# Supplementary material for: Thyroid Transcriptomic Profiling Reveals the Follicular Phase Differential Regulation of lncRNA and mRNA Related to Prolificacy in Small Tail Han Sheep with Two FecB Genotypes
Source: Genes (Basel). 2022 May 10;13(5):849. doi: 10.3390/genes13050849 (PMC9141851; doi:10.3390/genes13050849)
Supplement: Supplementary file 1 [file genes-13-00849-s001.zip › Table S1.xlsx]

## Sheet: Sheet1
transcript_id	gene_id	gene_name	feature_id	MM_F_T_FPKM	ww_F_T_FPKM	log2(foldchange)	pvalue	qvalue	regulation
LNC_002767	XLOC_075176	.	transcript	26.3267	1.22353	4.4274	0.00059693	0.0956181	up
LNC_005132	XLOC_136709	.	transcript	1.31483	0	Inf	2.21e-06	0.00221892	up
LNC_008178	XLOC_224017	.	transcript	0.759503	0	Inf	1.07e-05	0.00691361	up
LNC_003851	XLOC_101651	.	transcript	0.538794	0	Inf	1.48e-05	0.0090246	up
LNC_000701	XLOC_018194	.	transcript	0.484716	0	Inf	2.88e-05	0.0137262	up
LNC_015081	XLOC_397079	.	transcript	1.06377	0	Inf	2.96e-05	0.0138239	up
LNC_014946	XLOC_392211	.	transcript	0.473521	0	Inf	5.56e-05	0.0215133	up
LNC_013662	XLOC_360232	.	transcript	0.603084	0	Inf	6.68e-05	0.0244342	up
LNC_010666	XLOC_283435	.	transcript	0.60514	0	Inf	0.000331493	0.0704511	up
LNC_016271	XLOC_429404	.	transcript	0.860264	0	Inf	0.000332774	0.0704511	up
LNC_009371	XLOC_251498	.	transcript	0.334393	0	Inf	0.000495886	0.087212	up
LNC_016051	XLOC_427446	.	transcript	4.12232	0	Inf	0.000941597	0.119429	up
LNC_006918	XLOC_185471	.	transcript	0.584725	0	Inf	0.000951166	0.119809	up
LNC_015594	XLOC_412375	.	transcript	0.000153333	2.69936	-14.1037	0.000505482	0.0884504	down
LNC_010670	XLOC_283493	.	transcript	0.006472	0.635023	-6.61645	0.000189664	0.0501486	down
LNC_010851	XLOC_287775	.	transcript	1.09004	87.5144	-6.32707	0.000464749	0.0836248	down
XR_001435524.1	106991527	--	transcript	0.493226	15.9032	-5.01092	0.0005579	0.0921792	down
XR_001021597.2	101108163	--	transcript	1.24118	11.1912	-3.17257	0.000696384	0.102193	down
LNC_001088	XLOC_028270	.	transcript	0	0.530835	#NAME?	7.74e-06	0.00538845	down
LNC_003848	XLOC_101651	.	transcript	0	0.40019	#NAME?	3.84e-05	0.0164813	down
LNC_006937	XLOC_185690	.	transcript	0	0.633062	#NAME?	0.000132184	0.0393885	down
LNC_006938	XLOC_185690	.	transcript	0	0.493408	#NAME?	0.000226106	0.0571398	down
LNC_000568	XLOC_014695	.	transcript	0	9.3414	#NAME?	0.00025753	0.0605977	down
LNC_002203	XLOC_059567	.	transcript	0	0.926764	#NAME?	0.000267737	0.0621423	down
LNC_015855	XLOC_422394	.	transcript	0	0.308659	#NAME?	0.000306206	0.0676406	down
LNC_000931	XLOC_023345	.	transcript	0	0.563952	#NAME?	0.000680093	0.101328	down
LNC_011585	XLOC_310489	.	transcript	0	2.94319	#NAME?	0.000686057	0.101445	down
LNC_000138	XLOC_002094	.	transcript	0	0.545629	#NAME?	0.000775775	0.10948	down
LNC_009522	XLOC_255978	.	transcript	0	0.255052	#NAME?	0.000822033	0.112865	down
