# Supplementary material for: Thyroid Transcriptomic Profiling Reveals the Follicular Phase Differential Regulation of lncRNA and mRNA Related to Prolificacy in Small Tail Han Sheep with Two FecB Genotypes
Source: Genes (Basel). 2022 May 10;13(5):849. doi: 10.3390/genes13050849 (PMC9141851; doi:10.3390/genes13050849)
Supplement: Supplementary file 1 [file genes-13-00849-s001.zip › Table S2.xlsx]

## Sheet: Sheet1
transcript_id	gene_id	gene_name	feature_id	MM_F_T_FPKM	ww_F_T_FPKM	log2(foldchange)	pvalue	qvalue	regulation
XM_015103647.1	101104877	--	transcript	18.4273	1.83409	3.32871	0.00066875	0.100144	up
XM_012098466.1	101104182	--	transcript	7.21556	0.352884	4.35384	0.000464637	0.0836248	up
XM_012102558.2	101103200	--	transcript	5.42843	0.225286	4.5907	0.000632088	0.0975847	up
XM_015093708.1	101105220	--	transcript	5.61795	0.215625	4.70345	6.0095e-07	0.000931992	up
NM_001009417.1	443436	--	transcript	40.0221	1.25248	4.99793	0.000650783	0.0994645	up
XM_004004668.3	101109941	--	transcript	74.7491	2.22504	5.07016	0.000383991	0.0755124	up
XM_004006887.3	101122014	--	transcript	10.4151	0.258479	5.33249	1.09387e-06	0.00143545	up
XM_015099936.1	101119494	--	transcript	9.79597	0.238686	5.359	0.00010998	0.0355677	up
XR_001038963.2	101107082	--	transcript	3.45491	0.0792823	5.44551	0.000552012	0.0917285	up
XM_015102542.1	101121720	--	transcript	0.887815	0.0190793	5.54018	0.000768561	0.108807	up
XM_004007264.3	101103712	--	transcript	45.4077	0.912131	5.63755	0.000616389	0.096653	up
XM_012102882.2	101116007	--	transcript	3.97437	0.073952	5.74799	0.000808408	0.112264	up
XM_012180969.2	101119565	--	transcript	1.37356	0.023615	5.86208	0.000964485	0.120758	up
XM_012106212.2	101117818	--	transcript	0.887788	0.0140617	5.98038	8.36816e-05	0.0286942	up
XM_015104339.1	101115340	--	transcript	0.712373	0.011117	6.00179	0.000205633	0.0533537	up
XM_012166296.2	101111009	--	transcript	9.87812	0.147016	6.07019	3.3426e-05	0.0148112	up
XM_012097073.2	101111126	--	transcript	5.79952	0.0823657	6.13775	0.000440107	0.0816087	up
XM_012100900.2	101122142	--	transcript	5.28056	0.0739233	6.15852	0.000400547	0.0769931	up
XM_012179297.2	101110899	--	transcript	2.5201	0.0352167	6.16108	0.000316582	0.0683637	up
XR_001023113.2	101107052	--	transcript	1.02762	0.011441	6.48895	0.00045097	0.0824606	up
XM_015096343.1	101114957	--	transcript	9.18338	0.0977287	6.5541	0.000229916	0.0571398	up
XM_004007331.3	101109789	--	transcript	2.1332	0.022701	6.55412	0.000582278	0.0939868	up
XM_012099256.2	678667	--	transcript	34.8762	0.352285	6.62936	0.000461681	0.0835656	up
XM_012166026.2	100500776	--	transcript	1.22392	0.012055	6.66573	0.000658717	0.0996663	up
XR_001024759.2	101107160	--	transcript	0.741637	0.007257	6.6752	0.000333517	0.0704511	up
XM_012184029.2	101122445	--	transcript	1.07583	0.00986667	6.76868	0.000116455	0.0367901	up
XM_012095795.2	101102010	--	transcript	0.607973	0.00482833	6.97634	0.00090558	0.117325	up
XM_015103354.1	101112777	--	transcript	4.29524	0.0311853	7.10573	0.00081622	0.11252	up
XM_012108359.2	101117146	--	transcript	5.42648	0.0352797	7.26504	0.000892575	0.116851	up
XM_012183791.2	101122444	--	transcript	4.04456	0.0226773	7.47859	3.26044e-07	0.000601314	up
XM_012177629.2	101122902	--	transcript	0.867893	0.00331867	8.03077	0.000858274	0.114612	up
XM_012106892.2	101123273	--	transcript	0.720678	0.002458	8.19573	2.12689e-05	0.0110739	up
XM_015099204.1	101107117	--	transcript	1.26036	0.00414233	8.24917	2.97034e-05	0.0138239	up
XM_012102906.2	101117808	--	transcript	48.8258	0.159508	8.25787	6.52311e-19	2.22562e-14	up
XM_004002637.3	443423	--	transcript	23.6801	0.069675	8.40882	0.000119898	0.0373392	up
XM_012098436.1	101121124	--	transcript	2.0449	0.00598667	8.41607	5.51683e-05	0.0215133	up
XM_012184600.1	101109980	--	transcript	0.553377	0.00146867	8.55761	0.000254495	0.0605977	up
XM_012178943.2	101120749	--	transcript	0.484726	0.001245	8.60488	0.000892976	0.116851	up
XM_012098598.2	443200	--	transcript	3.69318	0.00941633	8.61548	4.65083e-05	0.0190575	up
XM_015102550.1	101105537	--	transcript	21.7117	0.0520837	8.70342	0.000591713	0.0952295	up
XM_015099621.1	101115891	--	transcript	1.17605	0.00266633	8.78488	0.000239961	0.058901	up
XM_004020071.3	101111504	--	transcript	17.4093	0.0275563	9.30326	0.000369593	0.0741772	up
XM_012177587.1	443412	--	transcript	3.03506	0.00472567	9.32699	2.87737e-09	1.15498e-05	up
XM_012105273.2	101117643	--	transcript	2.42267	0.00361167	9.38972	0.0003454	0.0716459	up
XM_012187086.1	101106862	--	transcript	9.74849	0.0137887	9.46555	0.000579669	0.0939868	up
XM_004017655.3	101104181	--	transcript	1.18701	0.00162067	9.51652	4.2748e-07	0.000711472	up
XM_015092726.1	101115254	--	transcript	8.05281	0.01087	9.533	0.000607671	0.096653	up
XM_012100910.1	101111586	--	transcript	3.43776	0.00446167	9.58967	5.0859e-06	0.00389946	up
XM_012174552.2	101122772	--	transcript	1.48398	0.00172633	9.74755	4.71549e-06	0.00373803	up
XM_012188540.2	101122615	--	transcript	2.89279	0.00304467	9.89196	0.000279738	0.0642719	up
XM_012174944.2	101111919	--	transcript	1.16953	0.000957333	10.2546	1.81264e-05	0.00991598	up
XM_015103157.1	101120029	--	transcript	7.89562	0.005282	10.5458	5.50173e-05	0.0215133	up
XM_004003314.3	101113034	--	transcript	4.04513	0.00260433	10.6011	0.00072099	0.104456	up
XM_015101559.1	101112597	--	transcript	1.87294	0.00117267	10.6413	0.000168671	0.0463356	up
XM_012101182.2	101117024	--	transcript	1.63028	0.000809333	10.9761	1.22422e-06	0.00153083	up
XM_012174655.2	101108264	--	transcript	0.872847	0.000431667	10.9816	7.57898e-06	0.00533169	up
XM_012179559.1	101102901	--	transcript	9.65935	0.00393867	11.26	9.06135e-13	8.62606e-09	up
XM_004016411.3	101107384	--	transcript	65.645	0.020015	11.6794	0.000808821	0.112264	up
XM_015102376.1	101110544	--	transcript	4.08349	0.000990667	12.0091	7.97892e-06	0.00544466	up
XM_012096241.2	101107628	--	transcript	12.3978	0.00123	13.2991	0.000973207	0.120965	up
XM_012182173.2	101117080	--	transcript	0.956622	6.1e-05	13.9369	3.73464e-06	0.00303386	up
XM_012175589.2	101114579	--	transcript	1.22674	2.66667e-06	18.8114	2.06215e-05	0.0109083	up
XM_012096710.1	101104527	--	transcript	10.9095	0	Inf	6.51449e-17	1.11134e-12	up
XM_012139230.2	101107672	--	transcript	6.57448	0	Inf	1.53449e-15	1.79896e-11	up
XM_012180659.2	101104496	--	transcript	3.72941	0	Inf	1.01129e-12	8.62606e-09	up
XR_001436406.1	101112010	--	transcript	2.03656	0	Inf	3.04519e-12	2.30886e-08	up
XM_012178941.2	101120749	--	transcript	0.823177	0	Inf	1.71035e-11	1.16711e-07	up
XM_012181617.2	101109362	--	transcript	1.84569	0	Inf	4.91723e-10	2.58109e-06	up
XM_012182802.2	101120032	--	transcript	2.20751	0	Inf	2.46747e-09	1.05234e-05	up
XM_012104998.2	101114670	--	transcript	4.81226	0	Inf	8.38943e-09	2.72609e-05	up
XM_015103753.1	101116619	--	transcript	2.40381	0	Inf	1.188e-08	3.68487e-05	up
XM_015095903.1	101119303	--	transcript	2.72027	0	Inf	1.80788e-08	5.36373e-05	up
NM_001308577.1	101120364	--	transcript	25.5927	0	Inf	1.02168e-07	0.000258213	up
XM_012180323.1	105607326	--	transcript	3.057	0	Inf	1.63478e-07	0.000371846	up
XM_015100557.1	101110167	--	transcript	41.8267	0	Inf	1.88522e-07	0.000409137	up
XM_015095992.1	101104486	--	transcript	1.7944	0	Inf	1.91863e-07	0.000409137	up
XM_012173743.2	101109789	--	transcript	1.24779	0	Inf	4.22174e-07	0.000711472	up
XM_012095686.2	101114071	--	transcript	1.74043	0	Inf	6.85538e-07	0.00102039	up
XM_015098435.1	101118709	--	transcript	0.845553	0	Inf	6.87854e-07	0.00102039	up
XM_012183944.2	101116062	--	transcript	3.51843	0	Inf	1.22403e-06	0.00153083	up
XM_012183554.2	101121432	--	transcript	19.9307	0	Inf	1.25628e-06	0.00153083	up
XM_004009788.3	101116399	--	transcript	5.82501	0	Inf	1.3826e-06	0.00159908	up
XM_004006744.3	101105646	--	transcript	0.661213	0	Inf	1.62498e-06	0.00181779	up
XM_012186951.2	101114794	--	transcript	2.81779	0	Inf	1.75949e-06	0.00193652	up
XM_015095197.1	101115785	--	transcript	0.435676	0	Inf	1.88753e-06	0.00204447	up
XM_012098268.2	101103203	--	transcript	0.897558	0	Inf	2.00317e-06	0.0021161	up
XM_015103641.1	101104362	--	transcript	6.21651	0	Inf	2.01568e-06	0.0021161	up
XM_012097675.2	101115230	--	transcript	15.202	0	Inf	2.06852e-06	0.00213867	up
XM_012098812.2	101120113	--	transcript	2.48403	0	Inf	2.34777e-06	0.00225644	up
XR_001020688.2	101105356	--	transcript	0.502901	0	Inf	2.41192e-06	0.00228589	up
XM_012186469.2	101120424	--	transcript	1.78838	0	Inf	2.59658e-06	0.00230111	up
XM_012174868.2	101104223	--	transcript	0.515795	0	Inf	2.65049e-06	0.00231877	up
XM_015092118.1	101104870	--	transcript	0.793756	0	Inf	3.24696e-06	0.00273538	up
XM_015104421.1	101112877	--	transcript	0.515693	0	Inf	4.0363e-06	0.00324034	up
XM_012175689.2	101109347	--	transcript	1.59061	0	Inf	4.97579e-06	0.00385839	up
XM_015104391.1	101102781	--	transcript	0.689241	0	Inf	5.38545e-06	0.00406888	up
XM_015102653.1	101113367	--	transcript	3.34044	0	Inf	5.42613e-06	0.00406888	up
XM_012139222.2	101107672	--	transcript	1.98033	0	Inf	6.15733e-06	0.00442277	up
XM_012106951.2	101117394	--	transcript	1.59552	0	Inf	6.56014e-06	0.00466303	up
XM_015095904.1	101119303	--	transcript	1.52368	0	Inf	7.88558e-06	0.00543532	up
XM_012190272.2	101103416	--	transcript	0.505989	0	Inf	9.8621e-06	0.00640924	up
XM_012096821.1	101123325	--	transcript	0.483199	0	Inf	1.15617e-05	0.00737335	up
XM_012175708.2	101121894	--	transcript	0.354892	0	Inf	1.53701e-05	0.00921082	up
XM_012189159.2	101123060	--	transcript	1.22449	0	Inf	1.60428e-05	0.00951937	up
XM_004011358.3	101109886	--	transcript	15.5897	0	Inf	1.6771e-05	0.00965622	up
XM_012100793.2	101121719	--	transcript	0.390933	0	Inf	1.69395e-05	0.00965622	up
XM_015104386.1	101103532	--	transcript	0.78494	0	Inf	1.7195e-05	0.00965622	up
XM_012107608.2	101116384	--	transcript	0.802898	0	Inf	1.85355e-05	0.00995928	up
XM_015091978.1	101115584	--	transcript	1.63342	0	Inf	1.94988e-05	0.010395	up
XM_012098139.2	101109507	--	transcript	0.453292	0	Inf	2.14214e-05	0.0110739	up
XM_012107596.2	101116022	--	transcript	0.605501	0	Inf	2.34164e-05	0.0118362	up
XM_012181870.2	101113152	--	transcript	2.36519	0	Inf	2.56044e-05	0.0126608	up
XM_012190292.2	101107128	--	transcript	0.379189	0	Inf	2.63921e-05	0.0129564	up
XM_012190632.2	101102005	--	transcript	0.604538	0	Inf	2.97799e-05	0.0138239	up
XM_012187402.1	101117463	--	transcript	1.07575	0	Inf	3.08967e-05	0.0140902	up
XM_012097275.1	443056	--	transcript	1.9239	0	Inf	3.23975e-05	0.0146407	up
XM_012175733.2	101121894	--	transcript	0.378481	0	Inf	3.31061e-05	0.0147653	up
XM_012189257.2	101111506	--	transcript	2.08939	0	Inf	3.53531e-05	0.0154643	up
XM_012176945.2	101112217	--	transcript	0.373795	0	Inf	3.95596e-05	0.0168717	up
XM_012104605.2	101109324	--	transcript	0.445568	0	Inf	4.67379e-05	0.0190575	up
XM_015102667.1	101120449	--	transcript	0.958561	0	Inf	5.91225e-05	0.0225385	up
XM_012185354.2	101121946	--	transcript	0.403803	0	Inf	6.20622e-05	0.0235278	up
XM_012182478.2	101117768	--	transcript	1.58996	0	Inf	6.32136e-05	0.0238044	up
XM_012178271.2	101119468	--	transcript	4.34369	0	Inf	6.34896e-05	0.0238044	up
XM_012104926.2	101122661	--	transcript	0.798657	0	Inf	6.69597e-05	0.0244342	up
XM_012113214.2	101110732	--	transcript	0.929018	0	Inf	7.0983e-05	0.0253599	up
XM_012180943.2	101114958	--	transcript	0.835409	0	Inf	7.45856e-05	0.0263709	up
XM_015105009.1	101104043	--	transcript	2.19499	0	Inf	8.03235e-05	0.0279649	up
XM_012190266.2	101103416	--	transcript	0.230667	0	Inf	9.78877e-05	0.0322729	up
XM_012188102.2	101106864	--	transcript	1.86414	0	Inf	0.00010607	0.0344666	up
XM_012181059.2	101114021	--	transcript	6.58841	0	Inf	0.000112132	0.0358172	up
XM_012173750.2	101109789	--	transcript	0.245181	0	Inf	0.000112326	0.0358172	up
XM_015097045.1	105607297	--	transcript	0.312235	0	Inf	0.00011738	0.0369113	up
XM_012103283.2	101103281	--	transcript	0.830774	0	Inf	0.00012236	0.0377776	up
XM_012175799.2	101114186	--	transcript	7.16318	0	Inf	0.000136858	0.0404283	up
XM_015097479.1	101106269	--	transcript	2.5938	0	Inf	0.00014225	0.0418029	up
XM_015093694.1	101104128	--	transcript	1.10415	0	Inf	0.00014379	0.0418029	up
XM_012132272.2	101121571	--	transcript	1.25152	0	Inf	0.000143962	0.0418029	up
XM_012164110.2	101115774	--	transcript	1.68944	0	Inf	0.0001457	0.0421283	up
XM_015105039.1	101123613	--	transcript	0.91843	0	Inf	0.00016357	0.0459288	up
XM_012096445.2	101105524	--	transcript	1.00279	0	Inf	0.000165392	0.0459645	up
XM_004018913.3	101111058	--	transcript	3.94353	0	Inf	0.000165703	0.0459645	up
XM_012175333.2	101111955	--	transcript	0.628197	0	Inf	0.000168802	0.0463356	up
XM_015102306.1	101103513	--	transcript	1.75434	0	Inf	0.000169078	0.0463356	up
XM_012174482.1	101115951	--	transcript	0.299217	0	Inf	0.000177076	0.0481406	up
XM_012142896.2	101114400	--	transcript	1.35723	0	Inf	0.000186012	0.0499321	up
XM_012096235.2	101106200	--	transcript	0.348654	0	Inf	0.000188092	0.0499417	up
XM_015094781.1	101121335	--	transcript	1.87071	0	Inf	0.000198788	0.0521283	up
XM_012186385.1	101111643	--	transcript	0.685646	0	Inf	0.000199383	0.0521283	up
XM_004021698.3	101112024	--	transcript	1.67103	0	Inf	0.000227863	0.0571398	up
XM_012097817.1	101107309	--	transcript	0.587471	0	Inf	0.000230293	0.0571398	up
XM_004016508.3	101111999	--	transcript	4.12266	0	Inf	0.000230767	0.0571398	up
XM_012095355.2	101123404	--	transcript	0.436355	0	Inf	0.000231111	0.0571398	up
XM_015103767.1	101120290	--	transcript	0.821567	0	Inf	0.000237998	0.0586301	up
XM_012116340.2	101110906	--	transcript	1.41683	0	Inf	0.000246643	0.0598053	up
XM_015093390.1	101109149	--	transcript	0.470765	0	Inf	0.000248028	0.0598053	up
XM_012179558.1	101102901	--	transcript	0.281587	0	Inf	0.000253679	0.0605977	up
XM_012124118.1	101111519	--	transcript	0.460265	0	Inf	0.000263757	0.0616378	up
XM_012145731.2	101117028	--	transcript	0.476491	0	Inf	0.000265104	0.0617413	up
XM_004006509.3	101113575	--	transcript	1.50755	0	Inf	0.000289243	0.0662328	up
XM_004001901.2	101116000	--	transcript	3.50865	0	Inf	0.000294596	0.0666028	up
XM_012106966.2	101119371	--	transcript	0.683761	0	Inf	0.000301591	0.0672548	up
XM_012178548.2	101107784	--	transcript	0.728597	0	Inf	0.00030658	0.0676406	up
XM_015093569.1	101103045	--	transcript	2.34349	0	Inf	0.000309292	0.0678632	up
XM_012175586.2	101120739	--	transcript	0.89182	0	Inf	0.000312906	0.0681971	up
XM_004001976.2	101114400	--	transcript	5.55786	0	Inf	0.000313889	0.0681971	up
XM_015094837.1	101117746	--	transcript	0.347735	0	Inf	0.00032237	0.0691758	up
XM_004003198.2	101103775	--	transcript	0.376143	0	Inf	0.000335356	0.0704511	up
XM_012097741.2	101120018	--	transcript	0.684502	0	Inf	0.00033554	0.0704511	up
XM_012176942.2	101112217	--	transcript	0.267474	0	Inf	0.000344249	0.0716459	up
XM_012106969.2	101119371	--	transcript	0.990609	0	Inf	0.000349113	0.0721773	up
XM_015093298.1	101104965	--	transcript	0.402718	0	Inf	0.000368449	0.0741658	up
XM_012178953.1	101107863	--	transcript	0.600307	0	Inf	0.000377163	0.0754746	up
XM_012106754.2	101109245	--	transcript	0.212086	0	Inf	0.00038732	0.0757306	up
XM_012181515.2	101123214	--	transcript	3.0025	0	Inf	0.00038858	0.0757597	up
XM_012179325.2	101106727	--	transcript	2.55867	0	Inf	0.000391102	0.0760343	up
XM_012096856.1	101105601	--	transcript	1.28535	0	Inf	0.000394336	0.0764452	up
XM_012180844.1	101113764	--	transcript	0.408534	0	Inf	0.000399551	0.0769931	up
XM_012187362.2	101117602	--	transcript	1.28498	0	Inf	0.000410565	0.0782574	up
XM_012182796.2	101120032	--	transcript	1.19993	0	Inf	0.000422045	0.079851	up
XM_012188223.2	101122455	--	transcript	5.9835	0	Inf	0.000422436	0.079851	up
XM_012096826.1	101123325	--	transcript	0.45281	0	Inf	0.000431212	0.0806166	up
XM_012096828.2	101123325	--	transcript	0.434851	0	Inf	0.00043446	0.0810018	up
XM_012186767.2	101109404	--	transcript	1.14669	0	Inf	0.000438609	0.0815526	up
XM_012107221.2	101122839	--	transcript	0.495589	0	Inf	0.000443214	0.0817407	up
XM_015097029.1	101122030	--	transcript	1.55676	0	Inf	0.000445942	0.0818016	up
XM_012106646.2	101119368	--	transcript	1.38148	0	Inf	0.000478143	0.08504	up
XM_012142659.2	101109592	--	transcript	1.01995	0	Inf	0.000483017	0.0856107	up
XM_012099348.2	101106631	--	transcript	0.705532	0	Inf	0.000491304	0.0868539	up
XM_015092099.1	101122642	--	transcript	0.474058	0	Inf	0.000510854	0.0886113	up
XM_012122208.2	101111783	--	transcript	0.761489	0	Inf	0.000521122	0.0897987	up
XM_012161753.2	101118173	--	transcript	0.843523	0	Inf	0.000547719	0.0917285	up
XM_012097708.2	101118475	--	transcript	0.761501	0	Inf	0.000550571	0.0917285	up
XM_012186775.2	101109404	--	transcript	1.02212	0	Inf	0.000552692	0.0917285	up
XM_012175685.2	101107854	--	transcript	0.172143	0	Inf	0.000553828	0.0917285	up
XM_012182944.2	101109886	--	transcript	4.85002	0	Inf	0.000562983	0.0923979	up
XM_004011230.3	101118704	--	transcript	0.136839	0	Inf	0.000577222	0.0939868	up
XM_012103044.1	443548	--	transcript	0.59249	0	Inf	0.000612923	0.096653	up
XM_012104952.1	101110205	--	transcript	0.195142	0	Inf	0.000615308	0.096653	up
XM_012190212.2	101119662	--	transcript	0.348669	0	Inf	0.000616762	0.096653	up
XM_012183945.2	101116062	--	transcript	0.496074	0	Inf	0.000617045	0.096653	up
XM_012145775.2	101107765	--	transcript	0.829232	0	Inf	0.000619832	0.096653	up
XM_015092598.1	101123345	--	transcript	0.435602	0	Inf	0.000654002	0.0994645	up
XM_015097236.1	101115714	--	transcript	0.822983	0	Inf	0.000660215	0.0996721	up
XM_012179958.2	101113593	--	transcript	1.54472	0	Inf	0.000678679	0.101328	up
XM_015097191.1	101112322	--	transcript	1.7443	0	Inf	0.000681827	0.101365	up
XM_012175416.2	101118744	--	transcript	0.485397	0	Inf	0.000686279	0.101445	up
XM_012173608.2	101108732	--	transcript	2.30869	0	Inf	0.000714774	0.104172	up
XM_015104380.1	101103532	--	transcript	0.642304	0	Inf	0.00072588	0.104942	up
XM_004005672.3	101115774	--	transcript	2.03471	0	Inf	0.000736999	0.105654	up
XM_012105224.2	101106567	--	transcript	6.87768	0	Inf	0.000746861	0.10662	up
XM_015093355.1	101111776	--	transcript	0.736811	0	Inf	0.000755733	0.107661	up
XM_012175371.2	105614844	--	transcript	0.316883	0	Inf	0.000767149	0.108807	up
XM_012183405.2	101109454	--	transcript	0.244369	0	Inf	0.000776523	0.10948	up
XM_012175211.2	101116387	--	transcript	3.05717	0	Inf	0.000815833	0.11252	up
XM_015092293.1	101120032	--	transcript	0.564365	0	Inf	0.000818958	0.112669	up
XM_004004173.3	101110299	--	transcript	1.8027	0	Inf	0.000829547	0.113385	up
XM_015096545.1	101122864	--	transcript	4.83264	0	Inf	0.00083237	0.113385	up
XM_015104867.1	101110030	--	transcript	0.197581	0	Inf	0.000832497	0.113385	up
XM_012186936.1	101112914	--	transcript	4.54417	0	Inf	0.000833716	0.113385	up
XM_015099633.1	101118121	--	transcript	0.20693	0	Inf	0.000845918	0.114079	up
XM_012098852.2	101102181	--	transcript	0.861465	0	Inf	0.000849877	0.114307	up
XM_012096270.2	101110359	--	transcript	1.15731	0	Inf	0.000856722	0.114612	up
XM_012144937.1	101122579	--	transcript	0.39706	0	Inf	0.000862819	0.114934	up
XM_015095198.1	101115785	--	transcript	0.256891	0	Inf	0.000867366	0.114934	up
XM_012181322.2	101102313	--	transcript	0.983148	0	Inf	0.00088677	0.116592	up
XM_015102207.1	101109307	--	transcript	1.38375	0	Inf	0.000900538	0.117274	up
XM_012107406.1	101102681	--	transcript	0.235399	0	Inf	0.000900548	0.117274	up
XM_015096265.1	101111884	--	transcript	1.25332	0	Inf	0.000905131	0.117325	up
XM_015102777.1	105612707	--	transcript	1.56041	0	Inf	0.000920816	0.117555	up
XM_012185653.2	101114403	--	transcript	0.847349	0	Inf	0.000921656	0.117555	up
XM_015093417.1	101118926	--	transcript	0.901806	0	Inf	0.00094159	0.119429	up
XM_004008157.3	101120745	--	transcript	0.613075	0	Inf	0.000948067	0.119809	up
XM_015099744.1	101101909	--	transcript	0.941274	0	Inf	0.000951618	0.119809	up
XM_015098566.1	101117680	--	transcript	0.518881	0	Inf	0.000969771	0.120758	up
XM_012186340.1	101105931	--	transcript	0.242328	0	Inf	0.000987604	0.12135	up
XM_004010260.3	101104069	--	transcript	0.90344	0	Inf	0.000990534	0.12135	up
XM_012182485.2	101101844	--	transcript	0.000948	9.27627	-13.2564	3.39261e-05	0.0149358	down
XM_004002995.2	106990090	--	transcript	0.0388317	188.332	-12.2438	8.81251e-05	0.0297697	down
XM_015098169.1	101115288	--	transcript	0.055793	196.686	-11.7835	2.86142e-05	0.0137262	down
XM_015095947.1	101111279	--	transcript	0.003337	11.111	-11.7012	9.23548e-05	0.0310449	down
XM_012106142.2	101115509	--	transcript	0.00103267	1.66009	-10.6507	0.000712742	0.104146	down
XM_015091993.1	101119771	--	transcript	0.003812	4.7777	-10.2916	0.000582614	0.0939868	down
XM_012144744.2	101121239	--	transcript	0.002959	3.16104	-10.0611	6.99817e-08	0.000191017	down
XM_015095200.1	101115785	--	transcript	0.00798	7.43864	-9.86444	8.15444e-05	0.0282458	down
XM_012188213.2	101119744	--	transcript	0.000603333	0.427921	-9.47017	0.000173676	0.0474053	down
XM_004006513.2	101114855	--	transcript	0.00344033	2.11892	-9.26657	0.000940129	0.119429	down
XM_012139291.2	101107672	--	transcript	0.000477	0.28873	-9.24151	3.33156e-06	0.00277243	down
XM_012107331.2	101110821	--	transcript	0.003281	1.96966	-9.22959	0.000187324	0.0499321	down
XM_015095212.1	101118182	--	transcript	0.00168567	0.912784	-9.08081	0.000864689	0.114934	down
XM_012174258.2	101122738	--	transcript	0.00259133	1.3225	-8.99536	0.000143585	0.0418029	down
XM_004008973.3	443453	--	transcript	0.00607133	2.74619	-8.8212	0.000386295	0.0757306	down
XM_004003331.2	101117129	--	transcript	0.00953533	3.5912	-8.55697	2.81331e-05	0.0136152	down
XM_015096132.1	101120241	--	transcript	0.0184427	6.8614	-8.53931	0.000177924	0.0481794	down
XM_012190075.2	101104420	--	transcript	0.00389633	1.36625	-8.45389	4.46351e-05	0.0184594	down
XM_015097918.1	101109367	--	transcript	0.00147333	0.464515	-8.3005	0.000835748	0.113385	down
XM_015098092.1	101121612	--	transcript	0.037307	9.89601	-8.05126	9.22652e-10	4.49714e-06	down
XM_012179515.2	101119820	--	transcript	0.0262727	6.23456	-7.89058	4.08406e-07	0.000711472	down
XM_012178844.2	101110233	--	transcript	0.00214267	0.47123	-7.78088	0.000123712	0.0377776	down
XM_015099872.1	100037676	--	transcript	0.070553	14.2118	-7.65416	0.000540163	0.0912367	down
XM_012107481.2	101104461	--	transcript	0.001602	0.303687	-7.56657	0.000920917	0.117555	down
XM_015104480.1	101114585	--	transcript	0.0135703	2.29094	-7.39934	7.46317e-07	0.00108356	down
XM_004003135.3	101110015	--	transcript	0.002204	0.32278	-7.19428	6.90557e-05	0.0249324	down
XM_012144895.2	101122170	--	transcript	0.005074	0.726167	-7.16103	0.000850962	0.114307	down
XM_012181496.2	105601860	--	transcript	0.010324	1.38721	-7.07004	0.000120349	0.0373392	down
XM_012098899.2	101107902	--	transcript	0.00719033	0.944875	-7.03792	0.000525535	0.0898783	down
XM_004013823.3	101118205	--	transcript	0.154497	19.7937	-7.00132	0.000123448	0.0377776	down
XM_012188063.2	100127222	--	transcript	0.00169433	0.196284	-6.85608	0.000843741	0.11401	down
XM_015100998.1	101116598	--	transcript	0.0380737	3.94351	-6.69454	0.000115798	0.0367528	down
XR_001041276.2	101102352	--	transcript	0.00542433	0.561814	-6.6945	0.000765742	0.108807	down
XM_015096487.1	101123122	--	transcript	0.00885533	0.903927	-6.67352	0.000494508	0.0871944	down
XM_004008929.3	101113409	--	transcript	0.00268133	0.2735	-6.67245	0.000525105	0.0898783	down
XM_004014283.3	443027	--	transcript	0.445567	43.0148	-6.59305	0.000572308	0.0936527	down
XM_012095382.2	101104088	--	transcript	0.0345597	3.26519	-6.56193	0.000259738	0.0609071	down
NM_001130155.1	100170328	--	transcript	14.241	1303.39	-6.51607	0.000688313	0.101445	down
XM_004016130.3	100294596	--	transcript	102.213	8795.68	-6.42715	0.000441881	0.0817157	down
XM_004020184.3	101117808	--	transcript	0.335505	28.8687	-6.42703	3.47664e-06	0.0028583	down
XM_004004950.3	101116806	--	transcript	1.38279	106.316	-6.26463	0.000620388	0.096653	down
XR_001434593.1	101117327	--	transcript	0.089817	6.6934	-6.21961	2.50901e-05	0.0124971	down
XM_004009088.3	443029	--	transcript	0.171482	12.4843	-6.18591	7.79107e-05	0.0274045	down
XM_012185155.2	101109315	--	transcript	0.0570237	3.94135	-6.11099	2.46459e-06	0.00230111	down
XM_015102145.1	101115165	--	transcript	0.019822	1.28113	-6.01417	0.000382343	0.0755124	down
XM_004020409.3	101104950	--	transcript	0.112741	7.17438	-5.99177	0.00013461	0.0399371	down
XM_012179950.2	101102983	--	transcript	0.0219187	1.17774	-5.74772	3.71156e-05	0.0160297	down
XM_004004966.2	101121240	--	transcript	2.32712	105.65	-5.5046	8.4838e-05	0.0288019	down
XM_012175279.2	101116521	--	transcript	0.0458753	1.89391	-5.36751	0.000596005	0.0956181	down
XM_015102742.1	101117542	--	transcript	0.347311	13.6252	-5.29391	9.8383e-06	0.00640924	down
XM_012188662.2	101113871	--	transcript	0.104317	4.04669	-5.27769	4.00236e-05	0.0169026	down
XM_004006743.3	101105646	--	transcript	0.0211723	0.762956	-5.17135	0.00083745	0.113385	down
XM_015103883.1	101104548	--	transcript	0.0937187	3.34807	-5.15885	0.000654468	0.0994645	down
XM_012174305.2	101118601	--	transcript	0.108492	3.86717	-5.15562	5.58851e-05	0.0215133	down
XM_004007692.3	101106765	--	transcript	0.601938	19.3953	-5.00995	0.000356112	0.072859	down
XM_012182862.1	101119314	--	transcript	0.0811963	2.56244	-4.97996	0.000718316	0.10429	down
XM_004002971.3	101112527	--	transcript	0.09345	2.8712	-4.94132	0.00099691	0.121694	down
XM_012175737.2	101115867	--	transcript	0.306295	8.67408	-4.82372	0.000505874	0.0884504	down
XM_004009096.3	101112815	--	transcript	0.106664	2.68309	-4.65274	0.000546025	0.0917285	down
XM_012096303.2	101116677	--	transcript	0.117983	2.92816	-4.63334	9.78997e-05	0.0322729	down
XM_004003186.3	101122566	--	transcript	0.813915	18.4666	-4.5039	0.000624355	0.0967059	down
XM_015096933.1	101107358	--	transcript	0.153218	2.92087	-4.25274	9.4352e-05	0.0315607	down
XM_015097446.1	101101994	--	transcript	0.078017	1.06397	-3.76953	0.000563286	0.0923979	down
XM_004017794.2	101116178	--	transcript	0.185473	2.35969	-3.66931	0.000958496	0.120453	down
XM_004010423.3	101102647	--	transcript	4.82535	59.7109	-3.62929	0.000730033	0.105097	down
XM_012186749.2	101109404	--	transcript	0.811324	9.23754	-3.50916	0.000535837	0.090791	down
XM_012173747.2	101109789	--	transcript	0.376965	4.26593	-3.50036	0.000151464	0.0432453	down
XM_012105137.2	101123089	--	transcript	0.309674	2.98883	-3.27076	6.48228e-05	0.0241715	down
XM_012189352.2	101119494	--	transcript	1.38624	12.5171	-3.17465	1.62593e-05	0.00956467	down
XM_012095525.2	101123231	--	transcript	0.840411	5.97122	-2.82886	0.000529786	0.0903788	down
XM_012144736.2	101121239	--	transcript	0	4.67965	#NAME?	1.58178e-15	1.79896e-11	down
XM_012105853.2	101103121	--	transcript	0	1.02719	#NAME?	3.90839e-09	1.42424e-05	down
XM_012106524.2	101102544	--	transcript	0	2.63366	#NAME?	4.84504e-09	1.65308e-05	down
XM_012107605.2	101116384	--	transcript	0	1.25305	#NAME?	2.24689e-08	6.38846e-05	down
XM_015101613.1	101121120	--	transcript	0	1.34138	#NAME?	9.99312e-08	0.000258213	down
XM_015104122.1	101115339	--	transcript	0	5.7365	#NAME?	1.34182e-07	0.000327012	down
XM_012187887.2	101104167	--	transcript	0	2.14313	#NAME?	1.56177e-07	0.000367489	down
XM_012097332.2	101103349	--	transcript	0	11.9503	#NAME?	2.20349e-07	0.000455641	down
XM_012095503.1	101112594	--	transcript	0	1.01892	#NAME?	2.55389e-07	0.00048409	down
XM_012105734.2	101112024	--	transcript	0	1.37182	#NAME?	3.51738e-07	0.000631629	down
XM_004016962.3	101110089	--	transcript	0	2.30812	#NAME?	4.5075e-07	0.00073234	down
XM_004002133.3	101108785	--	transcript	0	3.27389	#NAME?	8.12309e-07	0.0011548	down
XM_015101954.1	443200	--	transcript	0	1.9687	#NAME?	8.86568e-07	0.00123465	down
XM_012175061.2	101106510	--	transcript	0	0.726766	#NAME?	9.14845e-07	0.00124854	down
XM_012095501.1	101112594	--	transcript	0	0.695416	#NAME?	1.25056e-06	0.00153083	down
XM_012182863.2	101119775	--	transcript	0	0.395275	#NAME?	1.56463e-06	0.00177945	down
XM_015104604.1	101111689	--	transcript	0	5.63217	#NAME?	2.10488e-06	0.00214378	down
XM_012179031.2	101116052	--	transcript	0	3.33731	#NAME?	2.26796e-06	0.00224291	down
XM_012106384.2	101111160	--	transcript	0	0.622034	#NAME?	2.53802e-06	0.00230111	down
XM_012183907.2	101112068	--	transcript	0	6.02108	#NAME?	2.57904e-06	0.00230111	down
XM_012187868.2	101102161	--	transcript	0	3.09136	#NAME?	2.75658e-06	0.00238106	down
XM_012175062.2	101106510	--	transcript	0	0.543547	#NAME?	2.80683e-06	0.00239416	down
XM_004012037.3	101104506	--	transcript	0	1.39445	#NAME?	4.76579e-06	0.00373803	down
XM_004020554.3	101120036	--	transcript	0	0.450261	#NAME?	5.92582e-06	0.00434802	down
XM_012099614.2	101111583	--	transcript	0	1.37001	#NAME?	6.09186e-06	0.0044223	down
XM_015096934.1	101107358	--	transcript	0	2.39433	#NAME?	8.48249e-06	0.00573097	down
XM_012177239.2	101106421	--	transcript	0	2.93277	#NAME?	9.61757e-06	0.00637169	down
XM_015093148.1	101110735	--	transcript	0	2.80503	#NAME?	1.32152e-05	0.00828986	down
XM_015102384.1	101110274	--	transcript	0	0.292019	#NAME?	1.34216e-05	0.00828986	down
XM_012178845.2	101110233	--	transcript	0	0.428541	#NAME?	1.34465e-05	0.00828986	down
XM_012105013.2	101116117	--	transcript	0	1.94431	#NAME?	1.34848e-05	0.00828986	down
XM_012174750.2	101108785	--	transcript	0	2.2789	#NAME?	1.65802e-05	0.00965622	down
XM_015093050.1	101118416	--	transcript	0	0.377108	#NAME?	1.7095e-05	0.00965622	down
XM_015092551.1	101114406	--	transcript	0	1.81292	#NAME?	1.7264e-05	0.00965622	down
XM_012189785.2	101114547	--	transcript	0	2.95105	#NAME?	1.82672e-05	0.00991598	down
XM_012189889.2	101116191	--	transcript	0	0.358514	#NAME?	2.14067e-05	0.0110739	down
XM_012186905.1	101109816	--	transcript	0	1.09486	#NAME?	2.50272e-05	0.0124971	down
XM_012190407.2	101118551	--	transcript	0	0.833644	#NAME?	2.73289e-05	0.0133205	down
XM_012099619.1	101112093	--	transcript	0	1.61261	#NAME?	2.9566e-05	0.0138239	down
XM_012097599.1	101110538	--	transcript	0	0.859029	#NAME?	3.08708e-05	0.0140902	down
XM_015104803.1	101104633	--	transcript	0	4.38351	#NAME?	3.09729e-05	0.0140902	down
XM_015095083.1	443347	--	transcript	0	1.50054	#NAME?	3.2781e-05	0.0147165	down
XM_015103364.1	101110105	--	transcript	0	4.70213	#NAME?	3.58509e-05	0.0155821	down
XM_012189147.1	101122617	--	transcript	0	0.592314	#NAME?	4.03753e-05	0.0169026	down
XM_004002161.3	101116521	--	transcript	0	1.60029	#NAME?	4.4183e-05	0.0183839	down
XM_015093167.1	101110740	--	transcript	0	0.563653	#NAME?	4.72069e-05	0.019061	down
XM_015101224.1	101104527	--	transcript	0	2.14063	#NAME?	5.02811e-05	0.0201828	down
XM_012103978.1	101119956	--	transcript	0	0.558976	#NAME?	5.34013e-05	0.0213099	down
XM_015096931.1	101106433	--	transcript	0	1.84466	#NAME?	5.48237e-05	0.0215133	down
XM_015096551.1	101123123	--	transcript	0	1.19358	#NAME?	6.54476e-05	0.0242718	down
XM_012178788.2	101122520	--	transcript	0	1.35431	#NAME?	6.62903e-05	0.0244342	down
XM_012174382.1	101108642	--	transcript	0	0.492123	#NAME?	6.8176e-05	0.0247457	down
XM_012105001.2	101114927	--	transcript	0	0.791487	#NAME?	7.02755e-05	0.0252393	down
XM_015097158.1	101122698	--	transcript	0	0.691316	#NAME?	7.83689e-05	0.0274243	down
XM_012182059.2	101109183	--	transcript	0	1.38026	#NAME?	8.41002e-05	0.0286942	down
XM_015097933.1	101113767	--	transcript	0	1.27104	#NAME?	9.98175e-05	0.0325902	down
XM_012136129.2	101111257	--	transcript	0	0.448082	#NAME?	0.000110742	0.0356453	down
XM_012098963.2	101116179	--	transcript	0	1.06227	#NAME?	0.000120382	0.0373392	down
XM_012181620.2	101109362	--	transcript	0	0.638501	#NAME?	0.000124491	0.0377776	down
XM_012173125.2	101116716	--	transcript	0	0.951142	#NAME?	0.000124563	0.0377776	down
NM_001306110.1	101103911	--	transcript	0	2.83743	#NAME?	0.000125385	0.0378585	down
XM_015093442.1	101105474	--	transcript	0	1.54259	#NAME?	0.000126611	0.0380604	down
XM_015104458.1	101123266	--	transcript	0	0.395386	#NAME?	0.000149574	0.042885	down
XM_012104427.2	101110810	--	transcript	0	6.90578	#NAME?	0.000156574	0.044518	down
XM_012102777.1	101121304	--	transcript	0	2.61984	#NAME?	0.000162693	0.0458755	down
XM_012187727.2	101108504	--	transcript	0	1.34272	#NAME?	0.000164229	0.0459288	down
XM_012103628.2	443267	--	transcript	0	0.849415	#NAME?	0.000203871	0.0530983	down
XM_012189321.2	101120429	--	transcript	0	0.4021	#NAME?	0.000207288	0.0535791	down
XM_012162251.2	101121668	--	transcript	0	1.27465	#NAME?	0.000210784	0.0540732	down
XM_012186919.2	101111983	--	transcript	0	10.2737	#NAME?	0.000213849	0.054654	down
XM_004008092.3	101102897	--	transcript	0	1.4032	#NAME?	0.000229982	0.0571398	down
XM_015101012.1	101120947	--	transcript	0	1.60582	#NAME?	0.000244736	0.059644	down
XM_004022347.2	101112455	--	transcript	0	1.3798	#NAME?	0.000247339	0.0598053	down
XM_004004646.3	101103874	--	transcript	0	0.476203	#NAME?	0.000253427	0.0605977	down
XM_012186398.2	101111894	--	transcript	0	0.42955	#NAME?	0.00025721	0.0605977	down
XM_012095749.2	101121625	--	transcript	0	0.150717	#NAME?	0.000257214	0.0605977	down
XM_012106292.2	101107070	--	transcript	0	0.365948	#NAME?	0.000294072	0.0666028	down
XM_015103593.1	101115087	--	transcript	0	0.788202	#NAME?	0.000294772	0.0666028	down
XM_012101234.2	101122473	--	transcript	0	0.845215	#NAME?	0.000295739	0.0666028	down
XM_004022360.3	443273	--	transcript	0	0.838595	#NAME?	0.000304612	0.0676406	down
XM_012103296.2	101103523	--	transcript	0	0.351499	#NAME?	0.000307286	0.0676406	down
XM_012135365.2	101103874	--	transcript	0	0.436681	#NAME?	0.000320585	0.0690098	down
XM_012182450.2	101114198	--	transcript	0	0.691658	#NAME?	0.000327637	0.0700856	down
XM_012102998.2	101104358	--	transcript	0	0.986821	#NAME?	0.000343858	0.0716459	down
XM_012097505.2	101121711	--	transcript	0	1.6783	#NAME?	0.000350108	0.0721773	down
XM_012172469.1	101111355	--	transcript	0	0.912568	#NAME?	0.000358579	0.0730409	down
XM_012099793.2	101121206	--	transcript	0	4.69874	#NAME?	0.00036178	0.0734736	down
XM_015093682.1	101118595	--	transcript	0	0.132487	#NAME?	0.000363179	0.0735389	down
XM_012181703.2	101114278	--	transcript	0	0.636446	#NAME?	0.000366901	0.0740727	down
XM_012099341.2	101106631	--	transcript	0	0.471822	#NAME?	0.000379187	0.0754926	down
XM_012190601.2	101105435	--	transcript	0	0.0945307	#NAME?	0.000379466	0.0754926	down
XM_012136025.2	101111257	--	transcript	0	0.408425	#NAME?	0.000383023	0.0755124	down
XM_012117797.2	101119694	--	transcript	0	0.479054	#NAME?	0.000400446	0.0769931	down
XM_004010611.3	101105079	--	transcript	0	1.801	#NAME?	0.00040478	0.0773708	down
XM_004011776.3	101116738	--	transcript	0	0.0959483	#NAME?	0.000428855	0.0806008	down
XM_012106466.2	101114682	--	transcript	0	0.258046	#NAME?	0.000429946	0.0806008	down
XM_004017787.3	101114817	--	transcript	0	0.379351	#NAME?	0.000451952	0.0824606	down
XM_012099080.2	101105030	--	transcript	0	0.930698	#NAME?	0.000459919	0.0834679	down
XM_012183797.2	101122444	--	transcript	0	0.301086	#NAME?	0.00046705	0.0836248	down
XM_004013547.3	101111983	--	transcript	0	5.82873	#NAME?	0.000467965	0.0836248	down
XM_015097835.1	101116738	--	transcript	0	0.261381	#NAME?	0.000468136	0.0836248	down
XM_012186903.1	101109816	--	transcript	0	0.515994	#NAME?	0.000478551	0.08504	down
XM_012105688.2	101107160	--	transcript	0	0.599156	#NAME?	0.000506816	0.0884504	down
XM_004022416.3	101109861	--	transcript	0	0.294274	#NAME?	0.00050949	0.0886113	down
XM_012190214.2	101118837	--	transcript	0	2.66836	#NAME?	0.000511634	0.0886113	down
XM_004008101.3	101104570	--	transcript	0	0.1931	#NAME?	0.000515846	0.0891147	down
XM_015096182.1	100294605	--	transcript	0	0.451714	#NAME?	0.000524325	0.0898783	down
XM_012187292.1	101109724	--	transcript	0	1.14441	#NAME?	0.000531452	0.0904369	down
XM_012099874.2	101104275	--	transcript	0	1.68739	#NAME?	0.000549025	0.0917285	down
XM_004017287.3	443272	--	transcript	0	0.238271	#NAME?	0.000551987	0.0917285	down
XM_012098503.2	101110092	--	transcript	0	0.372406	#NAME?	0.000559481	0.0922171	down
XM_004020818.3	101121307	--	transcript	0	0.272149	#NAME?	0.000576857	0.0939868	down
XM_012188273.2	101111568	--	transcript	0	0.133888	#NAME?	0.000582175	0.0939868	down
XM_004008704.3	101118946	--	transcript	0	0.413025	#NAME?	0.000602986	0.0961367	down
XR_001025223.2	101112542	--	transcript	0	0.375193	#NAME?	0.000618511	0.096653	down
XM_012179465.2	101115623	--	transcript	0	1.19625	#NAME?	0.000624979	0.0967059	down
XM_015092042.1	101113806	--	transcript	0	0.574556	#NAME?	0.000636237	0.0980035	down
XM_015103116.1	101119946	--	transcript	0	1.64897	#NAME?	0.000648377	0.0994645	down
XM_012182096.2	101110944	--	transcript	0	0.654316	#NAME?	0.000650317	0.0994645	down
XM_012106336.2	101104376	--	transcript	0	1.00955	#NAME?	0.000653109	0.0994645	down
XM_015105181.1	101104133	--	transcript	0	1.86193	#NAME?	0.000656028	0.0994801	down
XM_012149232.2	101111609	--	transcript	0	0.707743	#NAME?	0.00066674	0.100144	down
XM_012182465.1	101122115	--	transcript	0	0.56657	#NAME?	0.000669213	0.100144	down
XM_012180502.2	101104702	--	transcript	0	4.69384	#NAME?	0.000712301	0.104146	down
XM_012174713.2	101108785	--	transcript	0	2.62277	#NAME?	0.000727726	0.104986	down
XM_004009896.3	494440	--	transcript	0	0.232447	#NAME?	0.00078255	0.110102	down
XM_012188872.2	101122208	--	transcript	0	6.45384	#NAME?	0.00078571	0.110319	down
XM_004010597.3	101123470	--	transcript	0	0.113604	#NAME?	0.000794321	0.111071	down
XM_012176466.2	101107275	--	transcript	0	0.704172	#NAME?	0.000809427	0.112264	down
XM_015101144.1	101113270	--	transcript	0	0.30365	#NAME?	0.000812048	0.112399	down
XM_015095196.1	101115785	--	transcript	0	0.223388	#NAME?	0.000857523	0.114612	down
XM_015098539.1	101120505	--	transcript	0	0.722884	#NAME?	0.00087358	0.115526	down
XM_004016430.3	101112417	--	transcript	0	0.769737	#NAME?	0.000911635	0.117555	down
XM_015104823.1	101110907	--	transcript	0	0.602306	#NAME?	0.000918731	0.117555	down
XM_004022501.3	101109336	--	transcript	0	3.05525	#NAME?	0.00092071	0.117555	down
XM_012189356.2	101119494	--	transcript	0	0.337817	#NAME?	0.000949456	0.119809	down
XM_012179159.1	101105039	--	transcript	0	0.214226	#NAME?	0.000967933	0.120758	down
XM_012176015.2	101102437	--	transcript	0	1.68072	#NAME?	0.000978692	0.121043	down
XM_012184361.1	101108581	--	transcript	0	0.654914	#NAME?	0.000989049	0.12135	down
XM_015097076.1	101115796	--	transcript	0	2.96979	#NAME?	0.000989917	0.12135	down
XM_012101309.1	101106554	--	transcript	0	0.471016	#NAME?	0.000993043	0.12144	down
