# Supplementary material for: Thyroid Transcriptomic Profiling Reveals the Follicular Phase Differential Regulation of lncRNA and mRNA Related to Prolificacy in Small Tail Han Sheep with Two FecB Genotypes
Source: Genes (Basel). 2022 May 10;13(5):849. doi: 10.3390/genes13050849 (PMC9141851; doi:10.3390/genes13050849)
Supplement: Supplementary file 1 [file genes-13-00849-s001.zip › Table S3.xlsx]

## Sheet: Sheet1
lncRNA_ID	lncRNA_Gene_ID	lncRNA_Gene_Symbol	Status	mRNA_ID	mRNA_Gene_ID	mRNA_Gene_Symbol	mRNA_Gene_Description	Pearson_correlation	Pvalue	regulation
LNC_009371	XLOC_251498	--	Novel_lncRNA	XM_012180439.2	101104663	--	sp|P97440|SLBP_MOUSE Histone RNA hairpin-binding protein OS=Mus musculus GN=Slbp PE=1 SV=1//1.18365e-112	0.974843	7.60766e-08	up
LNC_000701	XLOC_018194	--	Novel_lncRNA	XM_012190632.2	101102005	--	sp|Q9H4M7|PKHA4_HUMAN Pleckstrin homology domain-containing family A member 4 OS=Homo sapiens GN=PLEKHA4 PE=1 SV=2//0	0.951396	1.96843e-06	up
LNC_000701	XLOC_018194	--	Novel_lncRNA	XM_012100793.2	101121719	--	sp|Q8IZF7|AGRF2_HUMAN Adhesion G-protein coupled receptor F2 OS=Homo sapiens GN=ADGRF2 PE=2 SV=1//0	0.984983	5.86557e-09	up
LNC_000701	XLOC_018194	--	Novel_lncRNA	XM_012175589.2	101114579	--	-//-	0.969341	2.02637e-07	up
LNC_000701	XLOC_018194	--	Novel_lncRNA	XM_004017027.2	101105278	--	sp|O35601|FYB_MOUSE FYN-binding protein OS=Mus musculus GN=Fyb PE=1 SV=2//0	0.964159	4.38554e-07	up
LNC_000701	XLOC_018194	--	Novel_lncRNA	XM_015097045.1	105607297	--	sp|Q5R4D6|LEO1_PONAB RNA polymerase-associated protein LEO1 OS=Pongo abelii GN=LEO1 PE=2 SV=1//3.68981e-07	0.970733	1.61008e-07	up
LNC_000701	XLOC_018194	--	Novel_lncRNA	XM_012106892.2	101123273	--	sp|P21675|TAF1_HUMAN Transcription initiation factor TFIID subunit 1 OS=Homo sapiens GN=TAF1 PE=1 SV=2//0	0.972594	1.16286e-07	up
LNC_010666	XLOC_283435	--	Novel_lncRNA	XM_012102531.1	101122150	--	sp|Q8TE04|PANK1_HUMAN Pantothenate kinase 1 OS=Homo sapiens GN=PANK1 PE=1 SV=2//0	0.979516	2.74449e-08	up
LNC_010666	XLOC_283435	--	Novel_lncRNA	XM_012096943.1	101119420	--	sp|A4FUY7|MOC2B_BOVIN Molybdopterin synthase catalytic subunit OS=Bos taurus GN=MOCS2 PE=2 SV=2//5.37923e-122	0.996451	4.40461e-12	up
LNC_010666	XLOC_283435	--	Novel_lncRNA	XM_012177544.2	100286738	--	sp|A4UTP7|MEF2C_PIG Myocyte-specific enhancer factor 2C OS=Sus scrofa GN=MEF2C PE=2 SV=1//0	0.992507	1.83689e-10	up
LNC_010666	XLOC_283435	--	Novel_lncRNA	XM_012188533.2	101121697	--	sp|Q9NVP4|DZAN1_HUMAN Double zinc ribbon and ankyrin repeat-containing protein 1 OS=Homo sapiens GN=DZANK1 PE=1 SV=3//0	0.976609	5.30299e-08	up
LNC_010666	XLOC_283435	--	Novel_lncRNA	XM_012098288.1	443388	--	sp|P12725|A1AT_SHEEP Alpha-1-antiproteinase OS=Ovis aries PE=1 SV=1//0	0.968741	2.23041e-07	up
LNC_010666	XLOC_283435	--	Novel_lncRNA	XM_004012918.3	101121528	--	sp|Q96C10|DHX58_HUMAN Probable ATP-dependent RNA helicase DHX58 OS=Homo sapiens GN=DHX58 PE=1 SV=1//0	0.962242	5.67208e-07	up
LNC_010666	XLOC_283435	--	Novel_lncRNA	XM_012150992.1	101106828	--	sp|Q6IED8|IFI6_BOVIN Interferon alpha-inducible protein 6 OS=Bos taurus GN=IFI6 PE=2 SV=1//2.91908e-32	0.96295	5.16628e-07	up
LNC_010666	XLOC_283435	--	Novel_lncRNA	XM_012097443.2	101113958	--	sp|Q9ULK6|RN150_HUMAN RING finger protein 150 OS=Homo sapiens GN=RNF150 PE=2 SV=2//0	0.951864	1.87692e-06	up
LNC_010666	XLOC_283435	--	Novel_lncRNA	XM_015104143.1	101120464	--	sp|O60303|K0556_HUMAN Uncharacterized protein KIAA0556 OS=Homo sapiens GN=KIAA0556 PE=1 SV=4//0	0.999816	1.67252e-18	up
LNC_010666	XLOC_283435	--	Novel_lncRNA	XM_015099572.1	101103337	--	sp|Q32KX7|BMI1_BOVIN Polycomb complex protein BMI-1 OS=Bos taurus GN=BMI1 PE=2 SV=1//0	0.980882	1.94806e-08	up
LNC_010666	XLOC_283435	--	Novel_lncRNA	XM_004005824.3	101110489	--	sp|Q17QM9|CNRP1_BOVIN CB1 cannabinoid receptor-interacting protein 1 OS=Bos taurus GN=CNRIP1 PE=2 SV=1//4.24749e-114	0.950311	2.19395e-06	up
LNC_010666	XLOC_283435	--	Novel_lncRNA	XM_012100795.2	101121719	--	sp|Q8IZF7|AGRF2_HUMAN Adhesion G-protein coupled receptor F2 OS=Homo sapiens GN=ADGRF2 PE=2 SV=1//0	0.956313	1.16442e-06	up
LNC_010666	XLOC_283435	--	Novel_lncRNA	XM_004003568.3	101110473	--	sp|P27473|IFI44_PANTR Interferon-induced protein 44 OS=Pan troglodytes GN=IFI44 PE=1 SV=1//3.46575e-145	0.951768	1.89538e-06	up
LNC_010666	XLOC_283435	--	Novel_lncRNA	NM_001256817.1	100862657	--	sp|Q76LU5|IL21_BOVIN Interleukin-21 OS=Bos taurus GN=IL21 PE=1 SV=2//3.32594e-101	0.990557	5.81894e-10	up
LNC_010666	XLOC_283435	--	Novel_lncRNA	XM_012181265.2	101116403	--	sp|Q68DD2|PA24F_HUMAN Cytosolic phospholipase A2 zeta OS=Homo sapiens GN=PLA2G4F PE=2 SV=3//0	0.958854	8.6674e-07	up
LNC_010666	XLOC_283435	--	Novel_lncRNA	NM_001009735.1	443057	--	sp|O02741|ISG15_BOVIN Ubiquitin-like protein ISG15 OS=Bos taurus GN=ISG15 PE=2 SV=3//2.26343e-90	0.977339	4.53054e-08	up
LNC_010666	XLOC_283435	--	Novel_lncRNA	XM_012181052.2	101112822	--	sp|Q29543|RNBR_SHEEP Brain ribonuclease OS=Ovis aries GN=BRN PE=3 SV=1//1.17861e-76	0.95822	9.34515e-07	up
LNC_010666	XLOC_283435	--	Novel_lncRNA	XM_004015018.3	101122209	--	sp|Q91WE2|F192A_MOUSE Protein FAM192A OS=Mus musculus GN=Fam192a PE=2 SV=1//2.57402e-98	0.996652	3.29406e-12	up
LNC_010666	XLOC_283435	--	Novel_lncRNA	XM_012184892.2	101110423	--	sp|Q9BZ29|DOCK9_HUMAN Dedicator of cytokinesis protein 9 OS=Homo sapiens GN=DOCK9 PE=1 SV=2//0	0.95427	1.45829e-06	up
LNC_010666	XLOC_283435	--	Novel_lncRNA	XR_001024965.1	100359363	--	sp|O18806|FA8_CANFA Coagulation factor VIII OS=Canis familiaris GN=F8 PE=2 SV=1//0	0.994112	5.51853e-11	up
LNC_010666	XLOC_283435	--	Novel_lncRNA	XM_015091749.1	101105302	--	sp|P09104|ENOG_HUMAN Gamma-enolase OS=Homo sapiens GN=ENO2 PE=1 SV=3//1.10537e-57	0.953549	1.57507e-06	up
LNC_010666	XLOC_283435	--	Novel_lncRNA	XM_004003061.3	101113641	--	sp|Q58D62|FETUB_BOVIN Fetuin-B OS=Bos taurus GN=FETUB PE=1 SV=1//0	0.952439	1.76911e-06	up
LNC_010666	XLOC_283435	--	Novel_lncRNA	XM_015095175.1	101107186	--	sp|Q6PIW4|FIGL1_HUMAN Fidgetin-like protein 1 OS=Homo sapiens GN=FIGNL1 PE=1 SV=2//0	0.975819	6.25264e-08	up
LNC_010666	XLOC_283435	--	Novel_lncRNA	XM_012179511.2	101119047	--	sp|Q9NY12|GAR1_HUMAN H/ACA ribonucleoprotein complex subunit 1 OS=Homo sapiens GN=GAR1 PE=1 SV=1//1.10455e-56	0.97422	8.58857e-08	up
LNC_010666	XLOC_283435	--	Novel_lncRNA	XM_012103500.2	101121816	--	sp|Q99708|COM1_HUMAN DNA endonuclease RBBP8 OS=Homo sapiens GN=RBBP8 PE=1 SV=2//1.0254e-08	0.993601	8.35911e-11	up
LNC_010666	XLOC_283435	--	Novel_lncRNA	XM_004014031.3	101117952	--	sp|Q6ZRF8|RN207_HUMAN RING finger protein 207 OS=Homo sapiens GN=RNF207 PE=2 SV=2//0	0.955583	1.26349e-06	up
LNC_016271	XLOC_429404	--	Novel_lncRNA	XM_015104150.1	101121231	--	sp|Q8NCF5|NF2IP_HUMAN NFATC2-interacting protein OS=Homo sapiens GN=NFATC2IP PE=1 SV=1//1.55104e-134	0.951934	1.86357e-06	up
LNC_013662	XLOC_360232	--	Novel_lncRNA	XM_012184600.1	101109980	--	sp|P51587|BRCA2_HUMAN Breast cancer type 2 susceptibility protein OS=Homo sapiens GN=BRCA2 PE=1 SV=2//0	0.976669	5.23577e-08	up
LNC_013662	XLOC_360232	--	Novel_lncRNA	XM_015095990.1	101103063	--	sp|Q91YQ7|RMD5B_MOUSE Protein RMD5 homolog B OS=Mus musculus GN=Rmnd5b PE=2 SV=1//5.0691e-16	0.960787	6.83607e-07	up
LNC_013662	XLOC_360232	--	Novel_lncRNA	XM_004005204.2	101120639	--	sp|Q9BY10|TSCOT_HUMAN Thymic stromal cotransporter homolog OS=Homo sapiens GN=SLC46A2 PE=2 SV=1//0	0.96475	4.03979e-07	up
LNC_013662	XLOC_360232	--	Novel_lncRNA	XM_012190286.2	101108698	--	sp|Q5SVZ6|ZMYM1_HUMAN Zinc finger MYM-type protein 1 OS=Homo sapiens GN=ZMYM1 PE=2 SV=1//0	0.973703	9.47628e-08	up
LNC_013662	XLOC_360232	--	Novel_lncRNA	XM_012095355.2	101123404	--	sp|A6QLT2|MTMR2_BOVIN Myotubularin-related protein 2 OS=Bos taurus GN=MTMR2 PE=2 SV=1//0	0.960418	7.15887e-07	up
LNC_013662	XLOC_360232	--	Novel_lncRNA	XM_015093107.1	101114242	--	sp|Q9NQY0|BIN3_HUMAN Bridging integrator 3 OS=Homo sapiens GN=BIN3 PE=1 SV=1//5.54532e-149	0.983234	1.01431e-08	up
LNC_013662	XLOC_360232	--	Novel_lncRNA	XM_015095987.1	101103063	--	sp|Q91YQ7|RMD5B_MOUSE Protein RMD5 homolog B OS=Mus musculus GN=Rmnd5b PE=2 SV=1//5.0691e-16	0.959647	7.87436e-07	up
LNC_013662	XLOC_360232	--	Novel_lncRNA	XM_012189515.2	100302557	--	sp|Q923G5|ZDHC7_RAT Palmitoyltransferase ZDHHC7 OS=Rattus norvegicus GN=Zdhhc7 PE=1 SV=1//0	0.982214	1.36046e-08	up
LNC_013662	XLOC_360232	--	Novel_lncRNA	XM_012096856.1	101105601	--	sp|Q86T96|RN180_HUMAN E3 ubiquitin-protein ligase RNF180 OS=Homo sapiens GN=RNF180 PE=2 SV=2//0	0.981763	1.5408e-08	up
LNC_013662	XLOC_360232	--	Novel_lncRNA	XM_004004117.3	101119441	--	sp|A2A2Y4|FRMD3_HUMAN FERM domain-containing protein 3 OS=Homo sapiens GN=FRMD3 PE=2 SV=1//3.886e-72	0.967032	2.90199e-07	up
LNC_013662	XLOC_360232	--	Novel_lncRNA	XM_015104339.1	101115340	--	sp|Q9TTK4|LYST_BOVIN Lysosomal-trafficking regulator OS=Bos taurus GN=LYST PE=1 SV=1//0	0.978269	3.68026e-08	up
LNC_013662	XLOC_360232	--	Novel_lncRNA	XM_012146147.1	101110822	--	sp|F1N5V1|UBP37_BOVIN Ubiquitin carboxyl-terminal hydrolase 37 OS=Bos taurus GN=USP37 PE=3 SV=1//0	0.958114	9.46328e-07	up
LNC_013662	XLOC_360232	--	Novel_lncRNA	XM_012190383.2	101113694	--	sp|Q29RU1|RT12_BOVIN 28S ribosomal protein S12, mitochondrial OS=Bos taurus GN=MRPS12 PE=1 SV=1//2.61368e-81	0.982169	1.37789e-08	up
LNC_013662	XLOC_360232	--	Novel_lncRNA	XM_015097045.1	105607297	--	sp|Q5R4D6|LEO1_PONAB RNA polymerase-associated protein LEO1 OS=Pongo abelii GN=LEO1 PE=2 SV=1//3.68981e-07	0.984398	7.09268e-09	up
LNC_013662	XLOC_360232	--	Novel_lncRNA	XM_012177629.2	101122902	--	sp|Q1LZF8|CLCC1_BOVIN Chloride channel CLIC-like protein 1 OS=Bos taurus GN=CLCC1 PE=2 SV=1//0	0.980921	1.92815e-08	up
LNC_013662	XLOC_360232	--	Novel_lncRNA	XM_012119410.2	101114242	--	sp|Q9NQY0|BIN3_HUMAN Bridging integrator 3 OS=Homo sapiens GN=BIN3 PE=1 SV=1//5.54532e-149	0.952761	1.71092e-06	up
LNC_013662	XLOC_360232	--	Novel_lncRNA	XM_015100663.1	101107891	--	sp|Q9HCG1|ZN160_HUMAN Zinc finger protein 160 OS=Homo sapiens GN=ZNF160 PE=2 SV=3//4.40575e-160	0.968251	2.40883e-07	up
LNC_013662	XLOC_360232	--	Novel_lncRNA	XM_012096270.2	101110359	--	sp|Q32L00|ALKB3_BOVIN Alpha-ketoglutarate-dependent dioxygenase alkB homolog 3 OS=Bos taurus GN=ALKBH3 PE=2 SV=1//0	0.976991	4.88655e-08	up
LNC_005132	XLOC_136709	--	Novel_lncRNA	XM_012188355.2	101105016	--	sp|Q5T5P2|SKT_HUMAN Sickle tail protein homolog OS=Homo sapiens GN=KIAA1217 PE=1 SV=2//0	0.9579	9.70356e-07	up
LNC_005132	XLOC_136709	--	Novel_lncRNA	XR_001023521.2	101113371	--	sp|Q1KMD3|HNRL2_HUMAN Heterogeneous nuclear ribonucleoprotein U-like protein 2 OS=Homo sapiens GN=HNRNPUL2 PE=1 SV=1//1.91693e-13	0.959399	8.11568e-07	up
LNC_005132	XLOC_136709	--	Novel_lncRNA	XM_012186170.1	101121731	--	sp|Q59A32|PUR2_BOVIN Trifunctional purine biosynthetic protein adenosine-3 OS=Bos taurus GN=GART PE=2 SV=1//0	0.95576	1.23884e-06	up
LNC_005132	XLOC_136709	--	Novel_lncRNA	XM_015096904.1	101110512	--	sp|Q5GAM7|RNS13_MOUSE Probable inactive ribonuclease-like protein 13 OS=Mus musculus GN=Rnase13 PE=2 SV=1//1.31601e-62	0.962589	5.4194e-07	up
LNC_005132	XLOC_136709	--	Novel_lncRNA	XM_015100128.1	101108598	--	sp|B6A8C7|TARM1_HUMAN T-cell-interacting, activating receptor on myeloid cells protein 1 OS=Homo sapiens GN=TARM1 PE=2 SV=1//5.57587e-78	0.964916	3.94663e-07	up
LNC_005132	XLOC_136709	--	Novel_lncRNA	XR_001041275.2	101102352	--	sp|Q9NRW7|VPS45_HUMAN Vacuolar protein sorting-associated protein 45 OS=Homo sapiens GN=VPS45 PE=1 SV=1//0	0.960013	7.52781e-07	up
LNC_016051	XLOC_427446	--	Novel_lncRNA	XM_015092867.1	105606975	--	sp|Q14209|E2F2_HUMAN Transcription factor E2F2 OS=Homo sapiens GN=E2F2 PE=1 SV=1//5.84455e-170	0.996767	2.76519e-12	up
LNC_016051	XLOC_427446	--	Novel_lncRNA	XR_001435236.1	106991388	--	sp|O15439|MRP4_HUMAN Multidrug resistance-associated protein 4 OS=Homo sapiens GN=ABCC4 PE=1 SV=3//1.36866e-92	0.992165	2.29524e-10	up
LNC_016051	XLOC_427446	--	Novel_lncRNA	XM_012178965.2	101122523	--	sp|Q6DN14|MCTP1_HUMAN Multiple C2 and transmembrane domain-containing protein 1 OS=Homo sapiens GN=MCTP1 PE=2 SV=2//0	0.975142	7.17029e-08	up
LNC_016051	XLOC_427446	--	Novel_lncRNA	XM_015093399.1	101112031	--	sp|Q99569|PKP4_HUMAN Plakophilin-4 OS=Homo sapiens GN=PKP4 PE=1 SV=2//5.81031e-13	0.95803	9.55743e-07	up
LNC_016051	XLOC_427446	--	Novel_lncRNA	XM_015099880.1	105616741	--	sp|P18428|LBP_HUMAN Lipopolysaccharide-binding protein OS=Homo sapiens GN=LBP PE=1 SV=3//4.34462e-48	0.998987	8.37798e-15	up
LNC_016051	XLOC_427446	--	Novel_lncRNA	XM_015093969.1	101104740	--	sp|P30205|WC11_BOVIN Antigen WC1.1 OS=Bos taurus PE=2 SV=1//5.63501e-17	0.999171	3.0779e-15	up
LNC_016051	XLOC_427446	--	Novel_lncRNA	XM_004002899.3	101115924	--	sp|Q8TCG1|CIP2A_HUMAN Protein CIP2A OS=Homo sapiens GN=KIAA1524 PE=1 SV=2//0	0.978114	3.8118e-08	up
LNC_016051	XLOC_427446	--	Novel_lncRNA	XM_015098780.1	101118459	--	sp|P02533|K1C14_HUMAN Keratin, type I cytoskeletal 14 OS=Homo sapiens GN=KRT14 PE=1 SV=4//0	0.999656	3.81702e-17	up
LNC_016051	XLOC_427446	--	Novel_lncRNA	XM_004011615.3	101118961	--	sp|Q148C3|LY6D_BOVIN Lymphocyte antigen 6D OS=Bos taurus GN=LY6D PE=2 SV=1//9.85371e-48	0.999779	4.1746e-18	up
LNC_016051	XLOC_427446	--	Novel_lncRNA	XM_012153334.2	101106916	--	sp|Q9UNK4|PA2GD_HUMAN Group IID secretory phospholipase A2 OS=Homo sapiens GN=PLA2G2D PE=1 SV=2//5.74761e-09	0.999779	4.1746e-18	up
LNC_016051	XLOC_427446	--	Novel_lncRNA	XM_015099792.1	101122970	--	sp|Q8IXH8|CAD26_HUMAN Cadherin-like protein 26 OS=Homo sapiens GN=CDH26 PE=2 SV=3//0	0.996812	2.57882e-12	up
LNC_016051	XLOC_427446	--	Novel_lncRNA	XM_012186103.2	101120423	--	sp|P06623|CN37_BOVIN 2&apos;,3&apos;-cyclic-nucleotide 3&apos;-phosphodiesterase OS=Bos taurus GN=CNP PE=2 SV=2//2.37761e-64	0.976869	5.01633e-08	up
LNC_016051	XLOC_427446	--	Novel_lncRNA	NM_001306112.1	101104429	--	sp|Q6P9G4|TM154_HUMAN Transmembrane protein 154 OS=Homo sapiens GN=TMEM154 PE=2 SV=2//3.43387e-44	0.993523	8.87932e-11	up
LNC_016051	XLOC_427446	--	Novel_lncRNA	XM_012179477.2	101118531	--	sp|Q86YA3|ZGRF1_HUMAN Protein ZGRF1 OS=Homo sapiens GN=ZGRF1 PE=2 SV=3//0	0.999779	4.1746e-18	up
LNC_016051	XLOC_427446	--	Novel_lncRNA	XM_012184602.1	101109980	--	sp|P51587|BRCA2_HUMAN Breast cancer type 2 susceptibility protein OS=Homo sapiens GN=BRCA2 PE=1 SV=2//0	0.999782	3.88878e-18	up
LNC_016051	XLOC_427446	--	Novel_lncRNA	XM_004002640.3	101111409	--	sp|Q9XS72|CD1A_PIG T-cell surface glycoprotein CD1a OS=Sus scrofa GN=CD1A PE=2 SV=1//6.85222e-132	0.986623	3.29821e-09	up
LNC_016051	XLOC_427446	--	Novel_lncRNA	XM_012152681.2	101102545	--	sp|Q9NUA8|ZBT40_HUMAN Zinc finger and BTB domain-containing protein 40 OS=Homo sapiens GN=ZBTB40 PE=1 SV=4//0	0.999779	4.1746e-18	up
LNC_016051	XLOC_427446	--	Novel_lncRNA	XM_012178358.2	101113024	--	sp|Q9H6A0|DEN2D_HUMAN DENN domain-containing protein 2D OS=Homo sapiens GN=DENND2D PE=1 SV=2//0	0.97129	1.46381e-07	up
LNC_016051	XLOC_427446	--	Novel_lncRNA	XM_012184098.2	101112936	--	sp|Q16666|IF16_HUMAN Gamma-interferon-inducible protein 16 OS=Homo sapiens GN=IFI16 PE=1 SV=3//1.79479e-25	0.96504	3.8781e-07	up
LNC_016051	XLOC_427446	--	Novel_lncRNA	XM_012104496.2	101119359	--	sp|Q96SN7|ORAI2_HUMAN Protein orai-2 OS=Homo sapiens GN=ORAI2 PE=1 SV=1//6.58088e-160	0.999779	4.1746e-18	up
LNC_016051	XLOC_427446	--	Novel_lncRNA	NM_001306108.1	101117717	--	sp|Q3MHP9|TACT_BOVIN T-cell surface protein tactile OS=Bos taurus GN=CD96 PE=2 SV=1//0	0.969746	1.89731e-07	up
LNC_016051	XLOC_427446	--	Novel_lncRNA	XM_004013559.2	101115050	--	sp|Q96JT2|S45A3_HUMAN Solute carrier family 45 member 3 OS=Homo sapiens GN=SLC45A3 PE=2 SV=1//0	0.993678	7.87159e-11	up
LNC_016051	XLOC_427446	--	Novel_lncRNA	XM_015098242.1	106991388	--	sp|O15439|MRP4_HUMAN Multidrug resistance-associated protein 4 OS=Homo sapiens GN=ABCC4 PE=1 SV=3//1.36866e-92	0.994889	2.72439e-11	up
LNC_016051	XLOC_427446	--	Novel_lncRNA	XM_012187396.2	101122538	--	sp|Q27955|KCAB2_BOVIN Voltage-gated potassium channel subunit beta-2 OS=Bos taurus GN=KCNAB2 PE=1 SV=1//0	0.970012	1.81618e-07	up
LNC_016051	XLOC_427446	--	Novel_lncRNA	XM_004021974.3	101115344	--	sp|Q811Q9|PCY1B_MOUSE Choline-phosphate cytidylyltransferase B OS=Mus musculus GN=Pcyt1b PE=1 SV=2//0	0.989915	8.07694e-10	up
LNC_016051	XLOC_427446	--	Novel_lncRNA	XM_012180096.1	101119640	--	sp|Q9Y4X1|UD2A1_HUMAN UDP-glucuronosyltransferase 2A1 OS=Homo sapiens GN=UGT2A1 PE=1 SV=2//0	0.981765	1.54015e-08	up
LNC_016051	XLOC_427446	--	Novel_lncRNA	XM_015105197.1	101121410	--	sp|Q8WY07|CTR3_HUMAN Cationic amino acid transporter 3 OS=Homo sapiens GN=SLC7A3 PE=1 SV=1//0	0.993917	6.49538e-11	up
LNC_016051	XLOC_427446	--	Novel_lncRNA	XM_012183833.2	101104249	--	sp|Q15596|NCOA2_HUMAN Nuclear receptor coactivator 2 OS=Homo sapiens GN=NCOA2 PE=1 SV=2//0	0.999315	1.18647e-15	up
LNC_016051	XLOC_427446	--	Novel_lncRNA	XM_015095913.1	101119557	--	sp|Q1JPJ8|THOP1_BOVIN Thimet oligopeptidase OS=Bos taurus GN=THOP1 PE=2 SV=3//0	0.953743	1.54301e-06	up
LNC_016051	XLOC_427446	--	Novel_lncRNA	XM_012102112.2	101120206	--	sp|Q96FF9|CDCA5_HUMAN Sororin OS=Homo sapiens GN=CDCA5 PE=1 SV=1//3.0794e-67	0.973329	1.0163e-07	up
LNC_016051	XLOC_427446	--	Novel_lncRNA	XM_015095305.1	101116822	--	sp|Q5R481|SEPT7_PONAB Septin-7 OS=Pongo abelii GN=SEPT7 PE=2 SV=2//0	0.995492	1.45489e-11	up
LNC_016051	XLOC_427446	--	Novel_lncRNA	XM_012185653.2	101114403	--	sp|Q29076|PO2F1_PIG POU domain, class 2, transcription factor 1 OS=Sus scrofa GN=POU2F1 PE=2 SV=1//1.5596e-53	0.999779	4.1746e-18	up
LNC_016051	XLOC_427446	--	Novel_lncRNA	XM_012174686.2	101108264	--	sp|Q6ZT98|TTLL7_HUMAN Tubulin polyglutamylase TTLL7 OS=Homo sapiens GN=TTLL7 PE=2 SV=2//4.08864e-13	0.998938	1.06069e-14	up
LNC_016051	XLOC_427446	--	Novel_lncRNA	XM_012175412.2	101102473	--	sp|Q1LZG6|CCNB1_BOVIN G2/mitotic-specific cyclin-B1 OS=Bos taurus GN=CCNB1 PE=2 SV=1//0	0.969469	1.98495e-07	up
LNC_016051	XLOC_427446	--	Novel_lncRNA	XM_012184985.2	101107325	--	sp|Q7L513|FCRLA_HUMAN Fc receptor-like A OS=Homo sapiens GN=FCRLA PE=1 SV=2//9.10365e-167	0.959073	8.44158e-07	up
LNC_016051	XLOC_427446	--	Novel_lncRNA	XM_012173084.2	101116779	--	sp|Q5TB30|DEP1A_HUMAN DEP domain-containing protein 1A OS=Homo sapiens GN=DEPDC1 PE=1 SV=2//0	0.98451	6.84398e-09	up
LNC_016051	XLOC_427446	--	Novel_lncRNA	NM_001123002.2	100144425	--	sp|Q28565|CD1B1_SHEEP T-cell surface glycoprotein CD1b-1 OS=Ovis aries PE=2 SV=1//0	0.999788	3.37254e-18	up
LNC_016051	XLOC_427446	--	Novel_lncRNA	XM_012101131.2	101104790	--	sp|Q4FZT6|H2A3_RAT Histone H2A type 3 OS=Rattus norvegicus PE=2 SV=3//8.06611e-70	0.997914	3.09733e-13	up
LNC_016051	XLOC_427446	--	Novel_lncRNA	XM_012097018.1	101105528	--	sp|Q6R327|RICTR_HUMAN Rapamycin-insensitive companion of mTOR OS=Homo sapiens GN=RICTOR PE=1 SV=1//0	0.971474	1.41809e-07	up
LNC_016051	XLOC_427446	--	Novel_lncRNA	XM_015100423.1	101113521	--	sp|Q8NEM2|SHCBP_HUMAN SHC SH2 domain-binding protein 1 OS=Homo sapiens GN=SHCBP1 PE=1 SV=3//0	0.999779	4.1746e-18	up
LNC_016051	XLOC_427446	--	Novel_lncRNA	XM_004003206.3	101106049	--	sp|Q9NTJ3|SMC4_HUMAN Structural maintenance of chromosomes protein 4 OS=Homo sapiens GN=SMC4 PE=1 SV=2//0	0.996908	2.21379e-12	up
LNC_016051	XLOC_427446	--	Novel_lncRNA	XM_004015325.3	101115395	--	sp|B5T255|PGRP1_BOSIN Peptidoglycan recognition protein 1 OS=Bos indicus GN=PGLYRP1 PE=3 SV=1//5.0988e-95	0.999587	9.49438e-17	up
LNC_016051	XLOC_427446	--	Novel_lncRNA	XM_012181522.2	101101895	--	sp|Q3MJ13|WDR72_HUMAN WD repeat-containing protein 72 OS=Homo sapiens GN=WDR72 PE=2 SV=2//0	0.963534	4.77634e-07	up
LNC_016051	XLOC_427446	--	Novel_lncRNA	XM_012185245.2	101108932	--	sp|O15297|PPM1D_HUMAN Protein phosphatase 1D OS=Homo sapiens GN=PPM1D PE=1 SV=1//0	0.974053	8.86707e-08	up
LNC_016051	XLOC_427446	--	Novel_lncRNA	XM_004002958.3	101109405	--	sp|Q9Y2K9|STB5L_HUMAN Syntaxin-binding protein 5-like OS=Homo sapiens GN=STXBP5L PE=1 SV=2//0	0.999779	4.1746e-18	up
LNC_016051	XLOC_427446	--	Novel_lncRNA	XM_012177275.2	101112559	--	sp|Q29463|TRY2_BOVIN Anionic trypsin OS=Bos taurus PE=2 SV=1//8.10045e-164	0.999931	1.27543e-20	up
LNC_016051	XLOC_427446	--	Novel_lncRNA	XM_015102767.1	101110006	--	sp|Q13410|BT1A1_HUMAN Butyrophilin subfamily 1 member A1 OS=Homo sapiens GN=BTN1A1 PE=1 SV=3//3.04571e-115	0.962105	5.77441e-07	up
LNC_016051	XLOC_427446	--	Novel_lncRNA	XM_004005598.3	101119123	--	sp|Q3ZBK7|GLE1_BOVIN Nucleoporin GLE1 OS=Bos taurus GN=GLE1 PE=2 SV=1//0	0.953595	1.5674e-06	up
LNC_016051	XLOC_427446	--	Novel_lncRNA	XM_004019031.3	101119941	--	sp|Q5R893|H2B1_PONAB Histone H2B type 1 OS=Pongo abelii PE=2 SV=3//5.20847e-60	0.999283	1.48939e-15	up
LNC_016051	XLOC_427446	--	Novel_lncRNA	XM_004003025.3	101104112	--	sp|Q02337|BDH_BOVIN D-beta-hydroxybutyrate dehydrogenase, mitochondrial OS=Bos taurus GN=BDH1 PE=1 SV=2//0	0.956097	1.19311e-06	up
LNC_016051	XLOC_427446	--	Novel_lncRNA	XM_004015292.3	101105681	--	sp|P40293|CD79A_BOVIN B-cell antigen receptor complex-associated protein alpha chain OS=Bos taurus GN=CD79A PE=2 SV=1//2.61999e-109	0.99496	2.539e-11	up
LNC_016051	XLOC_427446	--	Novel_lncRNA	XM_012141945.2	101103625	--	sp|Q9NUQ6|SPS2L_HUMAN SPATS2-like protein OS=Homo sapiens GN=SPATS2L PE=1 SV=2//0	0.9781	3.82427e-08	up
LNC_016051	XLOC_427446	--	Novel_lncRNA	XM_012180664.2	101110144	--	sp|Q8NA72|POC5_HUMAN Centrosomal protein POC5 OS=Homo sapiens GN=POC5 PE=1 SV=2//0	0.985333	5.21622e-09	up
LNC_016051	XLOC_427446	--	Novel_lncRNA	XM_012187747.2	101111729	--	sp|O95069|KCNK2_HUMAN Potassium channel subfamily K member 2 OS=Homo sapiens GN=KCNK2 PE=1 SV=2//0	0.995356	1.68703e-11	up
LNC_016051	XLOC_427446	--	Novel_lncRNA	XM_012183554.2	101121432	--	sp|Q14156|EFR3A_HUMAN Protein EFR3 homolog A OS=Homo sapiens GN=EFR3A PE=1 SV=2//0	0.990545	5.85718e-10	up
LNC_016051	XLOC_427446	--	Novel_lncRNA	XR_001433827.1	101120971	--	sp|Q96DU3|SLAF6_HUMAN SLAM family member 6 OS=Homo sapiens GN=SLAMF6 PE=1 SV=3//1.54319e-90	0.999779	4.1746e-18	up
LNC_016051	XLOC_427446	--	Novel_lncRNA	XM_015094967.1	105608615	--	sp|P30205|WC11_BOVIN Antigen WC1.1 OS=Bos taurus PE=2 SV=1//8.13497e-21	0.997394	9.43172e-13	up
LNC_016051	XLOC_427446	--	Novel_lncRNA	XM_012178491.2	101101980	--	sp|P36402|TCF7_HUMAN Transcription factor 7 OS=Homo sapiens GN=TCF7 PE=1 SV=3//3.16696e-137	0.99939	6.66887e-16	up
LNC_016051	XLOC_427446	--	Novel_lncRNA	XM_015096721.1	106991256	--	sp|P01739|TVA2_MOUSE T-cell receptor alpha chain V region 2B4 OS=Mus musculus PE=1 SV=1//2.77334e-08	0.978754	3.28965e-08	up
LNC_016051	XLOC_427446	--	Novel_lncRNA	XM_004004434.2	101114418	--	sp|Q56NI9|ESCO2_HUMAN N-acetyltransferase ESCO2 OS=Homo sapiens GN=ESCO2 PE=1 SV=1//0	0.997346	1.03148e-12	up
LNC_016051	XLOC_427446	--	Novel_lncRNA	XM_012188163.2	101113426	--	sp|Q04759|KPCT_HUMAN Protein kinase C theta type OS=Homo sapiens GN=PRKCQ PE=1 SV=3//0	0.965379	3.69573e-07	up
LNC_016051	XLOC_427446	--	Novel_lncRNA	XM_004008851.3	101114700	--	sp|A5PJ93|MZB1_BOVIN Marginal zone B- and B1-cell-specific protein OS=Bos taurus GN=MZB1 PE=2 SV=1//2.93008e-113	0.998827	1.74203e-14	up
LNC_016051	XLOC_427446	--	Novel_lncRNA	XM_012179748.2	101104150	--	sp|P41975|SODE_RABIT Extracellular superoxide dismutase [Cu-Zn] OS=Oryctolagus cuniculus GN=SOD3 PE=2 SV=2//1.86686e-100	0.99485	2.82737e-11	up
LNC_016051	XLOC_427446	--	Novel_lncRNA	XM_004022366.3	101117307	--	sp|Q3ZBB1|SH21A_BOVIN SH2 domain-containing protein 1A OS=Bos taurus GN=SH2D1A PE=2 SV=1//4.07449e-86	0.999347	9.35334e-16	up
LNC_016051	XLOC_427446	--	Novel_lncRNA	XM_012095308.2	101120355	--	sp|P28053|MMP1_BOVIN Interstitial collagenase OS=Bos taurus GN=MMP1 PE=1 SV=1//0	0.980828	1.97541e-08	up
LNC_016051	XLOC_427446	--	Novel_lncRNA	XM_012178961.1	101122523	--	sp|Q6DN14|MCTP1_HUMAN Multiple C2 and transmembrane domain-containing protein 1 OS=Homo sapiens GN=MCTP1 PE=2 SV=2//0	0.999259	1.75394e-15	up
LNC_016051	XLOC_427446	--	Novel_lncRNA	XM_015093436.1	101115946	--	sp|Q9C0I4|THS7B_HUMAN Thrombospondin type-1 domain-containing protein 7B OS=Homo sapiens GN=THSD7B PE=2 SV=2//0	0.9952	1.99074e-11	up
LNC_016051	XLOC_427446	--	Novel_lncRNA	XM_015104672.1	101113732	--	sp|Q9HC73|CRLF2_HUMAN Cytokine receptor-like factor 2 OS=Homo sapiens GN=CRLF2 PE=1 SV=1//9.22492e-122	0.986155	3.91425e-09	up
LNC_016051	XLOC_427446	--	Novel_lncRNA	XR_001433825.1	101120971	--	sp|Q96DU3|SLAF6_HUMAN SLAM family member 6 OS=Homo sapiens GN=SLAMF6 PE=1 SV=3//1.54319e-90	0.983846	8.43072e-09	up
LNC_016051	XLOC_427446	--	Novel_lncRNA	XM_012108163.1	101103276	--	sp|P70698|PYRG1_MOUSE CTP synthase 1 OS=Mus musculus GN=Ctps1 PE=1 SV=2//1.0806e-94	0.999377	7.40149e-16	up
LNC_016051	XLOC_427446	--	Novel_lncRNA	XM_015094655.1	101113483	--	sp|Q7Z3H0|ANR33_HUMAN Ankyrin repeat domain-containing protein 33 OS=Homo sapiens GN=ANKRD33 PE=2 SV=3//4.34947e-113	0.965759	3.49978e-07	up
LNC_016051	XLOC_427446	--	Novel_lncRNA	XR_001434195.1	101108634	--	sp|Q5TGZ0|MIC10_HUMAN MICOS complex subunit MIC10 OS=Homo sapiens GN=MINOS1 PE=1 SV=1//3.15484e-26	0.999807	2.08532e-18	up
LNC_016051	XLOC_427446	--	Novel_lncRNA	XM_012176925.1	101109840	--	sp|Q9UNH6|SNX7_HUMAN Sorting nexin-7 OS=Homo sapiens GN=SNX7 PE=1 SV=1//0	0.993578	8.51076e-11	up
LNC_016051	XLOC_427446	--	Novel_lncRNA	XM_012188419.2	101108937	--	sp|Q5R6Z9|DCR1C_PONAB Protein artemis OS=Pongo abelii GN=DCLRE1C PE=2 SV=1//2.02513e-25	0.960623	6.97786e-07	up
LNC_016051	XLOC_427446	--	Novel_lncRNA	XM_015094219.1	101118093	--	sp|P31350|RIR2_HUMAN Ribonucleoside-diphosphate reductase subunit M2 OS=Homo sapiens GN=RRM2 PE=1 SV=1//0	0.995801	1.021e-11	up
LNC_016051	XLOC_427446	--	Novel_lncRNA	NM_001129902.1	443509	--	sp|Q9XS78|CD4_DELLE T-cell surface glycoprotein CD4 OS=Delphinapterus leucas GN=CD4 PE=2 SV=1//0	0.999641	4.66607e-17	up
LNC_016051	XLOC_427446	--	Novel_lncRNA	XM_012100634.1	101108001	--	sp|Q866F4|ADCYA_RABIT Adenylate cyclase type 10 OS=Oryctolagus cuniculus GN=ADCY10 PE=2 SV=1//0	0.961	6.65506e-07	up
LNC_016051	XLOC_427446	--	Novel_lncRNA	XM_015095611.1	101118609	--	sp|Q6SPF0|SAMD1_HUMAN Atherin OS=Homo sapiens GN=SAMD1 PE=1 SV=1//2.0079e-17	0.977615	4.26383e-08	up
LNC_016051	XLOC_427446	--	Novel_lncRNA	XM_012100091.2	105603547	--	sp|Q9BXS9|S26A6_HUMAN Solute carrier family 26 member 6 OS=Homo sapiens GN=SLC26A6 PE=1 SV=1//0	0.963419	4.85154e-07	up
LNC_016051	XLOC_427446	--	Novel_lncRNA	XM_012178967.2	101122523	--	sp|Q6DN14|MCTP1_HUMAN Multiple C2 and transmembrane domain-containing protein 1 OS=Homo sapiens GN=MCTP1 PE=2 SV=2//0	0.960508	7.07917e-07	up
LNC_016051	XLOC_427446	--	Novel_lncRNA	XM_012095108.2	101104173	--	sp|P18858|DNLI1_HUMAN DNA ligase 1 OS=Homo sapiens GN=LIG1 PE=1 SV=1//2.02624e-28	0.952664	1.72838e-06	up
LNC_016051	XLOC_427446	--	Novel_lncRNA	XM_012186321.2	101104586	--	sp|P40259|CD79B_HUMAN B-cell antigen receptor complex-associated protein beta chain OS=Homo sapiens GN=CD79B PE=1 SV=1//2.46562e-79	0.999779	4.1746e-18	up
LNC_016051	XLOC_427446	--	Novel_lncRNA	XM_015094207.1	101115266	--	sp|Q925F3|R144A_MOUSE E3 ubiquitin-protein ligase RNF144A OS=Mus musculus GN=Rnf144a PE=1 SV=1//8.44922e-166	0.973599	9.66355e-08	up
LNC_016051	XLOC_427446	--	Novel_lncRNA	XM_004019074.3	101110457	--	sp|Q99877|H2B1N_HUMAN Histone H2B type 1-N OS=Homo sapiens GN=HIST1H2BN PE=1 SV=3//4.58105e-58	0.997905	3.16593e-13	up
LNC_016051	XLOC_427446	--	Novel_lncRNA	XM_015100816.1	101117698	--	sp|O08560|DGKZ_RAT Diacylglycerol kinase zeta OS=Rattus norvegicus GN=Dgkz PE=1 SV=1//9.78023e-72	0.977108	4.7641e-08	up
LNC_016051	XLOC_427446	--	Novel_lncRNA	XM_004007415.2	101119203	--	sp|Q12815|TROAP_HUMAN Tastin OS=Homo sapiens GN=TROAP PE=1 SV=3//6.87144e-55	0.986334	3.66939e-09	up
LNC_016051	XLOC_427446	--	Novel_lncRNA	XM_004002423.3	101120455	--	sp|Q5R893|H2B1_PONAB Histone H2B type 1 OS=Pongo abelii PE=2 SV=3//8.53064e-60	0.997363	1.00027e-12	up
LNC_016051	XLOC_427446	--	Novel_lncRNA	XM_015099114.1	105616627	--	sp|P35236|PTN7_HUMAN Tyrosine-protein phosphatase non-receptor type 7 OS=Homo sapiens GN=PTPN7 PE=1 SV=3//1.38057e-10	0.997661	5.49273e-13	up
LNC_016051	XLOC_427446	--	Novel_lncRNA	XM_012104145.2	101114156	--	sp|Q9NXR1|NDE1_HUMAN Nuclear distribution protein nudE homolog 1 OS=Homo sapiens GN=NDE1 PE=1 SV=2//2.41295e-179	0.965816	3.47097e-07	up
LNC_016051	XLOC_427446	--	Novel_lncRNA	XM_004002389.3	101111328	--	sp|Q5EAD2|SERA_BOVIN D-3-phosphoglycerate dehydrogenase OS=Bos taurus GN=PHGDH PE=2 SV=3//0	0.984596	6.65629e-09	up
LNC_016051	XLOC_427446	--	Novel_lncRNA	XM_015092121.1	101117639	--	sp|Q5T9S5|CCD18_HUMAN Coiled-coil domain-containing protein 18 OS=Homo sapiens GN=CCDC18 PE=2 SV=1//5.63942e-16	0.953582	1.56957e-06	up
LNC_016051	XLOC_427446	--	Novel_lncRNA	XM_012102114.1	101120206	--	sp|Q96FF9|CDCA5_HUMAN Sororin OS=Homo sapiens GN=CDCA5 PE=1 SV=1//3.0794e-67	0.999485	2.84305e-16	up
LNC_016051	XLOC_427446	--	Novel_lncRNA	XM_012185159.2	101120760	--	sp|Q14119|VEZF1_HUMAN Vascular endothelial zinc finger 1 OS=Homo sapiens GN=VEZF1 PE=1 SV=2//0	0.997069	1.6961e-12	up
LNC_016051	XLOC_427446	--	Novel_lncRNA	XM_012110358.1	100216439	--	sp|P06239|LCK_HUMAN Tyrosine-protein kinase Lck OS=Homo sapiens GN=LCK PE=1 SV=6//0	0.999628	5.61698e-17	up
LNC_016051	XLOC_427446	--	Novel_lncRNA	XM_012108008.2	101108034	--	sp|P10144|GRAB_HUMAN Granzyme B OS=Homo sapiens GN=GZMB PE=1 SV=2//4.83424e-14	0.992124	2.35582e-10	up
LNC_016051	XLOC_427446	--	Novel_lncRNA	XM_012188165.2	101113426	--	sp|Q04759|KPCT_HUMAN Protein kinase C theta type OS=Homo sapiens GN=PRKCQ PE=1 SV=3//0	0.999759	6.42208e-18	up
LNC_016051	XLOC_427446	--	Novel_lncRNA	XM_004003695.1	101115423	--	sp|Q8NGX3|O10T2_HUMAN Olfactory receptor 10T2 OS=Homo sapiens GN=OR10T2 PE=3 SV=1//7.71502e-113	0.995946	8.56993e-12	up
LNC_016051	XLOC_427446	--	Novel_lncRNA	NM_001114763.2	100141298	--	sp|Q6R649|K1C27_CAPHI Keratin, type I cytoskeletal 27 OS=Capra hircus GN=KRT27 PE=2 SV=1//0	0.9839	8.29268e-09	up
LNC_016051	XLOC_427446	--	Novel_lncRNA	XM_012100901.2	101122142	--	sp|Q7TST0|BTNL1_MOUSE Butyrophilin-like protein 1 OS=Mus musculus GN=Btnl1 PE=2 SV=3//8.74527e-83	0.999779	4.1746e-18	up
LNC_016051	XLOC_427446	--	Novel_lncRNA	XM_015099592.1	101108937	--	sp|Q5R6Z9|DCR1C_PONAB Protein artemis OS=Pongo abelii GN=DCLRE1C PE=2 SV=1//2.02513e-25	0.976035	5.97972e-08	up
LNC_016051	XLOC_427446	--	Novel_lncRNA	XM_012185304.2	101110805	--	sp|Q9BZD4|NUF2_HUMAN Kinetochore protein Nuf2 OS=Homo sapiens GN=NUF2 PE=1 SV=2//0	0.95864	8.89166e-07	up
LNC_016051	XLOC_427446	--	Novel_lncRNA	XM_012187749.2	101112149	--	sp|P49454|CENPF_HUMAN Centromere protein F OS=Homo sapiens GN=CENPF PE=1 SV=2//0	0.998235	1.34561e-13	up
LNC_016051	XLOC_427446	--	Novel_lncRNA	XM_012177985.2	101104061	--	sp|P52272|HNRPM_HUMAN Heterogeneous nuclear ribonucleoprotein M OS=Homo sapiens GN=HNRNPM PE=1 SV=3//0	0.999779	4.1746e-18	up
LNC_016051	XLOC_427446	--	Novel_lncRNA	XM_012097477.2	101112103	--	sp|P35249|RFC4_HUMAN Replication factor C subunit 4 OS=Homo sapiens GN=RFC4 PE=1 SV=2//0	0.959165	8.34848e-07	up
LNC_016051	XLOC_427446	--	Novel_lncRNA	XM_004002427.3	101121387	--	sp|P0CC09|H2A2A_RAT Histone H2A type 2-A OS=Rattus norvegicus GN=Hist2h2aa3 PE=1 SV=1//3.50036e-71	0.975776	6.30799e-08	up
LNC_016051	XLOC_427446	--	Novel_lncRNA	NM_001009270.1	443235	--	sp|Q5ZMD6|H2AZ_CHICK Histone H2A.Z OS=Gallus gallus GN=H2AFZ PE=1 SV=3//9.46742e-71	0.963676	4.68551e-07	up
LNC_016051	XLOC_427446	--	Novel_lncRNA	XM_004002218.3	101109840	--	sp|Q9UNH6|SNX7_HUMAN Sorting nexin-7 OS=Homo sapiens GN=SNX7 PE=1 SV=1//0	0.973804	9.29794e-08	up
LNC_016051	XLOC_427446	--	Novel_lncRNA	XM_015102652.1	101113367	--	sp|Q9BW19|KIFC1_HUMAN Kinesin-like protein KIFC1 OS=Homo sapiens GN=KIFC1 PE=1 SV=2//0	0.986144	3.93055e-09	up
LNC_016051	XLOC_427446	--	Novel_lncRNA	XM_012174211.2	101108902	--	sp|P19013|K2C4_HUMAN Keratin, type II cytoskeletal 4 OS=Homo sapiens GN=KRT4 PE=1 SV=4//0	0.995588	1.30755e-11	up
LNC_016051	XLOC_427446	--	Novel_lncRNA	XM_012128388.2	101114676	--	sp|Q96KB5|TOPK_HUMAN Lymphokine-activated killer T-cell-originated protein kinase OS=Homo sapiens GN=PBK PE=1 SV=3//0	0.994408	4.26511e-11	up
LNC_016051	XLOC_427446	--	Novel_lncRNA	XM_015100433.1	101117100	--	sp|Q2T9W1|SNX20_BOVIN Sorting nexin-20 OS=Bos taurus GN=SNX20 PE=2 SV=1//0	0.986971	2.89333e-09	up
LNC_016051	XLOC_427446	--	Novel_lncRNA	XM_004014470.3	101102581	--	sp|A6H6Z7|TPX2_BOVIN Targeting protein for Xklp2 OS=Bos taurus GN=TPX2 PE=2 SV=1//0	0.986378	3.61074e-09	up
LNC_016051	XLOC_427446	--	Novel_lncRNA	XM_012175799.2	101114186	--	sp|Q15049|MLC1_HUMAN Membrane protein MLC1 OS=Homo sapiens GN=MLC1 PE=1 SV=5//1.50654e-171	0.999764	5.80324e-18	up
LNC_016051	XLOC_427446	--	Novel_lncRNA	NM_001134782.1	100188930	--	sp|Q7YS80|MYF6_BOVIN Myogenic factor 6 OS=Bos taurus GN=MYF6 PE=2 SV=1//1.53417e-136	0.999587	9.49882e-17	up
LNC_016051	XLOC_427446	--	Novel_lncRNA	XM_015100185.1	101108771	--	sp|Q6F5E8|LR16C_HUMAN Leucine-rich repeat-containing protein 16C OS=Homo sapiens GN=RLTPR PE=1 SV=2//1.50805e-151	0.98897	1.26229e-09	up
LNC_016051	XLOC_427446	--	Novel_lncRNA	XM_004001812.3	101115324	--	sp|Q5RBS5|BOREA_PONAB Borealin OS=Pongo abelii GN=CDCA8 PE=2 SV=1//8.51085e-155	0.997211	1.3239e-12	up
LNC_016051	XLOC_427446	--	Novel_lncRNA	XM_004005699.3	101123280	--	sp|Q17RS7|GEN_HUMAN Flap endonuclease GEN homolog 1 OS=Homo sapiens GN=GEN1 PE=1 SV=2//0	0.986019	4.10893e-09	up
LNC_016051	XLOC_427446	--	Novel_lncRNA	XM_004006101.3	101118683	--	sp|Q6XYB7|LBX2_HUMAN Transcription factor LBX2 OS=Homo sapiens GN=LBX2 PE=2 SV=1//1.24445e-77	0.99694	2.1035e-12	up
LNC_016051	XLOC_427446	--	Novel_lncRNA	XM_012101028.1	101113965	--	sp|Q921A3|UBD_RAT Ubiquitin D OS=Rattus norvegicus GN=Ubd PE=1 SV=1//1.79732e-70	0.99603	7.71912e-12	up
LNC_016051	XLOC_427446	--	Novel_lncRNA	XM_012099032.2	101122310	--	sp|Q32PI1|VRK1_BOVIN Serine/threonine-protein kinase VRK1 OS=Bos taurus GN=VRK1 PE=2 SV=1//0	0.999794	2.88726e-18	up
LNC_016051	XLOC_427446	--	Novel_lncRNA	XM_012176227.2	101121636	--	sp|Q15116|PDCD1_HUMAN Programmed cell death protein 1 OS=Homo sapiens GN=PDCD1 PE=1 SV=3//6.07542e-73	0.99394	6.36866e-11	up
LNC_016051	XLOC_427446	--	Novel_lncRNA	XM_015102636.1	101105784	--	sp|Q5VWX1|KHDR2_HUMAN KH domain-containing, RNA-binding, signal transduction-associated protein 2 OS=Homo sapiens GN=KHDRBS2 PE=1 SV=1//9.84918e-172	0.996057	7.45637e-12	up
LNC_016051	XLOC_427446	--	Novel_lncRNA	XM_012102914.2	101113034	--	sp|Q6UXL0|I20RB_HUMAN Interleukin-20 receptor subunit beta OS=Homo sapiens GN=IL20RB PE=1 SV=1//4.36848e-150	0.997654	5.56927e-13	up
LNC_016051	XLOC_427446	--	Novel_lncRNA	XM_004006522.3	101116895	--	sp|Q99490|AGAP2_HUMAN Arf-GAP with GTPase, ANK repeat and PH domain-containing protein 2 OS=Homo sapiens GN=AGAP2 PE=1 SV=2//0	0.999626	5.79164e-17	up
LNC_016051	XLOC_427446	--	Novel_lncRNA	XM_004002155.3	101115078	--	sp|Q9UQC9|CLCA2_HUMAN Calcium-activated chloride channel regulator 2 OS=Homo sapiens GN=CLCA2 PE=1 SV=2//0	0.994494	3.94707e-11	up
LNC_016051	XLOC_427446	--	Novel_lncRNA	XM_012095842.2	101111828	--	sp|Q8ND30|LIPB2_HUMAN Liprin-beta-2 OS=Homo sapiens GN=PPFIBP2 PE=1 SV=3//0	0.990335	6.53612e-10	up
LNC_016051	XLOC_427446	--	Novel_lncRNA	XM_004004038.2	101119788	--	sp|O95347|SMC2_HUMAN Structural maintenance of chromosomes protein 2 OS=Homo sapiens GN=SMC2 PE=1 SV=2//0	0.98826	1.72198e-09	up
LNC_016051	XLOC_427446	--	Novel_lncRNA	XM_012102160.2	101105870	--	sp|Q14188|TFDP2_HUMAN Transcription factor Dp-2 OS=Homo sapiens GN=TFDP2 PE=1 SV=2//0	0.998184	1.5509e-13	up
LNC_016051	XLOC_427446	--	Novel_lncRNA	XM_015102646.1	101115073	--	sp|P05538|DQB2_HUMAN HLA class II histocompatibility antigen, DQ beta 2 chain OS=Homo sapiens GN=HLA-DQB2 PE=1 SV=2//1.1366e-91	0.984432	7.01732e-09	up
LNC_016051	XLOC_427446	--	Novel_lncRNA	XM_012177342.2	105615131	--	sp|Q96F15|GIMA5_HUMAN GTPase IMAP family member 5 OS=Homo sapiens GN=GIMAP5 PE=1 SV=1//1.3851e-120	0.957199	1.05267e-06	up
LNC_016051	XLOC_427446	--	Novel_lncRNA	XM_012177597.2	678679	--	sp|Q4PR21|CCL25_PIG C-C motif chemokine 25 OS=Sus scrofa GN=CCL25 PE=2 SV=1//1.55482e-64	0.993167	1.15992e-10	up
LNC_016051	XLOC_427446	--	Novel_lncRNA	XM_015095750.1	101106936	--	sp|Q9NSC5|HOME3_HUMAN Homer protein homolog 3 OS=Homo sapiens GN=HOMER3 PE=1 SV=2//6.0938e-162	0.988756	1.38924e-09	up
LNC_016051	XLOC_427446	--	Novel_lncRNA	XM_012187876.2	101102917	--	sp|P08575|PTPRC_HUMAN Receptor-type tyrosine-protein phosphatase C OS=Homo sapiens GN=PTPRC PE=1 SV=2//0	0.950872	2.07495e-06	up
LNC_016051	XLOC_427446	--	Novel_lncRNA	XM_012166578.2	101115267	--	sp|Q9XT77|SC5A6_RABIT Sodium-dependent multivitamin transporter OS=Oryctolagus cuniculus GN=SLC5A6 PE=2 SV=1//0	0.997667	5.4259e-13	up
LNC_016051	XLOC_427446	--	Novel_lncRNA	XM_012174508.1	101119199	--	sp|Q9UBJ2|ABCD2_HUMAN ATP-binding cassette sub-family D member 2 OS=Homo sapiens GN=ABCD2 PE=1 SV=1//0	0.979892	2.50339e-08	up
LNC_016051	XLOC_427446	--	Novel_lncRNA	NM_001252175.1	100820736	--	sp|Q9BEG2|I12R2_BOVIN Interleukin-12 receptor subunit beta-2 OS=Bos taurus GN=IL12RB2 PE=2 SV=1//0	0.999779	4.1746e-18	up
LNC_016051	XLOC_427446	--	Novel_lncRNA	XR_001436401.1	105603828	--	-//-	0.993164	1.16192e-10	up
LNC_016051	XLOC_427446	--	Novel_lncRNA	XM_015101891.1	101103846	--	sp|O43663|PRC1_HUMAN Protein regulator of cytokinesis 1 OS=Homo sapiens GN=PRC1 PE=1 SV=2//0	0.980898	1.93977e-08	up
LNC_016051	XLOC_427446	--	Novel_lncRNA	XM_012179191.2	101107354	--	sp|Q08DN7|VAV_BOVIN Proto-oncogene vav OS=Bos taurus GN=VAV1 PE=2 SV=1//0	0.958126	9.44949e-07	up
LNC_016051	XLOC_427446	--	Novel_lncRNA	NM_001123398.2	100144749	--	sp|P15981|HA2D_PIG SLA class II histocompatibility antigen, DQ haplotype D alpha chain OS=Sus scrofa PE=2 SV=1//4.2177e-106	0.999779	4.1746e-18	up
LNC_016051	XLOC_427446	--	Novel_lncRNA	XM_015097055.1	101110765	--	sp|P33316|DUT_HUMAN Deoxyuridine 5&apos;-triphosphate nucleotidohydrolase, mitochondrial OS=Homo sapiens GN=DUT PE=1 SV=4//7.90304e-94	0.990615	5.64392e-10	up
LNC_016051	XLOC_427446	--	Novel_lncRNA	XM_012098271.2	101103444	--	sp|Q8MJJ2|LAMP3_MACMU Lysosome-associated membrane glycoprotein 3 OS=Macaca mulatta GN=LAMP3 PE=2 SV=1//1.64787e-120	0.987451	2.40031e-09	up
LNC_016051	XLOC_427446	--	Novel_lncRNA	XM_012177982.1	101104061	--	sp|P52272|HNRPM_HUMAN Heterogeneous nuclear ribonucleoprotein M OS=Homo sapiens GN=HNRNPM PE=1 SV=3//0	0.999779	4.1746e-18	up
LNC_016051	XLOC_427446	--	Novel_lncRNA	XM_004013625.3	101110348	--	sp|Q14739|LBR_HUMAN Lamin-B receptor OS=Homo sapiens GN=LBR PE=1 SV=2//0	0.985295	5.28408e-09	up
LNC_016051	XLOC_427446	--	Novel_lncRNA	XM_004004177.3	101111159	--	sp|Q29RT4|CDCA2_BOVIN Cell division cycle-associated protein 2 OS=Bos taurus GN=CDCA2 PE=2 SV=1//0	0.99969	2.25787e-17	up
LNC_016051	XLOC_427446	--	Novel_lncRNA	XM_012189529.2	101113261	--	sp|A6QL48|IL34_BOVIN Interleukin-34 OS=Bos taurus GN=IL34 PE=2 SV=1//3.92659e-136	0.999066	5.59749e-15	up
LNC_016051	XLOC_427446	--	Novel_lncRNA	XM_012187242.2	101123136	--	sp|Q5TID7|CC181_HUMAN Coiled-coil domain-containing protein 181 OS=Homo sapiens GN=CCDC181 PE=2 SV=1//0	0.991934	2.65208e-10	up
LNC_016051	XLOC_427446	--	Novel_lncRNA	XM_015093290.1	101103038	--	sp|Q3SWX0|NIPA2_BOVIN Magnesium transporter NIPA2 OS=Bos taurus GN=NIPA2 PE=2 SV=1//3.53856e-179	0.999779	4.1746e-18	up
LNC_016051	XLOC_427446	--	Novel_lncRNA	XM_015099879.1	105616741	--	sp|P18428|LBP_HUMAN Lipopolysaccharide-binding protein OS=Homo sapiens GN=LBP PE=1 SV=3//4.34462e-48	0.999101	4.62488e-15	up
LNC_016051	XLOC_427446	--	Novel_lncRNA	XM_004015994.3	101104337	--	sp|Q8N336|ELMD1_HUMAN ELMO domain-containing protein 1 OS=Homo sapiens GN=ELMOD1 PE=2 SV=3//0	0.999779	4.1746e-18	up
LNC_016051	XLOC_427446	--	Novel_lncRNA	XM_012177867.1	101111541	--	sp|Q8NI99|ANGL6_HUMAN Angiopoietin-related protein 6 OS=Homo sapiens GN=ANGPTL6 PE=1 SV=1//0	0.996773	2.74007e-12	up
LNC_016051	XLOC_427446	--	Novel_lncRNA	XM_004013265.3	101110688	--	sp|P38570|ITAE_HUMAN Integrin alpha-E OS=Homo sapiens GN=ITGAE PE=1 SV=3//0	0.99798	2.63972e-13	up
LNC_016051	XLOC_427446	--	Novel_lncRNA	XM_004018913.3	101111058	--	sp|Q7TST0|BTNL1_MOUSE Butyrophilin-like protein 1 OS=Mus musculus GN=Btnl1 PE=2 SV=3//1.00278e-111	0.999769	5.14144e-18	up
LNC_016051	XLOC_427446	--	Novel_lncRNA	XM_015099596.1	101116927	--	sp|Q3SZF0|ACBD7_BOVIN Acyl-CoA-binding domain-containing protein 7 OS=Bos taurus GN=ACBD7 PE=3 SV=1//3.92972e-49	0.997281	1.16437e-12	up
LNC_016051	XLOC_427446	--	Novel_lncRNA	XM_004023018.2	101102967	--	sp|P30205|WC11_BOVIN Antigen WC1.1 OS=Bos taurus PE=2 SV=1//6.04834e-12	0.985704	4.59114e-09	up
LNC_016051	XLOC_427446	--	Novel_lncRNA	XM_004020827.3	101123598	--	sp|Q9BH10|ZP2_BOVIN Zona pellucida sperm-binding protein 2 OS=Bos taurus GN=ZP2 PE=1 SV=1//2.61879e-07	0.995811	1.00838e-11	up
LNC_016051	XLOC_427446	--	Novel_lncRNA	XM_004010615.3	101106174	--	sp|Q9UPM8|AP4E1_HUMAN AP-4 complex subunit epsilon-1 OS=Homo sapiens GN=AP4E1 PE=1 SV=2//0	0.964747	4.04141e-07	up
LNC_016051	XLOC_427446	--	Novel_lncRNA	XM_015099402.1	443284	--	sp|P62297|ASPM_SHEEP Abnormal spindle-like microcephaly-associated protein homolog (Fragment) OS=Ovis aries GN=ASPM PE=2 SV=1//0	0.998667	3.30856e-14	up
LNC_016051	XLOC_427446	--	Novel_lncRNA	XM_012148264.2	101120993	--	sp|P23497|SP100_HUMAN Nuclear autoantigen Sp-100 OS=Homo sapiens GN=SP100 PE=1 SV=3//1.20689e-87	0.961571	6.18729e-07	up
LNC_016051	XLOC_427446	--	Novel_lncRNA	XM_015093896.1	101111623	--	sp|P51826|AFF3_HUMAN AF4/FMR2 family member 3 OS=Homo sapiens GN=AFF3 PE=1 SV=2//0	0.964606	4.122e-07	up
LNC_016051	XLOC_427446	--	Novel_lncRNA	XM_004010584.3	101120667	--	sp|Q2KIQ2|MNS1_BOVIN Meiosis-specific nuclear structural protein 1 OS=Bos taurus GN=MNS1 PE=2 SV=2//0	0.998368	9.09855e-14	up
LNC_016051	XLOC_427446	--	Novel_lncRNA	XM_004001903.3	101117203	--	sp|Q99661|KIF2C_HUMAN Kinesin-like protein KIF2C OS=Homo sapiens GN=KIF2C PE=1 SV=2//0	0.998904	1.24051e-14	up
LNC_016051	XLOC_427446	--	Novel_lncRNA	XM_015104877.1	101112288	--	sp|Q9Y4W2|LAS1L_HUMAN Ribosomal biogenesis protein LAS1L OS=Homo sapiens GN=LAS1L PE=1 SV=2//7.56113e-16	0.999779	4.1746e-18	up
LNC_016051	XLOC_427446	--	Novel_lncRNA	XM_004006939.3	101113747	--	sp|Q0V7N0|VAMP1_BOVIN Vesicle-associated membrane protein 1 OS=Bos taurus GN=VAMP1 PE=3 SV=2//4.58859e-48	0.988116	1.8296e-09	up
LNC_016051	XLOC_427446	--	Novel_lncRNA	XM_012106152.1	101113991	--	sp|P26951|IL3RA_HUMAN Interleukin-3 receptor subunit alpha OS=Homo sapiens GN=IL3RA PE=1 SV=1//8.26372e-60	0.988166	1.7919e-09	up
LNC_016051	XLOC_427446	--	Novel_lncRNA	XM_015092532.1	101110296	--	sp|Q9Y2G3|AT11B_HUMAN Probable phospholipid-transporting ATPase IF OS=Homo sapiens GN=ATP11B PE=1 SV=2//8.4213e-10	0.954091	1.48671e-06	up
LNC_016051	XLOC_427446	--	Novel_lncRNA	XM_012141017.2	101119280	--	sp|Q8WXX0|DYH7_HUMAN Dynein heavy chain 7, axonemal OS=Homo sapiens GN=DNAH7 PE=1 SV=2//0	0.999779	4.1746e-18	up
LNC_016051	XLOC_427446	--	Novel_lncRNA	XM_015092526.1	101103444	--	sp|Q8MJJ2|LAMP3_MACMU Lysosome-associated membrane glycoprotein 3 OS=Macaca mulatta GN=LAMP3 PE=2 SV=1//1.64787e-120	0.995215	1.96038e-11	up
LNC_016051	XLOC_427446	--	Novel_lncRNA	XM_012142659.2	101109592	--	sp|Q96Q42|ALS2_HUMAN Alsin OS=Homo sapiens GN=ALS2 PE=1 SV=2//0	0.99975	7.65664e-18	up
LNC_016051	XLOC_427446	--	Novel_lncRNA	XM_015094359.1	106991049	--	sp|Q8NDX1|PSD4_HUMAN PH and SEC7 domain-containing protein 4 OS=Homo sapiens GN=PSD4 PE=1 SV=2//6.89308e-82	0.951256	1.9963e-06	up
LNC_016051	XLOC_427446	--	Novel_lncRNA	XM_015094647.1	101109430	--	sp|Q6EIY9|K2C1_CANFA Keratin, type II cytoskeletal 1 OS=Canis familiaris GN=KRT1 PE=2 SV=1//0	0.99538	1.64524e-11	up
LNC_016051	XLOC_427446	--	Novel_lncRNA	XM_004016112.3	101111654	--	sp|Q8TF42|UBS3B_HUMAN Ubiquitin-associated and SH3 domain-containing protein B OS=Homo sapiens GN=UBASH3B PE=1 SV=2//0	0.966471	3.15426e-07	up
LNC_016051	XLOC_427446	--	Novel_lncRNA	XM_015105110.1	101116285	--	sp|Q8TE76|MORC4_HUMAN MORC family CW-type zinc finger protein 4 OS=Homo sapiens GN=MORC4 PE=1 SV=2//0	0.999779	4.1746e-18	up
LNC_016051	XLOC_427446	--	Novel_lncRNA	XM_012147658.2	101104302	--	sp|Q8SQB1|CCL20_BOVIN C-C motif chemokine 20 OS=Bos taurus GN=CCL20 PE=3 SV=1//3.97565e-47	0.999779	4.1746e-18	up
LNC_016051	XLOC_427446	--	Novel_lncRNA	XM_012096210.2	101104338	--	sp|Q58DT0|ELF5_BOVIN ETS-related transcription factor Elf-5 OS=Bos taurus GN=ELF5 PE=2 SV=1//2.46122e-166	0.99924	1.99892e-15	up
LNC_016051	XLOC_427446	--	Novel_lncRNA	XM_004006271.3	101119198	--	sp|P55160|NCKPL_HUMAN Nck-associated protein 1-like OS=Homo sapiens GN=NCKAP1L PE=1 SV=3//0	0.979431	2.80103e-08	up
LNC_016051	XLOC_427446	--	Novel_lncRNA	XM_012179884.2	101119308	--	sp|Q9Y2Q0|AT8A1_HUMAN Phospholipid-transporting ATPase IA OS=Homo sapiens GN=ATP8A1 PE=1 SV=1//0	0.995398	1.61259e-11	up
LNC_016051	XLOC_427446	--	Novel_lncRNA	XM_004006368.3	101120562	--	sp|P78348|ASIC1_HUMAN Acid-sensing ion channel 1 OS=Homo sapiens GN=ASIC1 PE=1 SV=3//0	0.990655	5.52515e-10	up
LNC_016051	XLOC_427446	--	Novel_lncRNA	XM_004012405.3	101103489	--	sp|Q96HE9|PRR11_HUMAN Proline-rich protein 11 OS=Homo sapiens GN=PRR11 PE=1 SV=1//7.23873e-53	0.999779	4.1746e-18	up
LNC_016051	XLOC_427446	--	Novel_lncRNA	XM_012185334.2	101115139	--	sp|Q17R14|MYO1D_BOVIN Unconventional myosin-Id OS=Bos taurus GN=MYO1D PE=2 SV=1//0	0.989225	1.12341e-09	up
LNC_016051	XLOC_427446	--	Novel_lncRNA	XM_012181419.2	101113762	--	sp|Q0VCQ7|ICE2_BOVIN Little elongation complex subunit 2 OS=Bos taurus GN=ICE2 PE=2 SV=1//0	0.999485	2.86306e-16	up
LNC_016051	XLOC_427446	--	Novel_lncRNA	XM_015104165.1	101102448	--	sp|Q6UWD8|CP054_HUMAN Transmembrane protein C16orf54 OS=Homo sapiens GN=C16orf54 PE=1 SV=1//2.77457e-53	0.971272	1.46854e-07	up
LNC_016051	XLOC_427446	--	Novel_lncRNA	XM_015095349.1	101109532	--	sp|Q9JLB0|MPP6_MOUSE MAGUK p55 subfamily member 6 OS=Mus musculus GN=Mpp6 PE=1 SV=1//0	0.999739	9.50552e-18	up
LNC_016051	XLOC_427446	--	Novel_lncRNA	XM_015095193.1	101115785	--	sp|Q9ULJ8|NEB1_HUMAN Neurabin-1 OS=Homo sapiens GN=PPP1R9A PE=1 SV=2//8.42172e-78	0.970971	1.54635e-07	up
LNC_016051	XLOC_427446	--	Novel_lncRNA	XM_004004579.3	101111162	--	sp|Q32PH1|CDCA7_BOVIN Cell division cycle-associated protein 7 OS=Bos taurus GN=CDCA7 PE=2 SV=1//7.26337e-08	0.999402	6.02619e-16	up
LNC_016051	XLOC_427446	--	Novel_lncRNA	XM_015104910.1	101114336	--	sp|P42768|WASP_HUMAN Wiskott-Aldrich syndrome protein OS=Homo sapiens GN=WAS PE=1 SV=4//3.03632e-20	0.962628	5.39152e-07	up
LNC_016051	XLOC_427446	--	Novel_lncRNA	XM_012184614.2	101123168	--	sp|Q7Z6I6|RHG30_HUMAN Rho GTPase-activating protein 30 OS=Homo sapiens GN=ARHGAP30 PE=1 SV=3//0	0.974757	7.73666e-08	up
LNC_016051	XLOC_427446	--	Novel_lncRNA	XM_015105070.1	101102788	--	sp|Q3SZN0|SEPT6_BOVIN Septin-6 OS=Bos taurus GN=SEPT6 PE=2 SV=1//0	0.997303	1.11963e-12	up
LNC_016051	XLOC_427446	--	Novel_lncRNA	XM_004021466.3	101117902	--	sp|Q8WXX5|DNJC9_HUMAN DnaJ homolog subfamily C member 9 OS=Homo sapiens GN=DNAJC9 PE=1 SV=1//7.97812e-147	0.961109	6.56325e-07	up
LNC_016051	XLOC_427446	--	Novel_lncRNA	XM_004014954.3	101106195	--	sp|P35218|CAH5A_HUMAN Carbonic anhydrase 5A, mitochondrial OS=Homo sapiens GN=CA5A PE=1 SV=1//3.99486e-157	0.953152	1.64248e-06	up
LNC_016051	XLOC_427446	--	Novel_lncRNA	XM_004003361.2	780497	--	sp|A8YXX7|TFF3_BOVIN Trefoil factor 3 OS=Bos taurus GN=TFF3 PE=3 SV=1//4.7944e-41	0.976709	5.19151e-08	up
LNC_016051	XLOC_427446	--	Novel_lncRNA	XM_012182459.2	101114709	--	sp|Q5JWR5|DOP1_HUMAN Protein dopey-1 OS=Homo sapiens GN=DOPEY1 PE=2 SV=1//0	0.998428	7.53278e-14	up
LNC_016051	XLOC_427446	--	Novel_lncRNA	XM_012101129.2	105603814	--	sp|Q6LED0|H31_RAT Histone H3.1 OS=Rattus norvegicus PE=1 SV=3//1.25633e-85	0.997798	4.0624e-13	up
LNC_016051	XLOC_427446	--	Novel_lncRNA	XM_004013932.3	101102917	--	sp|P08575|PTPRC_HUMAN Receptor-type tyrosine-protein phosphatase C OS=Homo sapiens GN=PTPRC PE=1 SV=2//0	0.966838	2.98758e-07	up
LNC_016051	XLOC_427446	--	Novel_lncRNA	XM_004021637.3	101106567	--	sp|Q32KL8|TBATA_BOVIN Protein TBATA OS=Bos taurus GN=TBATA PE=2 SV=1//0	0.999631	5.35331e-17	up
LNC_016051	XLOC_427446	--	Novel_lncRNA	XM_004019034.3	101120702	--	sp|P02262|H2A1_RAT Histone H2A type 1 OS=Rattus norvegicus PE=1 SV=2//7.49931e-69	0.998924	1.13437e-14	up
LNC_016051	XLOC_427446	--	Novel_lncRNA	XM_015098806.1	101108584	--	sp|Q864U1|BRCA1_BOVIN Breast cancer type 1 susceptibility protein homolog OS=Bos taurus GN=BRCA1 PE=1 SV=1//0	0.981556	1.62978e-08	up
LNC_016051	XLOC_427446	--	Novel_lncRNA	XM_012095424.1	101106623	--	sp|Q9P2F6|RHG20_HUMAN Rho GTPase-activating protein 20 OS=Homo sapiens GN=ARHGAP20 PE=1 SV=2//0	0.999624	5.95079e-17	up
LNC_016051	XLOC_427446	--	Novel_lncRNA	XM_012177964.2	101123372	--	sp|P06734|FCER2_HUMAN Low affinity immunoglobulin epsilon Fc receptor OS=Homo sapiens GN=FCER2 PE=1 SV=1//8.1586e-23	0.991886	2.73189e-10	up
LNC_016051	XLOC_427446	--	Novel_lncRNA	XM_012180855.2	101114023	--	sp|Q02241|KIF23_HUMAN Kinesin-like protein KIF23 OS=Homo sapiens GN=KIF23 PE=1 SV=3//0	0.96426	4.32493e-07	up
LNC_016051	XLOC_427446	--	Novel_lncRNA	XM_015101843.1	101121298	--	sp|P28293|CATG_MOUSE Cathepsin G OS=Mus musculus GN=Ctsg PE=1 SV=2//6.32596e-102	0.999779	4.1746e-18	up
LNC_016051	XLOC_427446	--	Novel_lncRNA	XM_004008829.2	101109352	--	sp|Q29RT6|KI20A_BOVIN Kinesin-like protein KIF20A OS=Bos taurus GN=KIF20A PE=2 SV=1//0	0.997	1.90308e-12	up
LNC_016051	XLOC_427446	--	Novel_lncRNA	XM_012100882.2	101110277	--	sp|Q7TST0|BTNL1_MOUSE Butyrophilin-like protein 1 OS=Mus musculus GN=Btnl1 PE=2 SV=3//1.56607e-170	0.951944	1.86151e-06	up
LNC_016051	XLOC_427446	--	Novel_lncRNA	XM_015095712.1	101108308	--	sp|Q16566|KCC4_HUMAN Calcium/calmodulin-dependent protein kinase type IV OS=Homo sapiens GN=CAMK4 PE=1 SV=1//0	0.991161	4.18685e-10	up
LNC_016051	XLOC_427446	--	Novel_lncRNA	XM_004022142.3	101118166	--	sp|Q92613|JADE3_HUMAN Protein Jade-3 OS=Homo sapiens GN=JADE3 PE=1 SV=1//0	0.999779	4.1746e-18	up
LNC_016051	XLOC_427446	--	Novel_lncRNA	XM_012101006.2	101104535	--	sp|Q8HZ60|CCHCR_PANTR Coiled-coil alpha-helical rod protein 1 OS=Pan troglodytes GN=CCHCR1 PE=3 SV=1//0	0.999588	9.38946e-17	up
LNC_016051	XLOC_427446	--	Novel_lncRNA	XM_004010534.3	101108753	--	sp|Q5E9B2|PAF15_BOVIN PCNA-associated factor OS=Bos taurus GN=PAF PE=3 SV=1//5.38907e-44	0.998796	1.99157e-14	up
LNC_016051	XLOC_427446	--	Novel_lncRNA	XM_015097639.1	106991336	--	sp|Q4U1U2|MAFA_XENTR Transcription factor MafA OS=Xenopus tropicalis GN=mafa PE=2 SV=1//6.84353e-06	0.963057	5.09284e-07	up
LNC_016051	XLOC_427446	--	Novel_lncRNA	XM_012181429.2	105613042	--	sp|P20930|FILA_HUMAN Filaggrin OS=Homo sapiens GN=FLG PE=1 SV=3//3.5328e-06	0.999392	6.52021e-16	up
LNC_016051	XLOC_427446	--	Novel_lncRNA	XM_015097998.1	106991366	--	sp|O15439|MRP4_HUMAN Multidrug resistance-associated protein 4 OS=Homo sapiens GN=ABCC4 PE=1 SV=3//1.56496e-59	0.999779	4.1746e-18	up
LNC_016051	XLOC_427446	--	Novel_lncRNA	XM_004004905.2	101105137	--	sp|Q0VCK0|PUR9_BOVIN Bifunctional purine biosynthesis protein PURH OS=Bos taurus GN=ATIC PE=2 SV=1//0	0.950272	2.20255e-06	up
LNC_016051	XLOC_427446	--	Novel_lncRNA	XM_015103213.1	101109052	--	sp|Q8IV04|TB10C_HUMAN Carabin OS=Homo sapiens GN=TBC1D10C PE=1 SV=1//0	0.992783	1.52339e-10	up
LNC_016051	XLOC_427446	--	Novel_lncRNA	XM_012173752.2	101109789	--	sp|O95819|M4K4_HUMAN Mitogen-activated protein kinase kinase kinase kinase 4 OS=Homo sapiens GN=MAP4K4 PE=1 SV=2//5.5635e-23	0.999779	4.1746e-18	up
LNC_016051	XLOC_427446	--	Novel_lncRNA	XM_012185827.2	101114453	--	sp|Q3T0R4|DRS7B_BOVIN Dehydrogenase/reductase SDR family member 7B OS=Bos taurus GN=DHRS7B PE=2 SV=1//0	0.97839	3.5796e-08	up
LNC_016051	XLOC_427446	--	Novel_lncRNA	XM_012107386.1	101116633	--	sp|O35638|STAG2_MOUSE Cohesin subunit SA-2 OS=Mus musculus GN=Stag2 PE=1 SV=3//0	0.952965	1.67498e-06	up
LNC_016051	XLOC_427446	--	Novel_lncRNA	NM_001009438.1	443472	--	sp|P68220|IL12B_SHEEP Interleukin-12 subunit beta OS=Ovis aries GN=IL12B PE=1 SV=1//0	0.987296	2.55106e-09	up
LNC_016051	XLOC_427446	--	Novel_lncRNA	XM_004008572.3	101105074	--	sp|Q3ZDR4|CD70_PIG CD70 antigen OS=Sus scrofa GN=CD70 PE=2 SV=1//4.08433e-82	0.986998	2.86329e-09	up
LNC_016051	XLOC_427446	--	Novel_lncRNA	XM_004008096.3	101104057	--	sp|Q9HBG4|VPP4_HUMAN V-type proton ATPase 116 kDa subunit a isoform 4 OS=Homo sapiens GN=ATP6V0A4 PE=1 SV=2//0	0.999735	1.03112e-17	up
LNC_016051	XLOC_427446	--	Novel_lncRNA	XM_015097721.1	101123308	--	sp|Q13239|SLAP1_HUMAN Src-like-adapter OS=Homo sapiens GN=SLA PE=1 SV=3//3.25748e-23	0.976653	5.25362e-08	up
LNC_016051	XLOC_427446	--	Novel_lncRNA	XM_004018103.3	101121553	--	sp|P28293|CATG_MOUSE Cathepsin G OS=Mus musculus GN=Ctsg PE=1 SV=2//4.46171e-97	0.997741	4.61523e-13	up
LNC_016051	XLOC_427446	--	Novel_lncRNA	XM_012176787.2	101113322	--	sp|Q9H3W5|LRRN3_HUMAN Leucine-rich repeat neuronal protein 3 OS=Homo sapiens GN=LRRN3 PE=2 SV=1//0	0.973769	9.35874e-08	up
LNC_016051	XLOC_427446	--	Novel_lncRNA	XM_004008944.3	101117075	--	sp|P58062|ISK7_HUMAN Serine protease inhibitor Kazal-type 7 OS=Homo sapiens GN=SPINK7 PE=1 SV=1//1.85553e-41	0.989032	1.22717e-09	up
LNC_016051	XLOC_427446	--	Novel_lncRNA	XM_004004537.3	443499	--	sp|P13612|ITA4_HUMAN Integrin alpha-4 OS=Homo sapiens GN=ITGA4 PE=1 SV=3//0	0.988057	1.87604e-09	up
LNC_016051	XLOC_427446	--	Novel_lncRNA	XM_012179041.2	101116572	--	sp|Q16706|MA2A1_HUMAN Alpha-mannosidase 2 OS=Homo sapiens GN=MAN2A1 PE=1 SV=2//0	0.994738	3.14976e-11	up
LNC_016051	XLOC_427446	--	Novel_lncRNA	XM_015092520.1	101107661	--	sp|Q8N398|VW5B2_HUMAN von Willebrand factor A domain-containing protein 5B2 OS=Homo sapiens GN=VWA5B2 PE=2 SV=2//0	0.985805	4.43231e-09	up
LNC_016051	XLOC_427446	--	Novel_lncRNA	XM_004019030.3	101119679	--	sp|Q99877|H2B1N_HUMAN Histone H2B type 1-N OS=Homo sapiens GN=HIST1H2BN PE=1 SV=3//5.03352e-60	0.999155	3.38311e-15	up
LNC_016051	XLOC_427446	--	Novel_lncRNA	XM_015097658.1	101104671	--	sp|P0CG37|CFC1_HUMAN Cryptic protein OS=Homo sapiens GN=CFC1 PE=1 SV=1//6.08002e-66	0.998942	1.04214e-14	up
LNC_016051	XLOC_427446	--	Novel_lncRNA	XM_012178366.2	101107699	--	sp|A6QLE5|NALP3_BOVIN NACHT, LRR and PYD domains-containing protein 3 OS=Bos taurus GN=NLRP3 PE=2 SV=1//0	0.999779	4.1746e-18	up
LNC_016051	XLOC_427446	--	Novel_lncRNA	XM_012185219.2	101107114	--	sp|P49951|CLH1_BOVIN Clathrin heavy chain 1 OS=Bos taurus GN=CLTC PE=1 SV=1//0	0.998766	2.25297e-14	up
LNC_016051	XLOC_427446	--	Novel_lncRNA	XM_015095056.1	101116897	--	sp|O15442|MPPD1_HUMAN Metallophosphoesterase domain-containing protein 1 OS=Homo sapiens GN=MPPED1 PE=2 SV=3//0	0.97959	2.69539e-08	up
LNC_016051	XLOC_427446	--	Novel_lncRNA	XM_004004682.3	101113467	--	sp|O60759|CYTIP_HUMAN Cytohesin-interacting protein OS=Homo sapiens GN=CYTIP PE=1 SV=2//1.91325e-158	0.993564	8.60389e-11	up
LNC_016051	XLOC_427446	--	Novel_lncRNA	XM_004006209.3	101102051	--	sp|E1BE02|E2F7_BOVIN Transcription factor E2F7 OS=Bos taurus GN=E2F7 PE=3 SV=1//0	0.996782	2.70401e-12	up
LNC_016051	XLOC_427446	--	Novel_lncRNA	XM_012185297.2	101110805	--	sp|Q9BZD4|NUF2_HUMAN Kinetochore protein Nuf2 OS=Homo sapiens GN=NUF2 PE=1 SV=2//0	0.990079	7.44348e-10	up
LNC_016051	XLOC_427446	--	Novel_lncRNA	XM_004006340.3	101114507	--	sp|Q9UBW5|BIN2_HUMAN Bridging integrator 2 OS=Homo sapiens GN=BIN2 PE=1 SV=3//0	0.976221	5.75401e-08	up
LNC_016051	XLOC_427446	--	Novel_lncRNA	XM_004009047.3	443128	--	sp|O75330|HMMR_HUMAN Hyaluronan mediated motility receptor OS=Homo sapiens GN=HMMR PE=1 SV=2//0	0.981523	1.64425e-08	up
LNC_016051	XLOC_427446	--	Novel_lncRNA	XM_004015066.2	101113002	--	sp|A7YWH3|KCD19_BOVIN BTB/POZ domain-containing protein KCTD19 OS=Bos taurus GN=KCTD19 PE=2 SV=1//0	0.999779	4.1746e-18	up
LNC_016051	XLOC_427446	--	Novel_lncRNA	XM_015103490.1	101104621	--	sp|Q14153|FA53B_HUMAN Protein FAM53B OS=Homo sapiens GN=FAM53B PE=1 SV=2//1.12311e-170	0.975755	6.33467e-08	up
LNC_016051	XLOC_427446	--	Novel_lncRNA	NM_001009748.1	443126	--	sp|Q28589|INAR1_SHEEP Interferon alpha/beta receptor 1 OS=Ovis aries GN=IFNAR1 PE=2 SV=1//1.78133e-12	0.974184	8.64861e-08	up
LNC_016051	XLOC_427446	--	Novel_lncRNA	XM_012174218.2	100303605	--	sp|Q5XQN5|K2C5_BOVIN Keratin, type II cytoskeletal 5 OS=Bos taurus GN=KRT5 PE=1 SV=1//0	0.993058	1.2549e-10	up
LNC_016051	XLOC_427446	--	Novel_lncRNA	XM_004006788.2	101117321	--	sp|Q6ZXD2|SIA8A_BOVIN Alpha-N-acetylneuraminide alpha-2,8-sialyltransferase OS=Bos taurus GN=ST8SIA1 PE=2 SV=1//0	0.995338	1.72056e-11	up
LNC_016051	XLOC_427446	--	Novel_lncRNA	XM_004009478.3	101112396	--	sp|O60391|NMD3B_HUMAN Glutamate receptor ionotropic, NMDA 3B OS=Homo sapiens GN=GRIN3B PE=2 SV=2//0	0.97566	6.45946e-08	up
LNC_016051	XLOC_427446	--	Novel_lncRNA	XM_012095317.2	101120860	--	sp|Q8N131|PORIM_HUMAN Porimin OS=Homo sapiens GN=TMEM123 PE=1 SV=1//5.17768e-31	0.984079	7.84417e-09	up
LNC_016051	XLOC_427446	--	Novel_lncRNA	XM_015099501.1	101106352	--	sp|P56658|ADA_BOVIN Adenosine deaminase OS=Bos taurus GN=ADA PE=1 SV=3//0	0.993102	1.21559e-10	up
LNC_016051	XLOC_427446	--	Novel_lncRNA	XM_012177340.2	101102387	--	sp|Q5R8D6|T176B_PONAB Transmembrane protein 176B OS=Pongo abelii GN=TMEM176B PE=2 SV=1//1.02948e-72	0.999697	2.02578e-17	up
LNC_016051	XLOC_427446	--	Novel_lncRNA	XM_015093971.1	443149	--	sp|P30205|WC11_BOVIN Antigen WC1.1 OS=Bos taurus PE=2 SV=1//0	0.988479	1.5678e-09	up
LNC_016051	XLOC_427446	--	Novel_lncRNA	XM_015092883.1	101108201	--	sp|Q9ULC6|PADI1_HUMAN Protein-arginine deiminase type-1 OS=Homo sapiens GN=PADI1 PE=2 SV=2//0	0.999574	1.10681e-16	up
LNC_016051	XLOC_427446	--	Novel_lncRNA	XM_015091646.1	101112442	--	sp|Q16760|DGKD_HUMAN Diacylglycerol kinase delta OS=Homo sapiens GN=DGKD PE=1 SV=4//2.85812e-65	0.990914	4.80438e-10	up
LNC_016051	XLOC_427446	--	Novel_lncRNA	XM_004005881.3	101104728	--	sp|Q29075|NKL_PIG Antimicrobial peptide NK-lysin (Fragment) OS=Sus scrofa GN=NKL PE=1 SV=1//5.21915e-44	0.999757	6.67386e-18	up
LNC_016051	XLOC_427446	--	Novel_lncRNA	XM_012097811.2	101107309	--	sp|O14578|CTRO_HUMAN Citron Rho-interacting kinase OS=Homo sapiens GN=CIT PE=1 SV=2//0	0.998166	1.62877e-13	up
LNC_016051	XLOC_427446	--	Novel_lncRNA	XM_004002867.2	101106127	--	sp|Q5RDV7|CLDN1_PONAB Claudin domain-containing protein 1 OS=Pongo abelii GN=CLDND1 PE=2 SV=1//6.64233e-176	0.96713	2.85963e-07	up
LNC_016051	XLOC_427446	--	Novel_lncRNA	XM_015094980.1	101112475	--	sp|Q9GZV9|FGF23_HUMAN Fibroblast growth factor 23 OS=Homo sapiens GN=FGF23 PE=1 SV=1//1.50085e-83	0.959876	7.65571e-07	up
LNC_016051	XLOC_427446	--	Novel_lncRNA	XM_012106965.2	101119371	--	sp|Q9BXC1|GP174_HUMAN Probable G-protein coupled receptor 174 OS=Homo sapiens GN=GPR174 PE=2 SV=1//0	0.998437	7.3339e-14	up
LNC_016051	XLOC_427446	--	Novel_lncRNA	XM_012098753.2	101114906	--	sp|Q4R9C4|G2E3_MACFA G2/M phase-specific E3 ubiquitin-protein ligase OS=Macaca fascicularis GN=G2E3 PE=2 SV=2//0	0.969528	1.96602e-07	up
LNC_016051	XLOC_427446	--	Novel_lncRNA	XM_012107226.2	101122839	--	sp|Q8NB49|AT11C_HUMAN Phospholipid-transporting ATPase IG OS=Homo sapiens GN=ATP11C PE=1 SV=3//0	0.977895	4.00536e-08	up
LNC_016051	XLOC_427446	--	Novel_lncRNA	XM_015093977.1	101109610	--	sp|Q3ZC80|LPAR5_BOVIN Lysophosphatidic acid receptor 5 OS=Bos taurus GN=LPAR5 PE=2 SV=1//2.86318e-124	0.99632	5.28555e-12	up
LNC_016051	XLOC_427446	--	Novel_lncRNA	XM_012095942.1	101121144	--	sp|Q9H3R2|MUC13_HUMAN Mucin-13 OS=Homo sapiens GN=MUC13 PE=1 SV=3//1.99986e-122	0.999779	4.1746e-18	up
LNC_016051	XLOC_427446	--	Novel_lncRNA	XM_004022162.3	101103295	--	sp|Q32LJ3|CX065_BOVIN Uncharacterized protein CXorf65 homolog OS=Bos taurus PE=2 SV=1//4.26862e-120	0.981154	1.81392e-08	up
LNC_016051	XLOC_427446	--	Novel_lncRNA	XM_012100904.2	101111058	--	sp|Q7TST0|BTNL1_MOUSE Butyrophilin-like protein 1 OS=Mus musculus GN=Btnl1 PE=2 SV=3//1.00278e-111	0.999779	4.1746e-18	up
LNC_016051	XLOC_427446	--	Novel_lncRNA	XM_015100277.1	105602079	--	sp|Q96RQ9|OXLA_HUMAN L-amino-acid oxidase OS=Homo sapiens GN=IL4I1 PE=1 SV=1//6.73052e-43	0.972346	1.21594e-07	up
LNC_016051	XLOC_427446	--	Novel_lncRNA	XM_012130157.2	101104720	--	sp|Q9NR80|ARHG4_HUMAN Rho guanine nucleotide exchange factor 4 OS=Homo sapiens GN=ARHGEF4 PE=1 SV=3//0	0.999193	2.69072e-15	up
LNC_016051	XLOC_427446	--	Novel_lncRNA	XM_012170211.2	101112209	--	sp|A5PK21|CKP2L_BOVIN Cytoskeleton-associated protein 2-like OS=Bos taurus GN=CKAP2L PE=2 SV=1//2.24004e-10	0.989641	9.23259e-10	up
LNC_016051	XLOC_427446	--	Novel_lncRNA	XM_012097817.1	101107309	--	sp|O14578|CTRO_HUMAN Citron Rho-interacting kinase OS=Homo sapiens GN=CIT PE=1 SV=2//0	0.969479	1.98158e-07	up
LNC_016051	XLOC_427446	--	Novel_lncRNA	XM_012173744.2	101109789	--	sp|O95819|M4K4_HUMAN Mitogen-activated protein kinase kinase kinase kinase 4 OS=Homo sapiens GN=MAP4K4 PE=1 SV=2//5.5635e-23	0.999779	4.1746e-18	up
LNC_016051	XLOC_427446	--	Novel_lncRNA	XM_004020761.3	101106225	--	sp|Q9WU49|CHSP1_RAT Calcium-regulated heat stable protein 1 OS=Rattus norvegicus GN=Carhsp1 PE=1 SV=1//1.34802e-80	0.960519	7.06937e-07	up
LNC_016051	XLOC_427446	--	Novel_lncRNA	XM_012185221.2	101107114	--	sp|P49951|CLH1_BOVIN Clathrin heavy chain 1 OS=Bos taurus GN=CLTC PE=1 SV=1//0	0.996579	3.66986e-12	up
LNC_016051	XLOC_427446	--	Novel_lncRNA	XM_012095569.2	100528012	--	sp|Q2KIN5|HEM3_BOVIN Porphobilinogen deaminase OS=Bos taurus GN=HMBS PE=2 SV=1//0	0.963727	4.65282e-07	up
LNC_016051	XLOC_427446	--	Novel_lncRNA	XM_004019032.3	101120200	--	sp|P02262|H2A1_RAT Histone H2A type 1 OS=Rattus norvegicus PE=1 SV=2//7.47576e-70	0.998799	1.96062e-14	up
LNC_016051	XLOC_427446	--	Novel_lncRNA	XM_004016355.3	101116505	--	sp|Q96HJ3|CCD34_HUMAN Coiled-coil domain-containing protein 34 OS=Homo sapiens GN=CCDC34 PE=2 SV=2//3.16918e-79	0.950634	2.12472e-06	up
LNC_016051	XLOC_427446	--	Novel_lncRNA	XM_004010665.3	101118701	--	sp|Q15398|DLGP5_HUMAN Disks large-associated protein 5 OS=Homo sapiens GN=DLGAP5 PE=1 SV=2//0	0.998063	2.13932e-13	up
LNC_016051	XLOC_427446	--	Novel_lncRNA	XM_012096740.1	101111393	--	sp|Q9Y6X4|F169A_HUMAN Soluble lamin-associated protein of 75 kDa OS=Homo sapiens GN=FAM169A PE=1 SV=2//0	0.965826	3.46617e-07	up
LNC_016051	XLOC_427446	--	Novel_lncRNA	XM_012172772.2	101115197	--	sp|Q0VCA8|3HAO_BOVIN 3-hydroxyanthranilate 3,4-dioxygenase OS=Bos taurus GN=HAAO PE=1 SV=1//0	0.967227	2.81823e-07	up
LNC_016051	XLOC_427446	--	Novel_lncRNA	XM_015098534.1	101105170	--	sp|O15353|FOXN1_HUMAN Forkhead box protein N1 OS=Homo sapiens GN=FOXN1 PE=2 SV=1//0	0.998757	2.32935e-14	up
LNC_016051	XLOC_427446	--	Novel_lncRNA	XM_015102261.1	101117540	--	sp|Q9BQQ3|GORS1_HUMAN Golgi reassembly-stacking protein 1 OS=Homo sapiens GN=GORASP1 PE=1 SV=3//0	0.97564	6.4851e-08	up
LNC_016051	XLOC_427446	--	Novel_lncRNA	XM_012170268.2	101113023	--	sp|Q8N7M0|TC1D1_HUMAN Tctex1 domain-containing protein 1 OS=Homo sapiens GN=TCTEX1D1 PE=1 SV=2//5.51904e-94	0.987964	1.94954e-09	up
LNC_016051	XLOC_427446	--	Novel_lncRNA	XM_015097625.1	101107029	--	sp|O94761|RECQ4_HUMAN ATP-dependent DNA helicase Q4 OS=Homo sapiens GN=RECQL4 PE=1 SV=1//0	0.986342	3.65868e-09	up
LNC_016051	XLOC_427446	--	Novel_lncRNA	NM_001009770.1	443308	--	sp|P47843|GTR3_SHEEP Solute carrier family 2, facilitated glucose transporter member 3 OS=Ovis aries GN=SLC2A3 PE=2 SV=1//0	0.993787	7.21556e-11	up
LNC_016051	XLOC_427446	--	Novel_lncRNA	XM_015099422.1	101114718	--	sp|P35236|PTN7_HUMAN Tyrosine-protein phosphatase non-receptor type 7 OS=Homo sapiens GN=PTPN7 PE=1 SV=3//7.13935e-153	0.99754	7.06829e-13	up
LNC_016051	XLOC_427446	--	Novel_lncRNA	XM_015095784.1	105610494	--	sp|Q96FF7|YS003_HUMAN Uncharacterized protein LOC113230 OS=Homo sapiens PE=2 SV=4//2.07414e-54	0.999779	4.1746e-18	up
LNC_016051	XLOC_427446	--	Novel_lncRNA	XM_004005050.3	101121575	--	sp|Q2KJA5|LAPM5_BOVIN Lysosomal-associated transmembrane protein 5 OS=Bos taurus GN=LAPTM5 PE=2 SV=1//2.06145e-177	0.974273	8.50081e-08	up
LNC_016051	XLOC_427446	--	Novel_lncRNA	XM_012130148.2	101104720	--	sp|Q9NR80|ARHG4_HUMAN Rho guanine nucleotide exchange factor 4 OS=Homo sapiens GN=ARHGEF4 PE=1 SV=3//0	0.998533	5.33857e-14	up
LNC_016051	XLOC_427446	--	Novel_lncRNA	XM_015092689.1	101109321	--	sp|Q17QG5|UB2G2_BOVIN Ubiquitin-conjugating enzyme E2 G2 OS=Bos taurus GN=UBE2G2 PE=2 SV=1//2.98274e-85	0.967487	2.70924e-07	up
LNC_016051	XLOC_427446	--	Novel_lncRNA	XM_012173736.2	101109789	--	sp|O95819|M4K4_HUMAN Mitogen-activated protein kinase kinase kinase kinase 4 OS=Homo sapiens GN=MAP4K4 PE=1 SV=2//5.5635e-23	0.999779	4.1746e-18	up
LNC_016051	XLOC_427446	--	Novel_lncRNA	XM_004019069.3	101109129	--	sp|Q6LED0|H31_RAT Histone H3.1 OS=Rattus norvegicus PE=1 SV=3//4.37602e-58	0.970924	1.55881e-07	up
LNC_016051	XLOC_427446	--	Novel_lncRNA	XM_012186051.2	101104255	--	sp|A2VDW9|IKZF3_BOVIN Zinc finger protein Aiolos OS=Bos taurus GN=IKZF3 PE=2 SV=1//0	0.999242	1.97062e-15	up
LNC_016051	XLOC_427446	--	Novel_lncRNA	XM_012180389.2	101107197	--	sp|O43490|PROM1_HUMAN Prominin-1 OS=Homo sapiens GN=PROM1 PE=1 SV=1//0	0.981686	1.57351e-08	up
LNC_016051	XLOC_427446	--	Novel_lncRNA	XM_004016513.3	101113271	--	sp|Q3C2E2|CD20_CANFA B-lymphocyte antigen CD20 OS=Canis familiaris GN=MS4A1 PE=2 SV=1//4.32614e-118	0.988348	1.65916e-09	up
LNC_016051	XLOC_427446	--	Novel_lncRNA	XM_012188500.2	101119236	--	sp|P28571|SC6A9_MOUSE Sodium- and chloride-dependent glycine transporter 1 OS=Mus musculus GN=Slc6a9 PE=2 SV=3//0	0.999348	9.26057e-16	up
LNC_016051	XLOC_427446	--	Novel_lncRNA	XM_012107224.1	101122839	--	sp|Q8NB49|AT11C_HUMAN Phospholipid-transporting ATPase IG OS=Homo sapiens GN=ATP11C PE=1 SV=3//0	0.974496	8.14228e-08	up
LNC_016051	XLOC_427446	--	Novel_lncRNA	XM_015097128.1	101112228	--	sp|Q03555|GEPH_RAT Gephyrin OS=Rattus norvegicus GN=Gphn PE=1 SV=3//0	0.999779	4.1746e-18	up
LNC_016051	XLOC_427446	--	Novel_lncRNA	XM_015095894.1	101116048	--	sp|Q95125|TA2R_BOVIN Thromboxane A2 receptor OS=Bos taurus GN=TBXA2R PE=2 SV=2//4.67202e-158	0.959497	8.01901e-07	up
LNC_016051	XLOC_427446	--	Novel_lncRNA	XM_012174606.2	101108210	--	sp|Q8NG08|HELB_HUMAN DNA helicase B OS=Homo sapiens GN=HELB PE=1 SV=2//0	0.999773	4.7575e-18	up
LNC_016051	XLOC_427446	--	Novel_lncRNA	XM_004002996.2	106990090	--	sp|Q56JY1|RL35A_BOVIN 60S ribosomal protein L35a OS=Bos taurus GN=RPL35A PE=3 SV=1//3.15848e-75	0.96175	6.04661e-07	up
LNC_016051	XLOC_427446	--	Novel_lncRNA	XM_004017311.3	101114977	--	sp|Q9D2R0|AACS_MOUSE Acetoacetyl-CoA synthetase OS=Mus musculus GN=Aacs PE=2 SV=1//0	0.968957	2.15504e-07	up
LNC_016051	XLOC_427446	--	Novel_lncRNA	XM_012174512.2	101111707	--	sp|Q86WS4|CL040_HUMAN Uncharacterized protein C12orf40 OS=Homo sapiens GN=C12orf40 PE=1 SV=3//0	0.956105	1.19198e-06	up
LNC_016051	XLOC_427446	--	Novel_lncRNA	XM_012140664.2	100885767	--	sp|Q6XFR6|GLPC_RAT Glycophorin-C OS=Rattus norvegicus GN=Gypc PE=3 SV=1//2.61391e-20	0.976451	5.48315e-08	up
LNC_016051	XLOC_427446	--	Novel_lncRNA	XM_004019560.3	443328	--	sp|P19238|CD5_BOVIN T-cell surface glycoprotein CD5 OS=Bos taurus GN=CD5 PE=2 SV=2//0	0.996835	2.48625e-12	up
LNC_016051	XLOC_427446	--	Novel_lncRNA	XM_004007941.3	101105652	--	sp|P31269|HXA9_HUMAN Homeobox protein Hox-A9 OS=Homo sapiens GN=HOXA9 PE=1 SV=4//1.80615e-143	0.994915	2.65418e-11	up
LNC_016051	XLOC_427446	--	Novel_lncRNA	XM_012104318.2	101110725	--	sp|O43561|LAT_HUMAN Linker for activation of T-cells family member 1 OS=Homo sapiens GN=LAT PE=1 SV=1//7.35993e-59	0.999096	4.74751e-15	up
LNC_016051	XLOC_427446	--	Novel_lncRNA	XM_004004975.3	101123187	--	sp|Q96BY6|DOC10_HUMAN Dedicator of cytokinesis protein 10 OS=Homo sapiens GN=DOCK10 PE=1 SV=3//0	0.980407	2.20063e-08	up
LNC_016051	XLOC_427446	--	Novel_lncRNA	XM_015098643.1	101109983	--	sp|O02696|PI3R5_PIG Phosphoinositide 3-kinase regulatory subunit 5 OS=Sus scrofa GN=PIK3R5 PE=1 SV=1//0	0.977012	4.86454e-08	up
LNC_016051	XLOC_427446	--	Novel_lncRNA	XM_015104549.1	101105976	--	sp|Q8K4N2|SPG11_MOUSE Sperm-associated antigen 11 OS=Mus musculus GN=Spag11 PE=3 SV=2//1.72073e-21	0.952542	1.75041e-06	up
LNC_016051	XLOC_427446	--	Novel_lncRNA	XM_012141077.2	101119535	--	sp|O94768|ST17B_HUMAN Serine/threonine-protein kinase 17B OS=Homo sapiens GN=STK17B PE=1 SV=1//0	0.995146	2.1058e-11	up
LNC_016051	XLOC_427446	--	Novel_lncRNA	XM_012179481.2	101118531	--	sp|Q86YA3|ZGRF1_HUMAN Protein ZGRF1 OS=Homo sapiens GN=ZGRF1 PE=2 SV=3//0	0.997042	1.77382e-12	up
LNC_016051	XLOC_427446	--	Novel_lncRNA	XM_012147668.2	101104302	--	sp|Q8SQB1|CCL20_BOVIN C-C motif chemokine 20 OS=Bos taurus GN=CCL20 PE=3 SV=1//3.97565e-47	0.997458	8.32037e-13	up
LNC_016051	XLOC_427446	--	Novel_lncRNA	XM_012106963.2	101119114	--	sp|O00398|P2Y10_HUMAN Putative P2Y purinoceptor 10 OS=Homo sapiens GN=P2RY10 PE=2 SV=1//0	0.999388	6.75481e-16	up
LNC_016051	XLOC_427446	--	Novel_lncRNA	XM_004022884.3	101121159	--	sp|Q8WY07|CTR3_HUMAN Cationic amino acid transporter 3 OS=Homo sapiens GN=SLC7A3 PE=1 SV=1//0	0.999779	4.1746e-18	up
LNC_016051	XLOC_427446	--	Novel_lncRNA	XR_001434283.1	101123454	--	sp|Q5MJ70|SPDYA_HUMAN Speedy protein A OS=Homo sapiens GN=SPDYA PE=1 SV=2//0	0.983635	8.99364e-09	up
LNC_016051	XLOC_427446	--	Novel_lncRNA	XM_015100778.1	101120015	--	sp|Q6ZRI0|OTOG_HUMAN Otogelin OS=Homo sapiens GN=OTOG PE=1 SV=3//0	0.989578	9.51357e-10	up
LNC_016051	XLOC_427446	--	Novel_lncRNA	XM_004004120.3	101120217	--	sp|O70460|CCL19_MOUSE C-C motif chemokine 19 OS=Mus musculus GN=Ccl19 PE=1 SV=1//4.98873e-42	0.982645	1.2044e-08	up
LNC_016051	XLOC_427446	--	Novel_lncRNA	XM_012173748.2	101109789	--	sp|O95819|M4K4_HUMAN Mitogen-activated protein kinase kinase kinase kinase 4 OS=Homo sapiens GN=MAP4K4 PE=1 SV=2//5.5635e-23	0.999779	4.1746e-18	up
LNC_016051	XLOC_427446	--	Novel_lncRNA	XM_012102838.2	101106218	--	sp|Q5VV67|PPRC1_HUMAN Peroxisome proliferator-activated receptor gamma coactivator-related protein 1 OS=Homo sapiens GN=PPRC1 PE=1 SV=1//2.62241e-84	0.982708	1.1827e-08	up
LNC_016051	XLOC_427446	--	Novel_lncRNA	NM_001277168.1	443532	--	sp|P25930|CXCR4_BOVIN C-X-C chemokine receptor type 4 OS=Bos taurus GN=CXCR4 PE=2 SV=1//0	0.998807	1.90262e-14	up
LNC_016051	XLOC_427446	--	Novel_lncRNA	XM_012176740.2	101106767	--	sp|Q7Z602|GP141_HUMAN Probable G-protein coupled receptor 141 OS=Homo sapiens GN=GPR141 PE=2 SV=1//4.51351e-46	0.962593	5.41702e-07	up
LNC_016051	XLOC_427446	--	Novel_lncRNA	NM_001252183.1	780483	--	sp|Q08DV0|GATA3_BOVIN Trans-acting T-cell-specific transcription factor GATA-3 OS=Bos taurus GN=GATA3 PE=2 SV=1//0	0.995168	2.0583e-11	up
LNC_016051	XLOC_427446	--	Novel_lncRNA	XM_012173734.2	101109789	--	sp|O95819|M4K4_HUMAN Mitogen-activated protein kinase kinase kinase kinase 4 OS=Homo sapiens GN=MAP4K4 PE=1 SV=2//5.5635e-23	0.999391	6.58867e-16	up
LNC_016051	XLOC_427446	--	Novel_lncRNA	XM_015099454.1	101102749	--	sp|P15863|PAX1_HUMAN Paired box protein Pax-1 OS=Homo sapiens GN=PAX1 PE=1 SV=4//0	0.998732	2.57515e-14	up
LNC_016051	XLOC_427446	--	Novel_lncRNA	XM_012097073.2	101111126	--	sp|A0MSX9|IL7RA_HORSE Interleukin-7 receptor subunit alpha OS=Equus caballus GN=IL7R PE=2 SV=1//0	0.996057	7.45329e-12	up
LNC_016051	XLOC_427446	--	Novel_lncRNA	XM_004008662.3	100037680	--	sp|P20700|LMNB1_HUMAN Lamin-B1 OS=Homo sapiens GN=LMNB1 PE=1 SV=2//0	0.995746	1.08987e-11	up
LNC_016051	XLOC_427446	--	Novel_lncRNA	XM_004006509.3	101113575	--	sp|Q8N3H0|F19A2_HUMAN Protein FAM19A2 OS=Homo sapiens GN=FAM19A2 PE=2 SV=1//1.56664e-82	0.999409	5.66375e-16	up
LNC_016051	XLOC_427446	--	Novel_lncRNA	XM_012188219.2	101110258	--	sp|Q7Z5R6|AB1IP_HUMAN Amyloid beta A4 precursor protein-binding family B member 1-interacting protein OS=Homo sapiens GN=APBB1IP PE=1 SV=1//0	0.952181	1.81686e-06	up
LNC_016051	XLOC_427446	--	Novel_lncRNA	XM_004001979.3	101115076	--	sp|Q58DC8|ORC1_BOVIN Origin recognition complex subunit 1 OS=Bos taurus GN=ORC1 PE=2 SV=2//0	0.997348	1.02772e-12	up
LNC_016051	XLOC_427446	--	Novel_lncRNA	XM_004018826.3	101110628	--	sp|Q0VCS0|PTCRA_BOVIN Pre T-cell antigen receptor alpha OS=Bos taurus GN=PTCRA PE=2 SV=1//5.0012e-116	0.999313	1.20672e-15	up
LNC_016051	XLOC_427446	--	Novel_lncRNA	XM_004002522.2	101103771	--	sp|P80310|S10AC_PIG Protein S100-A12 OS=Sus scrofa GN=S100A12 PE=1 SV=2//2.4873e-36	0.99406	5.76754e-11	up
LNC_016051	XLOC_427446	--	Novel_lncRNA	XM_012188271.2	101111568	--	sp|Q96M83|CCDC7_HUMAN Coiled-coil domain-containing protein 7 OS=Homo sapiens GN=CCDC7 PE=2 SV=2//0	0.992806	1.49886e-10	up
LNC_016051	XLOC_427446	--	Novel_lncRNA	XM_015102698.1	101104434	--	sp|P18576|NFYA_RAT Nuclear transcription factor Y subunit alpha OS=Rattus norvegicus GN=Nfya PE=1 SV=1//9.0847e-15	0.999779	4.1746e-18	up
LNC_016051	XLOC_427446	--	Novel_lncRNA	XM_004002636.3	101110103	--	sp|Q9XS72|CD1A_PIG T-cell surface glycoprotein CD1a OS=Sus scrofa GN=CD1A PE=2 SV=1//1.66817e-151	0.999764	5.70442e-18	up
LNC_016051	XLOC_427446	--	Novel_lncRNA	XM_015102550.1	101105537	--	sp|Q9NQE7|TSSP_HUMAN Thymus-specific serine protease OS=Homo sapiens GN=PRSS16 PE=2 SV=2//0	0.99976	6.25664e-18	up
LNC_016051	XLOC_427446	--	Novel_lncRNA	XM_004004953.3	101117564	--	sp|Q15772|SPEG_HUMAN Striated muscle preferentially expressed protein kinase OS=Homo sapiens GN=SPEG PE=1 SV=4//3.61058e-07	0.994133	5.42076e-11	up
LNC_016051	XLOC_427446	--	Novel_lncRNA	XM_015095363.1	101123625	--	sp|P03986|TRGC2_HUMAN T-cell receptor gamma-2 chain C region OS=Homo sapiens GN=TRGC2 PE=1 SV=1//1.53066e-60	0.998994	8.08617e-15	up
LNC_016051	XLOC_427446	--	Novel_lncRNA	XM_004019060.3	101106292	--	sp|P02262|H2A1_RAT Histone H2A type 1 OS=Rattus norvegicus PE=1 SV=2//6.08257e-65	0.999482	2.9397e-16	up
LNC_016051	XLOC_427446	--	Novel_lncRNA	XM_015104805.1	101104633	--	sp|Q9DB50|AP1S2_MOUSE AP-1 complex subunit sigma-2 OS=Mus musculus GN=Ap1s2 PE=2 SV=1//6.16301e-99	0.966441	3.16849e-07	up
LNC_016051	XLOC_427446	--	Novel_lncRNA	XM_012179583.2	101105752	--	sp|Q02224|CENPE_HUMAN Centromere-associated protein E OS=Homo sapiens GN=CENPE PE=1 SV=2//0	0.997066	1.70516e-12	up
LNC_016051	XLOC_427446	--	Novel_lncRNA	XM_012179544.2	780521	--	sp|Q9UJU2|LEF1_HUMAN Lymphoid enhancer-binding factor 1 OS=Homo sapiens GN=LEF1 PE=1 SV=1//0	0.999043	6.32637e-15	up
LNC_016051	XLOC_427446	--	Novel_lncRNA	XM_004002072.3	101116779	--	sp|Q5TB30|DEP1A_HUMAN DEP domain-containing protein 1A OS=Homo sapiens GN=DEPDC1 PE=1 SV=2//0	0.995799	1.02357e-11	up
LNC_016051	XLOC_427446	--	Novel_lncRNA	XM_012145505.2	101104887	--	sp|Q86UK0|ABCAC_HUMAN ATP-binding cassette sub-family A member 12 OS=Homo sapiens GN=ABCA12 PE=1 SV=3//0	0.992391	1.98285e-10	up
LNC_016051	XLOC_427446	--	Novel_lncRNA	XM_012099368.2	101106887	--	sp|Q9UBL0|ARP21_HUMAN cAMP-regulated phosphoprotein 21 OS=Homo sapiens GN=ARPP21 PE=1 SV=2//0	0.999779	4.1746e-18	up
LNC_016051	XLOC_427446	--	Novel_lncRNA	XM_012187241.2	101123136	--	sp|Q5TID7|CC181_HUMAN Coiled-coil domain-containing protein 181 OS=Homo sapiens GN=CCDC181 PE=2 SV=1//0	0.998347	9.70507e-14	up
LNC_016051	XLOC_427446	--	Novel_lncRNA	XM_015105253.1	101120559	--	sp|Q29422|CD1B2_SHEEP T-cell surface glycoprotein CD1b-2 OS=Ovis aries PE=1 SV=1//3.44942e-82	0.988607	1.48328e-09	up
LNC_016051	XLOC_427446	--	Novel_lncRNA	XM_004004283.3	101116704	--	sp|Q9Y3P8|SIT1_HUMAN Signaling threshold-regulating transmembrane adapter 1 OS=Homo sapiens GN=SIT1 PE=1 SV=1//4.59708e-94	0.997707	4.97425e-13	up
LNC_016051	XLOC_427446	--	Novel_lncRNA	XM_004019533.2	101114986	--	sp|P15062|ETS1B_CHICK Transforming protein p68/c-ets-1 OS=Gallus gallus GN=ETS1 PE=2 SV=1//0	0.992911	1.39327e-10	up
LNC_016051	XLOC_427446	--	Novel_lncRNA	XM_012175415.2	105613004	--	-//-	0.973883	9.15912e-08	up
LNC_016051	XLOC_427446	--	Novel_lncRNA	XM_004007939.2	101105239	--	sp|P31260|HXA10_HUMAN Homeobox protein Hox-A10 OS=Homo sapiens GN=HOXA10 PE=1 SV=3//5.4477e-158	0.989971	7.85908e-10	up
LNC_016051	XLOC_427446	--	Novel_lncRNA	XM_015101043.1	101106876	--	sp|Q9NQ32|CK016_HUMAN Uncharacterized protein C11orf16 OS=Homo sapiens GN=C11orf16 PE=2 SV=3//3.33944e-151	0.996195	6.24071e-12	up
LNC_016051	XLOC_427446	--	Novel_lncRNA	XM_012105265.2	101118494	--	sp|A8TX70|CO6A5_HUMAN Collagen alpha-5(VI) chain OS=Homo sapiens GN=COL6A5 PE=1 SV=1//0	0.999877	2.19032e-19	up
LNC_016051	XLOC_427446	--	Novel_lncRNA	XM_012104243.2	101102280	--	sp|Q2KHX6|CRYM_BOVIN Ketimine reductase mu-crystallin OS=Bos taurus GN=CRYM PE=2 SV=1//0	0.955566	1.26584e-06	up
LNC_016051	XLOC_427446	--	Novel_lncRNA	XM_012179542.2	780521	--	sp|Q9UJU2|LEF1_HUMAN Lymphoid enhancer-binding factor 1 OS=Homo sapiens GN=LEF1 PE=1 SV=1//0	0.999731	1.10047e-17	up
LNC_016051	XLOC_427446	--	Novel_lncRNA	XM_015104048.1	105604632	--	sp|Q6NT04|TIGD7_HUMAN Tigger transposable element-derived protein 7 OS=Homo sapiens GN=TIGD7 PE=1 SV=1//2.21176e-11	0.998124	1.82624e-13	up
LNC_016051	XLOC_427446	--	Novel_lncRNA	XM_012173740.2	101109789	--	sp|O95819|M4K4_HUMAN Mitogen-activated protein kinase kinase kinase kinase 4 OS=Homo sapiens GN=MAP4K4 PE=1 SV=2//5.5635e-23	0.999779	4.1746e-18	up
LNC_016051	XLOC_427446	--	Novel_lncRNA	XM_004017373.3	101107309	--	sp|O14578|CTRO_HUMAN Citron Rho-interacting kinase OS=Homo sapiens GN=CIT PE=1 SV=2//0	0.999779	4.1746e-18	up
LNC_016051	XLOC_427446	--	Novel_lncRNA	XM_012106364.2	101110388	--	sp|Q96B97|SH3K1_HUMAN SH3 domain-containing kinase-binding protein 1 OS=Homo sapiens GN=SH3KBP1 PE=1 SV=2//1.5077e-10	0.987194	2.6547e-09	up
LNC_016051	XLOC_427446	--	Novel_lncRNA	XM_015103833.1	101122156	--	sp|Q0II80|GDIR3_BOVIN Rho GDP-dissociation inhibitor 3 OS=Bos taurus GN=ARHGDIG PE=2 SV=1//2.61459e-113	0.952177	1.81761e-06	up
LNC_016051	XLOC_427446	--	Novel_lncRNA	XM_012182709.2	101121428	--	sp|Q9HBV1|POPD3_HUMAN Popeye domain-containing protein 3 OS=Homo sapiens GN=POPDC3 PE=2 SV=2//0	0.974403	8.29117e-08	up
LNC_016051	XLOC_427446	--	Novel_lncRNA	XM_012176804.2	101114771	--	sp|Q92556|ELMO1_HUMAN Engulfment and cell motility protein 1 OS=Homo sapiens GN=ELMO1 PE=1 SV=2//0	0.973949	9.04595e-08	up
LNC_016051	XLOC_427446	--	Novel_lncRNA	XM_004008517.3	101113326	--	sp|Q28125|ICAM3_BOVIN Intercellular adhesion molecule 3 OS=Bos taurus GN=ICAM3 PE=2 SV=1//0	0.975647	6.4765e-08	up
LNC_016051	XLOC_427446	--	Novel_lncRNA	XM_004004343.2	101110302	--	sp|Q9Y5R5|DMRT2_HUMAN Doublesex- and mab-3-related transcription factor 2 OS=Homo sapiens GN=DMRT2 PE=2 SV=2//0	0.996095	7.10728e-12	up
LNC_016051	XLOC_427446	--	Novel_lncRNA	XM_012179540.2	780521	--	sp|Q9UJU2|LEF1_HUMAN Lymphoid enhancer-binding factor 1 OS=Homo sapiens GN=LEF1 PE=1 SV=1//0	0.999779	4.1746e-18	up
LNC_016051	XLOC_427446	--	Novel_lncRNA	XM_004017371.3	101107309	--	sp|O14578|CTRO_HUMAN Citron Rho-interacting kinase OS=Homo sapiens GN=CIT PE=1 SV=2//0	0.999779	4.1746e-18	up
LNC_016051	XLOC_427446	--	Novel_lncRNA	XM_015091787.1	101102768	--	sp|Q9BGX5|DAB1_MACFA Disabled homolog 1 OS=Macaca fascicularis GN=DAB1 PE=2 SV=1//0	0.991584	3.27807e-10	up
LNC_016051	XLOC_427446	--	Novel_lncRNA	XM_015102122.1	101116097	--	sp|P49736|MCM2_HUMAN DNA replication licensing factor MCM2 OS=Homo sapiens GN=MCM2 PE=1 SV=4//1.09923e-63	0.970094	1.79174e-07	up
LNC_016051	XLOC_427446	--	Novel_lncRNA	NM_001078657.1	780508	--	sp|Q4GZT4|ABCG2_BOVIN ATP-binding cassette sub-family G member 2 OS=Bos taurus GN=ABCG2 PE=3 SV=2//0	0.999779	4.1746e-18	up
LNC_016051	XLOC_427446	--	Novel_lncRNA	XM_004002157.3	101115586	--	sp|Q14CN2|CLCA4_HUMAN Calcium-activated chloride channel regulator 4 OS=Homo sapiens GN=CLCA4 PE=1 SV=2//0	0.998565	4.78473e-14	up
LNC_016051	XLOC_427446	--	Novel_lncRNA	NM_001009418.2	443437	--	sp|P29328|CD3E_SHEEP T-cell surface glycoprotein CD3 epsilon chain OS=Ovis aries GN=CD3E PE=2 SV=1//2.49566e-105	0.999293	1.39411e-15	up
LNC_016051	XLOC_427446	--	Novel_lncRNA	XM_004019083.3	101112856	--	sp|P20671|H2A1D_HUMAN Histone H2A type 1-D OS=Homo sapiens GN=HIST1H2AD PE=1 SV=2//8.83783e-78	0.961723	6.06773e-07	up
LNC_016051	XLOC_427446	--	Novel_lncRNA	XM_015092443.1	101114747	--	sp|A5D7V5|MO2R1_BOVIN Cell surface glycoprotein CD200 receptor 1 OS=Bos taurus GN=CD200R1 PE=2 SV=1//8.06839e-60	0.950601	2.13188e-06	up
LNC_016051	XLOC_427446	--	Novel_lncRNA	XM_015101928.1	101111833	--	sp|O35180|SH3G3_RAT Endophilin-A3 OS=Rattus norvegicus GN=Sh3gl3 PE=1 SV=2//3.27215e-22	0.999779	4.1746e-18	up
LNC_016051	XLOC_427446	--	Novel_lncRNA	XM_012108359.2	101117146	--	sp|A2I7N3|SPA37_BOVIN Serpin A3-7 OS=Bos taurus GN=SERPINA3-7 PE=3 SV=1//0	0.999426	4.92175e-16	up
LNC_016051	XLOC_427446	--	Novel_lncRNA	NM_001009772.1	443312	--	sp|P54230|CTHL1_SHEEP Cathelicidin-1 OS=Ovis aries GN=CATHL1A PE=2 SV=1//1.70099e-73	0.999496	2.56959e-16	up
LNC_016051	XLOC_427446	--	Novel_lncRNA	XM_015098518.1	101116414	--	sp|Q8IUI8|CRLF3_HUMAN Cytokine receptor-like factor 3 OS=Homo sapiens GN=CRLF3 PE=1 SV=2//0	0.993732	7.5408e-11	up
LNC_016051	XLOC_427446	--	Novel_lncRNA	XM_004009895.3	101123378	--	sp|Q3MHR2|DCK_BOVIN Deoxycytidine kinase OS=Bos taurus GN=DCK PE=2 SV=1//9.64306e-148	0.998676	3.1952e-14	up
LNC_016051	XLOC_427446	--	Novel_lncRNA	XM_012164949.2	101123280	--	sp|Q17RS7|GEN_HUMAN Flap endonuclease GEN homolog 1 OS=Homo sapiens GN=GEN1 PE=1 SV=2//0	0.959892	7.64061e-07	up
LNC_016051	XLOC_427446	--	Novel_lncRNA	NM_001123001.1	100144424	--	sp|O62848|CD1D_SHEEP Antigen-presenting glycoprotein CD1d OS=Ovis aries GN=CD1D PE=2 SV=1//0	0.955401	1.28923e-06	up
LNC_016051	XLOC_427446	--	Novel_lncRNA	XM_004020452.3	101115247	--	sp|Q7YRU7|DSG3_CANFA Desmoglein-3 OS=Canis familiaris GN=DSG3 PE=2 SV=1//0	0.998888	1.3343e-14	up
LNC_016051	XLOC_427446	--	Novel_lncRNA	XM_012176697.2	101123462	--	sp|Q9ULK2|AT7L1_HUMAN Ataxin-7-like protein 1 OS=Homo sapiens GN=ATXN7L1 PE=1 SV=3//1.57554e-109	0.985764	4.49559e-09	up
LNC_016051	XLOC_427446	--	Novel_lncRNA	XM_015101276.1	101103840	--	sp|Q9UKP5|ATS6_HUMAN A disintegrin and metalloproteinase with thrombospondin motifs 6 OS=Homo sapiens GN=ADAMTS6 PE=2 SV=2//1.87093e-62	0.998902	1.25685e-14	up
LNC_016051	XLOC_427446	--	Novel_lncRNA	XM_015092726.1	101115254	--	sp|Q60611|SATB1_MOUSE DNA-binding protein SATB1 OS=Mus musculus GN=Satb1 PE=1 SV=2//0	0.994577	3.65954e-11	up
LNC_016051	XLOC_427446	--	Novel_lncRNA	XM_015091724.1	101113820	--	sp|A5D7N9|MS18A_BOVIN Protein Mis18-alpha OS=Bos taurus GN=MIS18A PE=2 SV=1//2.52478e-107	0.997337	1.04936e-12	up
LNC_016051	XLOC_427446	--	Novel_lncRNA	XM_012186049.2	101104255	--	sp|A2VDW9|IKZF3_BOVIN Zinc finger protein Aiolos OS=Bos taurus GN=IKZF3 PE=2 SV=1//0	0.999595	8.60481e-17	up
LNC_016051	XLOC_427446	--	Novel_lncRNA	XM_015102561.1	101113369	--	sp|Q28DR4|H4_XENTR Histone H4 OS=Xenopus tropicalis GN=TGas006m08.1 PE=3 SV=1//4.54025e-51	0.991825	2.8368e-10	up
LNC_016051	XLOC_427446	--	Novel_lncRNA	XM_004009959.2	101117765	--	sp|Q3ZCB2|PLAC8_BOVIN Placenta-specific gene 8 protein OS=Bos taurus GN=PLAC8 PE=3 SV=1//1.01493e-71	0.991054	4.44659e-10	up
LNC_016051	XLOC_427446	--	Novel_lncRNA	XM_012174875.2	101105994	--	sp|Q86XJ1|GA2L3_HUMAN GAS2-like protein 3 OS=Homo sapiens GN=GAS2L3 PE=1 SV=1//0	0.957738	9.88977e-07	up
LNC_016051	XLOC_427446	--	Novel_lncRNA	XM_012179604.2	101107195	--	sp|P61078|UB2D3_RAT Ubiquitin-conjugating enzyme E2 D3 OS=Rattus norvegicus GN=Ube2d3 PE=2 SV=1//5.20275e-95	0.999779	4.1746e-18	up
LNC_016051	XLOC_427446	--	Novel_lncRNA	XM_004020040.3	101104542	--	sp|Q53EZ4|CEP55_HUMAN Centrosomal protein of 55 kDa OS=Homo sapiens GN=CEP55 PE=1 SV=3//0	0.981448	1.67782e-08	up
LNC_016051	XLOC_427446	--	Novel_lncRNA	XM_015098342.1	101121871	--	sp|Q86WV1|SKAP1_HUMAN Src kinase-associated phosphoprotein 1 OS=Homo sapiens GN=SKAP1 PE=1 SV=3//0	0.989079	1.20123e-09	up
LNC_016051	XLOC_427446	--	Novel_lncRNA	XM_015096174.1	101117246	--	sp|O94823|AT10B_HUMAN Probable phospholipid-transporting ATPase VB OS=Homo sapiens GN=ATP10B PE=2 SV=2//0	0.999723	1.29088e-17	up
LNC_016051	XLOC_427446	--	Novel_lncRNA	XM_015092720.1	101114748	--	sp|Q92609|TBCD5_HUMAN TBC1 domain family member 5 OS=Homo sapiens GN=TBC1D5 PE=1 SV=1//0	0.960301	7.26452e-07	up
LNC_016051	XLOC_427446	--	Novel_lncRNA	XM_015095898.1	101118697	--	sp|O95977|S1PR4_HUMAN Sphingosine 1-phosphate receptor 4 OS=Homo sapiens GN=S1PR4 PE=1 SV=1//7.35438e-176	0.983852	8.41576e-09	up
LNC_016051	XLOC_427446	--	Novel_lncRNA	XM_012175674.2	101107589	--	sp|O75791|GRAP2_HUMAN GRB2-related adapter protein 2 OS=Homo sapiens GN=GRAP2 PE=1 SV=1//0	0.99456	3.71917e-11	up
LNC_016051	XLOC_427446	--	Novel_lncRNA	XM_012186069.2	101108762	--	sp|O46374|TOP2A_PIG DNA topoisomerase 2-alpha OS=Sus scrofa GN=TOP2A PE=2 SV=1//0	0.999106	4.49318e-15	up
LNC_016051	XLOC_427446	--	Novel_lncRNA	XM_012178205.2	101108384	--	sp|Q5R8N8|GRAM3_PONAB GRAM domain-containing protein 3 OS=Pongo abelii GN=GRAMD3 PE=2 SV=1//0	0.973775	9.34796e-08	up
LNC_016051	XLOC_427446	--	Novel_lncRNA	XM_004002524.3	101104285	--	sp|Q28050|S10A7_BOVIN Protein S100-A7 OS=Bos taurus GN=S100A7 PE=1 SV=1//1.86561e-57	0.998836	1.67877e-14	up
LNC_016051	XLOC_427446	--	Novel_lncRNA	XM_012177324.2	101120745	--	sp|Q15910|EZH2_HUMAN Histone-lysine N-methyltransferase EZH2 OS=Homo sapiens GN=EZH2 PE=1 SV=2//0	0.98357	9.17379e-09	up
LNC_016051	XLOC_427446	--	Novel_lncRNA	XM_015092325.1	101123087	--	sp|Q6DN72|FCRL6_HUMAN Fc receptor-like protein 6 OS=Homo sapiens GN=FCRL6 PE=1 SV=2//4.08222e-154	0.990671	5.47759e-10	up
LNC_016051	XLOC_427446	--	Novel_lncRNA	XM_015096434.1	101109800	--	sp|Q8WZ64|ARAP2_HUMAN Arf-GAP with Rho-GAP domain, ANK repeat and PH domain-containing protein 2 OS=Homo sapiens GN=ARAP2 PE=1 SV=3//0	0.989108	1.18557e-09	up
LNC_016051	XLOC_427446	--	Novel_lncRNA	XM_012179482.2	101118531	--	sp|Q86YA3|ZGRF1_HUMAN Protein ZGRF1 OS=Homo sapiens GN=ZGRF1 PE=2 SV=3//0	0.999779	4.1746e-18	up
LNC_016051	XLOC_427446	--	Novel_lncRNA	XM_012097768.2	101103013	--	sp|Q4VC05|BCL7A_HUMAN B-cell CLL/lymphoma 7 protein family member A OS=Homo sapiens GN=BCL7A PE=1 SV=1//1.02797e-63	0.958316	9.24044e-07	up
LNC_016051	XLOC_427446	--	Novel_lncRNA	XM_012177280.2	101121343	--	sp|P23276|KELL_HUMAN Kell blood group glycoprotein OS=Homo sapiens GN=KEL PE=1 SV=2//0	0.99689	2.28062e-12	up
LNC_016051	XLOC_427446	--	Novel_lncRNA	XM_004019597.2	101110371	--	sp|Q13296|SG2A2_HUMAN Mammaglobin-A OS=Homo sapiens GN=SCGB2A2 PE=1 SV=1//2.13088e-20	0.98709	2.7641e-09	up
LNC_016051	XLOC_427446	--	Novel_lncRNA	XM_012098710.2	101111580	--	sp|P29590|PML_HUMAN Protein PML OS=Homo sapiens GN=PML PE=1 SV=3//0	0.999779	4.1746e-18	up
LNC_016051	XLOC_427446	--	Novel_lncRNA	XM_012189181.2	105616741	--	sp|P18428|LBP_HUMAN Lipopolysaccharide-binding protein OS=Homo sapiens GN=LBP PE=1 SV=3//4.34462e-48	0.998978	8.76047e-15	up
LNC_016051	XLOC_427446	--	Novel_lncRNA	XR_001037012.1	101108968	--	sp|A8K855|EFCB7_HUMAN EF-hand calcium-binding domain-containing protein 7 OS=Homo sapiens GN=EFCAB7 PE=2 SV=1//5.73972e-07	0.970003	1.81896e-07	up
LNC_016051	XLOC_427446	--	Novel_lncRNA	XM_004019072.3	101109919	--	sp|Q28DR4|H4_XENTR Histone H4 OS=Xenopus tropicalis GN=TGas006m08.1 PE=3 SV=1//3.70516e-51	0.982368	1.30298e-08	up
LNC_016051	XLOC_427446	--	Novel_lncRNA	XM_015102156.1	105607776	--	sp|P50415|CTHL3_SHEEP Cathelicidin-3 OS=Ovis aries GN=CATHL3 PE=1 SV=1//2.5078e-60	0.999459	3.63859e-16	up
LNC_016051	XLOC_427446	--	Novel_lncRNA	XM_015098805.1	101108584	--	sp|Q864U1|BRCA1_BOVIN Breast cancer type 1 susceptibility protein homolog OS=Bos taurus GN=BRCA1 PE=1 SV=1//0	0.999856	4.79477e-19	up
LNC_016051	XLOC_427446	--	Novel_lncRNA	XM_015101379.1	101122136	--	sp|Q6V1P9|PCD23_HUMAN Protocadherin-23 OS=Homo sapiens GN=DCHS2 PE=2 SV=1//6.55007e-06	0.986721	3.17952e-09	up
LNC_016051	XLOC_427446	--	Novel_lncRNA	XM_004019660.3	101105198	--	sp|Q9UQQ1|NALDL_HUMAN N-acetylated-alpha-linked acidic dipeptidase-like protein OS=Homo sapiens GN=NAALADL1 PE=1 SV=2//0	0.986101	3.99107e-09	up
LNC_016051	XLOC_427446	--	Novel_lncRNA	XR_001435101.1	101117342	--	sp|Q6ZUA9|MROH5_HUMAN Maestro heat-like repeat family member 5 OS=Homo sapiens GN=MROH5 PE=2 SV=2//1.40841e-53	0.99371	7.67019e-11	up
LNC_016051	XLOC_427446	--	Novel_lncRNA	XM_012106529.2	101103300	--	sp|Q9D485|EFHC2_MOUSE EF-hand domain-containing family member C2 OS=Mus musculus GN=Efhc2 PE=2 SV=2//0	0.978653	3.36853e-08	up
LNC_016051	XLOC_427446	--	Novel_lncRNA	XM_004019087.3	101113893	--	sp|P43274|H14_MOUSE Histone H1.4 OS=Mus musculus GN=Hist1h1e PE=1 SV=2//9.59909e-22	0.988905	1.29944e-09	up
LNC_016051	XLOC_427446	--	Novel_lncRNA	XM_012189183.2	105616741	--	sp|P18428|LBP_HUMAN Lipopolysaccharide-binding protein OS=Homo sapiens GN=LBP PE=1 SV=3//4.34462e-48	0.994582	3.6441e-11	up
LNC_016051	XLOC_427446	--	Novel_lncRNA	XM_012103241.2	100913156	--	sp|Q8N3J2|METL4_HUMAN Methyltransferase-like protein 4 OS=Homo sapiens GN=METTL4 PE=2 SV=3//0	0.999779	4.1746e-18	up
LNC_016051	XLOC_427446	--	Novel_lncRNA	XM_015097366.1	101120500	--	sp|Q0VC50|RT4I1_BOVIN Reticulon-4-interacting protein 1, mitochondrial OS=Bos taurus GN=RTN4IP1 PE=2 SV=1//0	0.999779	4.1746e-18	up
LNC_016051	XLOC_427446	--	Novel_lncRNA	XM_015100828.1	101119933	--	sp|Q9Y2Y8|PRG3_HUMAN Proteoglycan 3 OS=Homo sapiens GN=PRG3 PE=1 SV=2//1.06255e-54	0.998682	3.12322e-14	up
LNC_016051	XLOC_427446	--	Novel_lncRNA	XM_015101166.1	101105274	--	sp|Q9Y2Y8|PRG3_HUMAN Proteoglycan 3 OS=Homo sapiens GN=PRG3 PE=1 SV=2//5.86263e-69	0.997589	6.38585e-13	up
LNC_016051	XLOC_427446	--	Novel_lncRNA	XM_012173720.2	101103308	--	sp|P27930|IL1R2_HUMAN Interleukin-1 receptor type 2 OS=Homo sapiens GN=IL1R2 PE=1 SV=1//2.07966e-172	0.999701	1.8861e-17	up
LNC_016051	XLOC_427446	--	Novel_lncRNA	XM_012104025.1	101119524	--	sp|O14978|ZN263_HUMAN Zinc finger protein 263 OS=Homo sapiens GN=ZNF263 PE=1 SV=2//1.52701e-49	0.999779	4.1746e-18	up
LNC_016051	XLOC_427446	--	Novel_lncRNA	XM_015102625.1	101121722	--	sp|Q8IXS0|F217A_HUMAN Protein FAM217A OS=Homo sapiens GN=FAM217A PE=2 SV=2//0	0.963863	4.56737e-07	up
LNC_016051	XLOC_427446	--	Novel_lncRNA	XM_012099798.2	101121715	--	sp|Q8NC69|KCTD6_HUMAN BTB/POZ domain-containing protein KCTD6 OS=Homo sapiens GN=KCTD6 PE=1 SV=2//2.86523e-152	0.951413	1.965e-06	up
LNC_016051	XLOC_427446	--	Novel_lncRNA	XM_004009019.3	101112899	--	sp|Q08881|ITK_HUMAN Tyrosine-protein kinase ITK/TSK OS=Homo sapiens GN=ITK PE=1 SV=1//0	0.99912	4.14272e-15	up
LNC_016051	XLOC_427446	--	Novel_lncRNA	XM_012105312.2	101119107	--	sp|Q4VC12|MSS51_HUMAN Putative protein MSS51 homolog, mitochondrial OS=Homo sapiens GN=MSS51 PE=1 SV=2//0	0.999779	4.1746e-18	up
LNC_016051	XLOC_427446	--	Novel_lncRNA	XM_004008713.3	101122188	--	sp|Q9BW11|MAD3_HUMAN Max dimerization protein 3 OS=Homo sapiens GN=MXD3 PE=1 SV=1//2.02242e-84	0.997619	6.00158e-13	up
LNC_016051	XLOC_427446	--	Novel_lncRNA	XM_004014240.3	101109199	--	sp|Q32LI5|MEIG1_BOVIN Meiosis expressed gene 1 protein homolog OS=Bos taurus GN=MEIG1 PE=3 SV=1//6.31935e-57	0.996396	4.75798e-12	up
LNC_016051	XLOC_427446	--	Novel_lncRNA	XM_004020780.3	101111418	--	sp|Q58DC0|CPPED_BOVIN Serine/threonine-protein phosphatase CPPED1 OS=Bos taurus GN=CPPED1 PE=2 SV=1//0	0.983761	8.65561e-09	up
LNC_016051	XLOC_427446	--	Novel_lncRNA	XM_012102913.2	101113034	--	sp|Q6UXL0|I20RB_HUMAN Interleukin-20 receptor subunit beta OS=Homo sapiens GN=IL20RB PE=1 SV=1//4.36848e-150	0.999779	4.1746e-18	up
LNC_016051	XLOC_427446	--	Novel_lncRNA	XM_012178155.2	101102808	--	sp|Q8TEU7|RPGF6_HUMAN Rap guanine nucleotide exchange factor 6 OS=Homo sapiens GN=RAPGEF6 PE=1 SV=2//0	0.981798	1.52618e-08	up
LNC_016051	XLOC_427446	--	Novel_lncRNA	XM_012179334.2	100147795	--	sp|Q2HJG3|RHOH_BOVIN Rho-related GTP-binding protein RhoH OS=Bos taurus GN=RHOH PE=2 SV=1//1.49228e-111	0.994731	3.1689e-11	up
LNC_016051	XLOC_427446	--	Novel_lncRNA	XM_015095074.1	101114437	--	sp|Q9BXT6|M10L1_HUMAN Putative helicase Mov10l1 OS=Homo sapiens GN=MOV10L1 PE=2 SV=1//0	0.968946	2.15899e-07	up
LNC_016051	XLOC_427446	--	Novel_lncRNA	XM_012189263.2	101113259	--	sp|Q28201|TKDP1_BOVIN Trophoblast Kunitz domain protein 1 OS=Bos taurus GN=TKDP1 PE=2 SV=2//4.4801e-19	0.999779	4.1746e-18	up
LNC_016051	XLOC_427446	--	Novel_lncRNA	XM_012148819.2	101109677	--	sp|P19111|PPBI_BOVIN Intestinal-type alkaline phosphatase OS=Bos taurus GN=ALPI PE=1 SV=2//0	0.979014	3.095e-08	up
LNC_016051	XLOC_427446	--	Novel_lncRNA	XM_004002675.3	101121900	--	sp|Q9BZW8|CD244_HUMAN Natural killer cell receptor 2B4 OS=Homo sapiens GN=CD244 PE=1 SV=2//2.06206e-113	0.999779	4.1746e-18	up
LNC_016051	XLOC_427446	--	Novel_lncRNA	XM_004017761.3	101107310	--	sp|P54132|BLM_HUMAN Bloom syndrome protein OS=Homo sapiens GN=BLM PE=1 SV=1//0	0.980054	2.4045e-08	up
LNC_016051	XLOC_427446	--	Novel_lncRNA	XM_012101691.2	101106722	--	sp|P26583|HMGB2_HUMAN High mobility group protein B2 OS=Homo sapiens GN=HMGB2 PE=1 SV=2//3.81606e-111	0.97567	6.4458e-08	up
LNC_016051	XLOC_427446	--	Novel_lncRNA	XM_015094994.1	101113491	--	sp|P97691|FOXM1_RAT Forkhead box protein M1 OS=Rattus norvegicus GN=Foxm1 PE=2 SV=2//0	0.978891	3.18606e-08	up
LNC_016051	XLOC_427446	--	Novel_lncRNA	XM_015099285.1	101106026	--	sp|A5YVD9|CAB45_CAPHI 45 kDa calcium-binding protein OS=Capra hircus GN=SDF4 PE=2 SV=1//0	0.999835	9.60972e-19	up
LNC_016051	XLOC_427446	--	Novel_lncRNA	XM_004016047.3	101117014	--	sp|Q32PJ2|APOA4_BOVIN Apolipoprotein A-IV OS=Bos taurus GN=APOA4 PE=2 SV=1//0	0.999779	4.1746e-18	up
LNC_016051	XLOC_427446	--	Novel_lncRNA	XM_015103867.1	101116197	--	sp|A5PK16|CCNF_BOVIN Cyclin-F OS=Bos taurus GN=CCNF PE=2 SV=1//0	0.997278	1.17121e-12	up
LNC_016051	XLOC_427446	--	Novel_lncRNA	XM_015092333.1	101103530	--	sp|Q9HBG7|LY9_HUMAN T-lymphocyte surface antigen Ly-9 OS=Homo sapiens GN=LY9 PE=1 SV=3//3.30477e-12	0.962147	5.74335e-07	up
LNC_016051	XLOC_427446	--	Novel_lncRNA	XM_004003314.3	101113034	--	sp|Q6UXL0|I20RB_HUMAN Interleukin-20 receptor subunit beta OS=Homo sapiens GN=IL20RB PE=1 SV=1//4.36848e-150	0.999847	6.52894e-19	up
LNC_016051	XLOC_427446	--	Novel_lncRNA	XM_012186065.2	101107536	--	sp|Q99741|CDC6_HUMAN Cell division control protein 6 homolog OS=Homo sapiens GN=CDC6 PE=1 SV=1//0	0.999779	4.1746e-18	up
LNC_016051	XLOC_427446	--	Novel_lncRNA	XM_004020065.3	101107489	--	sp|O18956|ENTP1_BOVIN Ectonucleoside triphosphate diphosphohydrolase 1 OS=Bos taurus GN=ENTPD1 PE=1 SV=1//0	0.993014	1.29526e-10	up
LNC_016051	XLOC_427446	--	Novel_lncRNA	XM_015094697.1	101104978	--	sp|Q9MZL3|CACB3_BOVIN Voltage-dependent L-type calcium channel subunit beta-3 OS=Bos taurus GN=CACNB3 PE=2 SV=2//0	0.999779	4.1746e-18	up
LNC_016051	XLOC_427446	--	Novel_lncRNA	XM_012179203.2	101113067	--	sp|A7E320|UHRF1_BOVIN E3 ubiquitin-protein ligase UHRF1 OS=Bos taurus GN=UHRF1 PE=2 SV=1//0	0.999418	5.25372e-16	up
LNC_016051	XLOC_427446	--	Novel_lncRNA	XM_004011197.3	101109363	--	sp|A0JNB0|FYN_BOVIN Tyrosine-protein kinase Fyn OS=Bos taurus GN=FYN PE=2 SV=1//0	0.999143	3.63937e-15	up
LNC_016051	XLOC_427446	--	Novel_lncRNA	XM_015102565.1	101108868	--	sp|Q6LED0|H31_RAT Histone H3.1 OS=Rattus norvegicus PE=1 SV=3//3.44107e-53	0.972315	1.22271e-07	up
LNC_016051	XLOC_427446	--	Novel_lncRNA	XM_012178493.2	101101980	--	sp|P36402|TCF7_HUMAN Transcription factor 7 OS=Homo sapiens GN=TCF7 PE=1 SV=3//3.16696e-137	0.999776	4.47362e-18	up
LNC_016051	XLOC_427446	--	Novel_lncRNA	XM_004012526.3	101112072	--	sp|Q3T113|TMIG1_BOVIN Transmembrane and immunoglobulin domain-containing protein 1 OS=Bos taurus GN=TMIGD1 PE=2 SV=1//0	0.980288	2.2676e-08	up
LNC_016051	XLOC_427446	--	Novel_lncRNA	XM_015092447.1	101115505	--	sp|Q9NXL6|SIDT1_HUMAN SID1 transmembrane family member 1 OS=Homo sapiens GN=SIDT1 PE=2 SV=2//0	0.977316	4.55391e-08	up
LNC_016051	XLOC_427446	--	Novel_lncRNA	XM_004011687.3	101115630	--	sp|Q6DJT9|PLAG1_HUMAN Zinc finger protein PLAG1 OS=Homo sapiens GN=PLAG1 PE=1 SV=1//0	0.955106	1.33176e-06	up
LNC_016051	XLOC_427446	--	Novel_lncRNA	XM_015101274.1	101103840	--	sp|Q9UKP5|ATS6_HUMAN A disintegrin and metalloproteinase with thrombospondin motifs 6 OS=Homo sapiens GN=ADAMTS6 PE=2 SV=2//1.87093e-62	0.993044	1.26752e-10	up
LNC_016051	XLOC_427446	--	Novel_lncRNA	XM_015092724.1	101115254	--	sp|Q60611|SATB1_MOUSE DNA-binding protein SATB1 OS=Mus musculus GN=Satb1 PE=1 SV=2//0	0.98019	2.32415e-08	up
LNC_016051	XLOC_427446	--	Novel_lncRNA	XM_012182936.2	101106335	--	sp|O95677|EYA4_HUMAN Eyes absent homolog 4 OS=Homo sapiens GN=EYA4 PE=1 SV=2//1.93849e-07	0.999779	4.1746e-18	up
LNC_016051	XLOC_427446	--	Novel_lncRNA	NM_001009787.1	443356	--	sp|P79362|CTHL2_SHEEP Cathelicidin-2 OS=Ovis aries GN=CATHL2 PE=2 SV=1//1.79998e-65	0.999775	4.5148e-18	up
LNC_016051	XLOC_427446	--	Novel_lncRNA	XM_015100224.1	101104265	--	sp|Q92888|ARHG1_HUMAN Rho guanine nucleotide exchange factor 1 OS=Homo sapiens GN=ARHGEF1 PE=1 SV=2//5.99904e-16	0.974356	8.36652e-08	up
LNC_016051	XLOC_427446	--	Novel_lncRNA	XM_004011358.3	101109886	--	sp|P46200|MYB_BOVIN Transcriptional activator Myb OS=Bos taurus GN=MYB PE=2 SV=1//2.40893e-123	0.999771	4.91575e-18	up
LNC_016051	XLOC_427446	--	Novel_lncRNA	XM_012181230.2	101112734	--	sp|Q2YDJ0|NUSAP_BOVIN Nucleolar and spindle-associated protein 1 OS=Bos taurus GN=NUSAP1 PE=2 SV=1//0	0.992001	2.54483e-10	up
LNC_016051	XLOC_427446	--	Novel_lncRNA	XM_015101998.1	101123074	--	sp|Q90964|FOXG1_CHICK Forkhead box protein G1 OS=Gallus gallus GN=FOXG1 PE=2 SV=1//0	0.955085	1.33483e-06	up
LNC_016051	XLOC_427446	--	Novel_lncRNA	XM_004004660.3	100170324	--	sp|P81425|DPP4_BOVIN Dipeptidyl peptidase 4 OS=Bos taurus GN=DPP4 PE=1 SV=3//0	0.996414	4.63945e-12	up
LNC_016051	XLOC_427446	--	Novel_lncRNA	XM_015094296.1	105613207	--	sp|P31621|ENV_JSRV Envelope glycoprotein OS=Sheep pulmonary adenomatosis virus GN=env PE=1 SV=1//0	0.999779	4.1746e-18	up
LNC_016051	XLOC_427446	--	Novel_lncRNA	XM_012096183.2	101122886	--	sp|Q9NUJ3|T11L1_HUMAN T-complex protein 11-like protein 1 OS=Homo sapiens GN=TCP11L1 PE=1 SV=1//0	0.98187	1.49634e-08	up
LNC_016051	XLOC_427446	--	Novel_lncRNA	XM_012184467.1	101102779	--	sp|Q9UIB8|SLAF5_HUMAN SLAM family member 5 OS=Homo sapiens GN=CD84 PE=1 SV=1//9.872e-10	0.97258	1.16575e-07	up
LNC_016051	XLOC_427446	--	Novel_lncRNA	XM_015103926.1	101121395	--	sp|O75427|LRCH4_HUMAN Leucine-rich repeat and calponin homology domain-containing protein 4 OS=Homo sapiens GN=LRCH4 PE=1 SV=2//0	0.969108	2.10364e-07	up
LNC_016051	XLOC_427446	--	Novel_lncRNA	XM_012181683.2	101116913	--	sp|Q5R6P6|GMFB_PONAB Glia maturation factor beta OS=Pongo abelii GN=GMFB PE=2 SV=3//7.98691e-89	0.995572	1.33109e-11	up
LNC_016051	XLOC_427446	--	Novel_lncRNA	XM_004011240.3	101121428	--	sp|Q9HBV1|POPD3_HUMAN Popeye domain-containing protein 3 OS=Homo sapiens GN=POPDC3 PE=2 SV=2//0	0.998073	2.08643e-13	up
LNC_016051	XLOC_427446	--	Novel_lncRNA	XM_015092756.1	105606609	--	sp|Q7Z591|AKNA_HUMAN AT-hook-containing transcription factor OS=Homo sapiens GN=AKNA PE=1 SV=2//1.43385e-101	0.955155	1.32455e-06	up
LNC_016051	XLOC_427446	--	Novel_lncRNA	XM_004010425.3	101103069	--	sp|Q6P4F7|RHGBA_HUMAN Rho GTPase-activating protein 11A OS=Homo sapiens GN=ARHGAP11A PE=1 SV=2//0	0.993031	1.2794e-10	up
LNC_016051	XLOC_427446	--	Novel_lncRNA	XM_012179330.2	100147795	--	sp|Q2HJG3|RHOH_BOVIN Rho-related GTP-binding protein RhoH OS=Bos taurus GN=RHOH PE=2 SV=1//1.49228e-111	0.999324	1.11288e-15	up
LNC_016051	XLOC_427446	--	Novel_lncRNA	XM_015094783.1	101119898	--	sp|Q9BRR9|RHG09_HUMAN Rho GTPase-activating protein 9 OS=Homo sapiens GN=ARHGAP9 PE=1 SV=2//0	0.9642	4.36067e-07	up
LNC_016051	XLOC_427446	--	Novel_lncRNA	XM_004002638.3	101110634	--	sp|P15812|CD1E_HUMAN T-cell surface glycoprotein CD1e, membrane-associated OS=Homo sapiens GN=CD1E PE=1 SV=2//3.78949e-175	0.999394	6.43138e-16	up
LNC_016051	XLOC_427446	--	Novel_lncRNA	XM_004012999.3	101119320	--	sp|Q4R856|RDM1_MACFA RAD52 motif-containing protein 1 OS=Macaca fascicularis GN=RDM1 PE=2 SV=1//1.97536e-157	0.974593	7.99057e-08	up
LNC_016051	XLOC_427446	--	Novel_lncRNA	XM_015092581.1	101112618	--	sp|Q61391|NEP_MOUSE Neprilysin OS=Mus musculus GN=Mme PE=1 SV=3//0	0.978148	3.78308e-08	up
LNC_016051	XLOC_427446	--	Novel_lncRNA	XM_012182867.2	101119314	--	sp|Q96JM7|LMBL3_HUMAN Lethal(3)malignant brain tumor-like protein 3 OS=Homo sapiens GN=L3MBTL3 PE=1 SV=2//0	0.976397	5.54495e-08	up
LNC_016051	XLOC_427446	--	Novel_lncRNA	XM_004009634.3	780521	--	sp|Q9UJU2|LEF1_HUMAN Lymphoid enhancer-binding factor 1 OS=Homo sapiens GN=LEF1 PE=1 SV=1//0	0.999779	4.1746e-18	up
LNC_016051	XLOC_427446	--	Novel_lncRNA	XM_015092303.1	101108447	--	sp|Q86VI3|IQGA3_HUMAN Ras GTPase-activating-like protein IQGAP3 OS=Homo sapiens GN=IQGAP3 PE=1 SV=2//0	0.978398	3.57275e-08	up
LNC_016051	XLOC_427446	--	Novel_lncRNA	XM_015100687.1	101112084	--	sp|Q8WY07|CTR3_HUMAN Cationic amino acid transporter 3 OS=Homo sapiens GN=SLC7A3 PE=1 SV=1//2.58155e-178	0.986252	3.77921e-09	up
LNC_016051	XLOC_427446	--	Novel_lncRNA	XM_004019073.3	101110185	--	sp|P10854|H2B1M_MOUSE Histone H2B type 1-M OS=Mus musculus GN=Hist1h2bm PE=1 SV=2//3.59322e-60	0.998486	6.25802e-14	up
LNC_016051	XLOC_427446	--	Novel_lncRNA	XR_001021409.2	100820755	--	sp|Q5RAG7|XCT_PONAB Cystine/glutamate transporter OS=Pongo abelii GN=SLC7A11 PE=2 SV=1//0	0.964024	4.46752e-07	up
LNC_016051	XLOC_427446	--	Novel_lncRNA	XM_004004676.3	101111778	--	sp|A2VEA7|DAPL1_BOVIN Death-associated protein-like 1 OS=Bos taurus GN=DAPL1 PE=2 SV=1//1.00557e-67	0.998599	4.24464e-14	up
LNC_016051	XLOC_427446	--	Novel_lncRNA	XM_015103165.1	101115330	--	sp|Q32LP0|URP2_BOVIN Fermitin family homolog 3 OS=Bos taurus GN=FERMT3 PE=2 SV=1//5.81948e-62	0.952019	1.8474e-06	up
LNC_016051	XLOC_427446	--	Novel_lncRNA	XM_015103123.1	101122317	--	sp|P30203|CD6_HUMAN T-cell differentiation antigen CD6 OS=Homo sapiens GN=CD6 PE=1 SV=3//0	0.992831	1.47335e-10	up
LNC_016051	XLOC_427446	--	Novel_lncRNA	XM_004012136.3	101109980	--	sp|P51587|BRCA2_HUMAN Breast cancer type 2 susceptibility protein OS=Homo sapiens GN=BRCA2 PE=1 SV=2//0	0.999779	4.1746e-18	up
LNC_016051	XLOC_427446	--	Novel_lncRNA	XM_004018267.2	101121554	--	sp|Q9NS87|KIF15_HUMAN Kinesin-like protein KIF15 OS=Homo sapiens GN=KIF15 PE=1 SV=1//0	0.999779	4.1746e-18	up
LNC_016051	XLOC_427446	--	Novel_lncRNA	XM_004009636.3	780521	--	sp|Q9UJU2|LEF1_HUMAN Lymphoid enhancer-binding factor 1 OS=Homo sapiens GN=LEF1 PE=1 SV=1//0	0.999779	4.1746e-18	up
LNC_016051	XLOC_427446	--	Novel_lncRNA	XM_015104068.1	101103778	--	sp|A4FUF0|GLYR1_BOVIN Putative oxidoreductase GLYR1 OS=Bos taurus GN=GLYR1 PE=2 SV=1//0	0.981629	1.59794e-08	up
LNC_016051	XLOC_427446	--	Novel_lncRNA	XM_015091788.1	101102768	--	sp|Q9BGX5|DAB1_MACFA Disabled homolog 1 OS=Macaca fascicularis GN=DAB1 PE=2 SV=1//0	0.99862	3.92804e-14	up
LNC_016051	XLOC_427446	--	Novel_lncRNA	XM_015103887.1	105604659	--	sp|Q9U943|APLP_LOCMI Apolipophorins OS=Locusta migratoria PE=1 SV=2//1.47545e-08	0.976873	5.01243e-08	up
LNC_016051	XLOC_427446	--	Novel_lncRNA	XR_001433828.1	101120971	--	sp|Q96DU3|SLAF6_HUMAN SLAM family member 6 OS=Homo sapiens GN=SLAMF6 PE=1 SV=3//1.54319e-90	0.999779	4.1746e-18	up
LNC_016051	XLOC_427446	--	Novel_lncRNA	XM_012175796.2	101113671	--	sp|Q6ZVW7|I17EL_HUMAN Putative interleukin-17 receptor E-like OS=Homo sapiens GN=IL17REL PE=2 SV=2//1.45152e-38	0.999779	4.1746e-18	up
LNC_016051	XLOC_427446	--	Novel_lncRNA	XM_015092585.1	101112618	--	sp|Q61391|NEP_MOUSE Neprilysin OS=Mus musculus GN=Mme PE=1 SV=3//0	0.999779	4.1746e-18	up
LNC_016051	XLOC_427446	--	Novel_lncRNA	XM_004021921.2	101123093	--	sp|Q96DX5|ASB9_HUMAN Ankyrin repeat and SOCS box protein 9 OS=Homo sapiens GN=ASB9 PE=1 SV=1//6.96348e-155	0.995661	1.20284e-11	up
LNC_016051	XLOC_427446	--	Novel_lncRNA	XM_012175477.2	105614850	--	sp|P30205|WC11_BOVIN Antigen WC1.1 OS=Bos taurus PE=2 SV=1//5.1671e-08	0.989539	9.69476e-10	up
LNC_016051	XLOC_427446	--	Novel_lncRNA	XM_004009470.3	101110329	--	sp|P20160|CAP7_HUMAN Azurocidin OS=Homo sapiens GN=AZU1 PE=1 SV=3//6.3486e-131	0.999849	6.26126e-19	up
LNC_016051	XLOC_427446	--	Novel_lncRNA	XM_015096184.1	101118698	--	sp|O43854|EDIL3_HUMAN EGF-like repeat and discoidin I-like domain-containing protein 3 OS=Homo sapiens GN=EDIL3 PE=1 SV=1//0	0.998807	1.89632e-14	up
LNC_016051	XLOC_427446	--	Novel_lncRNA	XM_015103928.1	101122405	--	sp|Q6DKI7|PVRIG_HUMAN Transmembrane protein PVRIG OS=Homo sapiens GN=PVRIG PE=2 SV=1//3.26771e-39	0.993577	8.5194e-11	up
LNC_016051	XLOC_427446	--	Novel_lncRNA	XM_015097329.1	101103576	--	sp|Q5SZL2|CE85L_HUMAN Centrosomal protein of 85 kDa-like OS=Homo sapiens GN=CEP85L PE=1 SV=1//0	0.986723	3.17734e-09	up
LNC_016051	XLOC_427446	--	Novel_lncRNA	XM_012102031.1	101111404	--	sp|O94776|MTA2_HUMAN Metastasis-associated protein MTA2 OS=Homo sapiens GN=MTA2 PE=1 SV=1//0	0.973179	1.04503e-07	up
LNC_016051	XLOC_427446	--	Novel_lncRNA	XM_004009037.3	101116829	--	sp|Q3SZY3|PTTG1_BOVIN Securin OS=Bos taurus GN=PTTG1 PE=2 SV=1//1.46388e-119	0.999779	4.1746e-18	up
LNC_016051	XLOC_427446	--	Novel_lncRNA	XM_012127246.2	101121892	--	sp|Q2T9P4|NASP_BOVIN Nuclear autoantigenic sperm protein OS=Bos taurus GN=NASP PE=2 SV=2//3.14641e-47	0.977014	4.86242e-08	up
LNC_016051	XLOC_427446	--	Novel_lncRNA	XM_012104382.1	101120462	--	sp|P16150|LEUK_HUMAN Leukosialin OS=Homo sapiens GN=SPN PE=1 SV=1//1.12086e-60	0.99911	4.3993e-15	up
LNC_016051	XLOC_427446	--	Novel_lncRNA	XM_012180232.2	101120877	--	sp|P84239|H3_URECA Histone H3 OS=Urechis caupo PE=1 SV=2//3.2469e-88	0.988513	1.54506e-09	up
LNC_016051	XLOC_427446	--	Novel_lncRNA	XM_012175417.2	101120482	--	sp|Q8VI21|CLC2F_MOUSE C-type lectin domain family 2 member F OS=Mus musculus GN=Clec2f PE=3 SV=1//2.59054e-19	0.99927	1.62974e-15	up
LNC_016051	XLOC_427446	--	Novel_lncRNA	XM_004018725.3	101106040	--	sp|P33610|PRI2_MOUSE DNA primase large subunit OS=Mus musculus GN=Prim2 PE=1 SV=1//0	0.969132	2.09558e-07	up
LNC_016051	XLOC_427446	--	Novel_lncRNA	XM_004004668.3	101109941	--	sp|O60449|LY75_HUMAN Lymphocyte antigen 75 OS=Homo sapiens GN=LY75 PE=1 SV=3//3.62545e-55	0.999606	7.45067e-17	up
LNC_016051	XLOC_427446	--	Novel_lncRNA	XM_015105207.1	443442	--	sp|Q29422|CD1B2_SHEEP T-cell surface glycoprotein CD1b-2 OS=Ovis aries PE=1 SV=1//2.90309e-108	0.998857	1.53439e-14	up
LNC_016051	XLOC_427446	--	Novel_lncRNA	XM_004008307.3	101113407	--	sp|O43451|MGA_HUMAN Maltase-glucoamylase, intestinal OS=Homo sapiens GN=MGAM PE=1 SV=5//0	0.987295	2.55254e-09	up
LNC_016051	XLOC_427446	--	Novel_lncRNA	XM_015101313.1	101104343	--	sp|Q8MJ08|PE2R4_BOVIN Prostaglandin E2 receptor EP4 subtype OS=Bos taurus GN=PTGER4 PE=2 SV=1//0	0.978221	3.72016e-08	up
LNC_016051	XLOC_427446	--	Novel_lncRNA	XM_012102463.1	443010	--	sp|P00516|KGP1_BOVIN cGMP-dependent protein kinase 1 OS=Bos taurus GN=PRKG1 PE=1 SV=2//0	0.973545	9.76153e-08	up
LNC_016051	XLOC_427446	--	Novel_lncRNA	XM_004011137.3	101117252	--	sp|Q5EE01|CENPW_HUMAN Centromere protein W OS=Homo sapiens GN=CENPW PE=1 SV=1//8.73477e-41	0.98485	6.12725e-09	up
LNC_016051	XLOC_427446	--	Novel_lncRNA	XM_012123215.2	101117203	--	sp|Q99661|KIF2C_HUMAN Kinesin-like protein KIF2C OS=Homo sapiens GN=KIF2C PE=1 SV=2//0	0.999779	4.1746e-18	up
LNC_016051	XLOC_427446	--	Novel_lncRNA	XM_015102638.1	101112009	--	sp|Q3ZBG5|BAG2_BOVIN BAG family molecular chaperone regulator 2 OS=Bos taurus PE=2 SV=1//5.49387e-141	0.99463	3.48468e-11	up
LNC_016051	XLOC_427446	--	Novel_lncRNA	XM_012175097.1	101109003	--	sp|Q0P5J1|FACR2_BOVIN Fatty acyl-CoA reductase 2 OS=Bos taurus GN=FAR2 PE=2 SV=1//0	0.975419	6.7819e-08	up
LNC_016051	XLOC_427446	--	Novel_lncRNA	XM_012173733.2	101109789	--	sp|O95819|M4K4_HUMAN Mitogen-activated protein kinase kinase kinase kinase 4 OS=Homo sapiens GN=MAP4K4 PE=1 SV=2//5.5635e-23	0.99978	4.02295e-18	up
LNC_016051	XLOC_427446	--	Novel_lncRNA	XM_012181135.1	101122361	--	sp|Q9UHW9|S12A6_HUMAN Solute carrier family 12 member 6 OS=Homo sapiens GN=SLC12A6 PE=1 SV=2//0	0.953478	1.58691e-06	up
LNC_016051	XLOC_427446	--	Novel_lncRNA	XM_004009526.3	101109177	--	sp|Q5DT21|ISK9_HUMAN Serine protease inhibitor Kazal-type 9 OS=Homo sapiens GN=SPINK9 PE=1 SV=1//1.45604e-22	0.977978	3.93147e-08	up
LNC_016051	XLOC_427446	--	Novel_lncRNA	XM_012188429.2	101117182	--	sp|Q9N181|NMT2_BOVIN Glycylpeptide N-tetradecanoyltransferase 2 OS=Bos taurus GN=NMT2 PE=2 SV=1//0	0.987478	2.37434e-09	up
LNC_016051	XLOC_427446	--	Novel_lncRNA	XM_012167069.2	101113054	--	sp|Q6P1J6|PLB1_HUMAN Phospholipase B1, membrane-associated OS=Homo sapiens GN=PLB1 PE=1 SV=3//0	0.999779	4.1746e-18	up
LNC_016051	XLOC_427446	--	Novel_lncRNA	XM_012097517.2	101121970	--	sp|A2VDZ4|PLK4_BOVIN Serine/threonine-protein kinase PLK4 OS=Bos taurus GN=PLK4 PE=2 SV=1//0	0.970302	1.73082e-07	up
LNC_016051	XLOC_427446	--	Novel_lncRNA	XM_004002428.3	101121643	--	sp|Q16778|H2B2E_HUMAN Histone H2B type 2-E OS=Homo sapiens GN=HIST2H2BE PE=1 SV=3//3.11135e-70	0.99328	1.06716e-10	up
LNC_016051	XLOC_427446	--	Novel_lncRNA	XM_012104350.2	101114326	--	sp|Q92176|COR1A_BOVIN Coronin-1A OS=Bos taurus GN=CORO1A PE=1 SV=3//0	0.961605	6.16097e-07	up
LNC_016051	XLOC_427446	--	Novel_lncRNA	XM_012101084.2	101123158	--	sp|P16401|H15_HUMAN Histone H1.5 OS=Homo sapiens GN=HIST1H1B PE=1 SV=3//2.56878e-20	0.999127	3.9801e-15	up
LNC_016051	XLOC_427446	--	Novel_lncRNA	XM_015096482.1	101121776	--	sp|P20237|GBRA4_BOVIN Gamma-aminobutyric acid receptor subunit alpha-4 OS=Bos taurus GN=GABRA4 PE=2 SV=2//0	0.983614	9.05224e-09	up
LNC_016051	XLOC_427446	--	Novel_lncRNA	XM_012097271.2	100820755	--	sp|Q5RAG7|XCT_PONAB Cystine/glutamate transporter OS=Pongo abelii GN=SLC7A11 PE=2 SV=1//0	0.99904	6.40869e-15	up
LNC_016051	XLOC_427446	--	Novel_lncRNA	XM_015103502.1	101106643	--	sp|P46013|KI67_HUMAN Antigen KI-67 OS=Homo sapiens GN=MKI67 PE=1 SV=2//0	0.997074	1.68104e-12	up
LNC_016051	XLOC_427446	--	Novel_lncRNA	XM_004017331.2	101120018	--	sp|P50748|KNTC1_HUMAN Kinetochore-associated protein 1 OS=Homo sapiens GN=KNTC1 PE=1 SV=1//0	0.987955	1.9568e-09	up
LNC_016051	XLOC_427446	--	Novel_lncRNA	XM_015099390.1	101121532	--	sp|Q9Y228|T3JAM_HUMAN TRAF3-interacting JNK-activating modulator OS=Homo sapiens GN=TRAF3IP3 PE=1 SV=2//0	0.999779	4.1746e-18	up
LNC_016051	XLOC_427446	--	Novel_lncRNA	XM_012181202.2	101114616	--	sp|Q8NG31|CASC5_HUMAN Protein CASC5 OS=Homo sapiens GN=CASC5 PE=1 SV=3//0	0.995688	1.1656e-11	up
LNC_016051	XLOC_427446	--	Novel_lncRNA	XM_004004811.3	101104808	--	sp|Q3TYQ9|AOXD_MOUSE Aldehyde oxidase 4 OS=Mus musculus GN=Aox4 PE=1 SV=1//0	0.977355	4.51505e-08	up
LNC_016051	XLOC_427446	--	Novel_lncRNA	XM_012095385.1	101104337	--	sp|Q8N336|ELMD1_HUMAN ELMO domain-containing protein 1 OS=Homo sapiens GN=ELMOD1 PE=2 SV=3//0	0.995163	2.06926e-11	up
LNC_016051	XLOC_427446	--	Novel_lncRNA	XM_012113334.2	101121153	--	sp|Q6UWL2|SUSD1_HUMAN Sushi domain-containing protein 1 OS=Homo sapiens GN=SUSD1 PE=1 SV=1//0	0.971018	1.53382e-07	up
LNC_016051	XLOC_427446	--	Novel_lncRNA	XM_015093027.1	101107664	--	sp|Q5R5T1|FGD3_PONAB FYVE, RhoGEF and PH domain-containing protein 3 OS=Pongo abelii GN=FGD3 PE=2 SV=1//0	0.986386	3.60027e-09	up
LNC_016051	XLOC_427446	--	Novel_lncRNA	XM_015097706.1	101117342	--	sp|Q6ZUA9|MROH5_HUMAN Maestro heat-like repeat family member 5 OS=Homo sapiens GN=MROH5 PE=2 SV=2//1.40841e-53	0.999529	1.83115e-16	up
LNC_016051	XLOC_427446	--	Novel_lncRNA	XM_012179701.1	101121775	--	sp|Q9BPX3|CND3_HUMAN Condensin complex subunit 3 OS=Homo sapiens GN=NCAPG PE=1 SV=1//0	0.996432	4.5261e-12	up
LNC_016051	XLOC_427446	--	Novel_lncRNA	XM_004020493.3	100037674	--	sp|P04818|TYSY_HUMAN Thymidylate synthase OS=Homo sapiens GN=TYMS PE=1 SV=3//0	0.992995	1.31317e-10	up
LNC_016051	XLOC_427446	--	Novel_lncRNA	XM_004010035.3	101120834	--	sp|Q0IIF9|CP2U1_BOVIN Cytochrome P450 2U1 OS=Bos taurus GN=CYP2U1 PE=2 SV=1//0	0.998606	4.14242e-14	up
LNC_016051	XLOC_427446	--	Novel_lncRNA	NM_001040288.2	678672	--	sp|Q95MM9|SLAF1_CANFA Signaling lymphocytic activation molecule OS=Canis familiaris GN=SLAMF1 PE=1 SV=1//5.6898e-132	0.999147	3.55763e-15	up
LNC_016051	XLOC_427446	--	Novel_lncRNA	XM_012107467.2	101102788	--	sp|Q3SZN0|SEPT6_BOVIN Septin-6 OS=Bos taurus GN=SEPT6 PE=2 SV=1//0	0.959016	8.50007e-07	up
LNC_016051	XLOC_427446	--	Novel_lncRNA	XM_012182937.2	101106335	--	sp|O95677|EYA4_HUMAN Eyes absent homolog 4 OS=Homo sapiens GN=EYA4 PE=1 SV=2//1.93849e-07	0.999779	4.1746e-18	up
LNC_016051	XLOC_427446	--	Novel_lncRNA	XM_015101357.1	101109828	--	sp|Q9D3R3|CEP72_MOUSE Centrosomal protein of 72 kDa OS=Mus musculus GN=Cep72 PE=2 SV=3//4.9818e-177	0.96833	2.37932e-07	up
LNC_016051	XLOC_427446	--	Novel_lncRNA	XM_015093950.1	101120072	--	sp|P42167|LAP2B_HUMAN Lamina-associated polypeptide 2, isoforms beta/gamma OS=Homo sapiens GN=TMPO PE=1 SV=2//0	0.975712	6.3904e-08	up
LNC_016051	XLOC_427446	--	Novel_lncRNA	XM_004012051.3	100037694	--	sp|O14788|TNF11_HUMAN Tumor necrosis factor ligand superfamily member 11 OS=Homo sapiens GN=TNFSF11 PE=1 SV=1//4.67714e-150	0.990855	4.96016e-10	up
LNC_016051	XLOC_427446	--	Novel_lncRNA	XM_015097408.1	101119732	--	sp|Q8N6K7|SAMD3_HUMAN Sterile alpha motif domain-containing protein 3 OS=Homo sapiens GN=SAMD3 PE=1 SV=2//0	0.980297	2.26258e-08	up
LNC_016051	XLOC_427446	--	Novel_lncRNA	XM_015094443.1	101105992	--	sp|Q2HJI3|F136A_BOVIN Protein FAM136A OS=Bos taurus GN=FAM136A PE=2 SV=1//4.20148e-71	0.996018	7.82723e-12	up
LNC_016051	XLOC_427446	--	Novel_lncRNA	XM_015104296.1	101106305	--	sp|Q8WXS8|ATS14_HUMAN A disintegrin and metalloproteinase with thrombospondin motifs 14 OS=Homo sapiens GN=ADAMTS14 PE=2 SV=2//0	0.995674	1.18428e-11	up
LNC_016051	XLOC_427446	--	Novel_lncRNA	XM_012094763.2	101116533	--	sp|Q495A1|TIGIT_HUMAN T-cell immunoreceptor with Ig and ITIM domains OS=Homo sapiens GN=TIGIT PE=1 SV=1//2.31289e-68	0.999779	4.1746e-18	up
LNC_016051	XLOC_427446	--	Novel_lncRNA	XM_012178489.2	101101980	--	sp|P36402|TCF7_HUMAN Transcription factor 7 OS=Homo sapiens GN=TCF7 PE=1 SV=3//3.16696e-137	0.995317	1.75947e-11	up
LNC_016051	XLOC_427446	--	Novel_lncRNA	XM_004019253.3	101122142	--	sp|Q7TST0|BTNL1_MOUSE Butyrophilin-like protein 1 OS=Mus musculus GN=Btnl1 PE=2 SV=3//8.74527e-83	0.994136	5.40864e-11	up
LNC_016051	XLOC_427446	--	Novel_lncRNA	XM_004002733.3	101115084	--	sp|Q3ZBT0|CPZIP_BOVIN CapZ-interacting protein OS=Bos taurus GN=RCSD1 PE=2 SV=1//4.38165e-152	0.986832	3.05009e-09	up
LNC_016051	XLOC_427446	--	Novel_lncRNA	XM_012184756.2	101122704	--	sp|Q6PGQ7|BORA_HUMAN Protein aurora borealis OS=Homo sapiens GN=BORA PE=1 SV=2//0	0.992059	2.4536e-10	up
LNC_016051	XLOC_427446	--	Novel_lncRNA	XM_004006934.2	101112553	--	sp|Q29016|ACRBP_PIG Acrosin-binding protein (Fragment) OS=Sus scrofa GN=ACRBP PE=1 SV=1//4.07709e-79	0.965157	3.81437e-07	up
LNC_016051	XLOC_427446	--	Novel_lncRNA	XM_015094964.1	100191064	--	sp|P30205|WC11_BOVIN Antigen WC1.1 OS=Bos taurus PE=2 SV=1//1.16111e-59	0.959891	7.64192e-07	up
LNC_016051	XLOC_427446	--	Novel_lncRNA	XM_012188785.2	101110195	--	sp|Q9NWC5|TM45A_HUMAN Transmembrane protein 45A OS=Homo sapiens GN=TMEM45A PE=2 SV=1//5.17345e-110	0.995351	1.69657e-11	up
LNC_016051	XLOC_427446	--	Novel_lncRNA	XR_001436399.1	105603828	--	-//-	0.991261	3.95502e-10	up
LNC_016051	XLOC_427446	--	Novel_lncRNA	XM_012185170.2	101123053	--	sp|P05164|PERM_HUMAN Myeloperoxidase OS=Homo sapiens GN=MPO PE=1 SV=1//0	0.999037	6.51668e-15	up
LNC_016051	XLOC_427446	--	Novel_lncRNA	XM_012099496.1	101121554	--	sp|Q9NS87|KIF15_HUMAN Kinesin-like protein KIF15 OS=Homo sapiens GN=KIF15 PE=1 SV=1//0	0.999801	2.43147e-18	up
LNC_016051	XLOC_427446	--	Novel_lncRNA	XM_012098558.2	101114560	--	sp|Q3C2I0|B2LA1_BOVIN Bcl-2-related protein A1 OS=Bos taurus GN=BCL2A1 PE=2 SV=1//7.7624e-119	0.955851	1.22638e-06	up
LNC_016051	XLOC_427446	--	Novel_lncRNA	XM_012181200.2	105608916	--	sp|Q9Y448|SKAP_HUMAN Small kinetochore-associated protein OS=Homo sapiens GN=KNSTRN PE=1 SV=2//1.45942e-140	0.990482	6.05425e-10	up
LNC_016051	XLOC_427446	--	Novel_lncRNA	XM_004019059.3	101106041	--	sp|O60814|H2B1K_HUMAN Histone H2B type 1-K OS=Homo sapiens GN=HIST1H2BK PE=1 SV=3//3.40859e-60	0.997642	5.7198e-13	up
LNC_016051	XLOC_427446	--	Novel_lncRNA	NM_001009342.1	443363	--	sp|Q95207|INAR2_SHEEP Interferon alpha/beta receptor 2 OS=Ovis aries GN=IFNAR2 PE=2 SV=2//0	0.950141	2.23119e-06	up
LNC_016051	XLOC_427446	--	Novel_lncRNA	XM_004011230.3	101118704	--	sp|Q8N228|SCML4_HUMAN Sex comb on midleg-like protein 4 OS=Homo sapiens GN=SCML4 PE=1 SV=2//4.50423e-101	0.966906	2.95711e-07	up
LNC_016051	XLOC_427446	--	Novel_lncRNA	XM_004011131.3	101115799	--	sp|Q5E9X7|PRS35_BOVIN Inactive serine protease 35 OS=Bos taurus GN=PRSS35 PE=2 SV=2//0	0.999779	4.1746e-18	up
LNC_016051	XLOC_427446	--	Novel_lncRNA	XR_001039171.2	101119199	--	sp|Q9UBJ2|ABCD2_HUMAN ATP-binding cassette sub-family D member 2 OS=Homo sapiens GN=ABCD2 PE=1 SV=1//0	0.997329	1.06516e-12	up
LNC_016051	XLOC_427446	--	Novel_lncRNA	XM_004015217.2	101107125	--	sp|Q52MQ7|KTDAP_CANFA Keratinocyte differentiation-associated protein OS=Canis familiaris GN=KRTDAP PE=2 SV=1//5.16752e-47	0.99491	2.6666e-11	up
LNC_016051	XLOC_427446	--	Novel_lncRNA	XM_012095523.2	101121705	--	sp|Q86YT9|JAML1_HUMAN Junctional adhesion molecule-like OS=Homo sapiens GN=AMICA1 PE=1 SV=1//1.71748e-136	0.971337	1.45218e-07	up
LNC_016051	XLOC_427446	--	Novel_lncRNA	XM_004014591.2	101110437	--	sp|Q5E9L6|STK4_BOVIN Serine/threonine-protein kinase 4 OS=Bos taurus GN=STK4 PE=2 SV=1//0	0.958537	9.00092e-07	up
LNC_016051	XLOC_427446	--	Novel_lncRNA	XM_012188384.1	101106958	--	sp|Q7L590|MCM10_HUMAN Protein MCM10 homolog OS=Homo sapiens GN=MCM10 PE=1 SV=2//0	0.970344	1.71882e-07	up
LNC_016051	XLOC_427446	--	Novel_lncRNA	XM_004001792.3	101110630	--	sp|Q80YR7|CLSPN_MOUSE Claspin OS=Mus musculus GN=Clspn PE=1 SV=2//0	0.996075	7.29226e-12	up
LNC_016051	XLOC_427446	--	Novel_lncRNA	XM_004021027.3	101108015	--	sp|Q3ZBH9|MCM7_BOVIN DNA replication licensing factor MCM7 OS=Bos taurus GN=MCM7 PE=2 SV=1//0	0.953913	1.51534e-06	up
LNC_016051	XLOC_427446	--	Novel_lncRNA	XM_004008077.2	101120824	--	sp|P16116|ALDR_BOVIN Aldose reductase OS=Bos taurus GN=AKR1B1 PE=1 SV=1//0	0.996321	5.27209e-12	up
LNC_016051	XLOC_427446	--	Novel_lncRNA	XM_004017039.3	101107818	--	sp|O75694|NU155_HUMAN Nuclear pore complex protein Nup155 OS=Homo sapiens GN=NUP155 PE=1 SV=1//0	0.951307	1.98621e-06	up
LNC_016051	XLOC_427446	--	Novel_lncRNA	XM_004020497.2	101104623	--	sp|O14777|NDC80_HUMAN Kinetochore protein NDC80 homolog OS=Homo sapiens GN=NDC80 PE=1 SV=1//0	0.997936	2.93753e-13	up
LNC_016051	XLOC_427446	--	Novel_lncRNA	XM_004002901.3	101116441	--	sp|Q3SYX1|TRAT1_BOVIN T-cell receptor-associated transmembrane adapter 1 OS=Bos taurus GN=TRAT1 PE=2 SV=1//1.01823e-122	0.996677	3.17486e-12	up
LNC_016051	XLOC_427446	--	Novel_lncRNA	XM_012173813.2	101112639	--	sp|P43404|ZAP70_MOUSE Tyrosine-protein kinase ZAP-70 OS=Mus musculus GN=Zap70 PE=1 SV=3//0	0.997604	6.19578e-13	up
LNC_016051	XLOC_427446	--	Novel_lncRNA	XM_004002882.3	101110195	--	sp|Q9NWC5|TM45A_HUMAN Transmembrane protein 45A OS=Homo sapiens GN=TMEM45A PE=2 SV=1//5.17345e-110	0.999779	4.1746e-18	up
LNC_016051	XLOC_427446	--	Novel_lncRNA	XM_004003253.3	101118323	--	sp|Q3ZBK9|GP171_BOVIN Probable G-protein coupled receptor 171 OS=Bos taurus GN=GPR171 PE=2 SV=1//0	0.993072	1.24201e-10	up
LNC_016051	XLOC_427446	--	Novel_lncRNA	XM_012178153.2	101102808	--	sp|Q8TEU7|RPGF6_HUMAN Rap guanine nucleotide exchange factor 6 OS=Homo sapiens GN=RAPGEF6 PE=1 SV=2//0	0.973086	1.06309e-07	up
LNC_016051	XLOC_427446	--	Novel_lncRNA	XM_004004211.3	101119612	--	sp|A7MBB8|DOK2_BOVIN Docking protein 2 OS=Bos taurus GN=DOK2 PE=2 SV=1//0	0.986123	3.95963e-09	up
LNC_016051	XLOC_427446	--	Novel_lncRNA	XM_015105223.1	101116551	--	sp|Q8WWP7|GIMA1_HUMAN GTPase IMAP family member 1 OS=Homo sapiens GN=GIMAP1 PE=1 SV=1//1.62609e-11	0.998636	3.70424e-14	up
LNC_016051	XLOC_427446	--	Novel_lncRNA	XM_012144568.2	101121239	--	sp|P11137|MTAP2_HUMAN Microtubule-associated protein 2 OS=Homo sapiens GN=MAP2 PE=1 SV=4//7.97156e-60	0.999677	2.74785e-17	up
LNC_016051	XLOC_427446	--	Novel_lncRNA	XM_015092667.1	101119439	--	sp|O60469|DSCAM_HUMAN Down syndrome cell adhesion molecule OS=Homo sapiens GN=DSCAM PE=1 SV=2//0	0.979468	2.77668e-08	up
LNC_016051	XLOC_427446	--	Novel_lncRNA	XM_012136351.2	101109941	--	sp|O60449|LY75_HUMAN Lymphocyte antigen 75 OS=Homo sapiens GN=LY75 PE=1 SV=3//3.62545e-55	0.997224	1.2916e-12	up
LNC_016051	XLOC_427446	--	Novel_lncRNA	XM_015105275.1	106990116	--	sp|P30205|WC11_BOVIN Antigen WC1.1 OS=Bos taurus PE=2 SV=1//9.31027e-38	0.9818	1.52538e-08	up
LNC_016051	XLOC_427446	--	Novel_lncRNA	XM_012143347.2	101113827	--	sp|Q8TEW8|PAR3L_HUMAN Partitioning defective 3 homolog B OS=Homo sapiens GN=PARD3B PE=1 SV=2//0	0.996703	3.05063e-12	up
LNC_016051	XLOC_427446	--	Novel_lncRNA	XM_015093726.1	101105636	--	sp|Q08DU9|HP1B3_BOVIN Heterochromatin protein 1-binding protein 3 OS=Bos taurus GN=HP1BP3 PE=2 SV=1//0	0.999779	4.1746e-18	up
LNC_016051	XLOC_427446	--	Novel_lncRNA	XM_012126676.2	101123274	--	sp|Q7Z4H7|HAUS6_HUMAN HAUS augmin-like complex subunit 6 OS=Homo sapiens GN=HAUS6 PE=1 SV=2//0	0.975679	6.43429e-08	up
LNC_016051	XLOC_427446	--	Novel_lncRNA	XM_015096671.1	101103648	--	sp|O96028|NSD2_HUMAN Histone-lysine N-methyltransferase NSD2 OS=Homo sapiens GN=WHSC1 PE=1 SV=1//0	0.97802	3.89403e-08	up
LNC_016051	XLOC_427446	--	Novel_lncRNA	XM_004022481.3	101104558	--	sp|Q92674|CENPI_HUMAN Centromere protein I OS=Homo sapiens GN=CENPI PE=1 SV=2//0	0.96995	1.83472e-07	up
LNC_016051	XLOC_427446	--	Novel_lncRNA	XM_012190678.2	101110864	--	sp|Q2KHY8|CD37_BOVIN Leukocyte antigen CD37 OS=Bos taurus GN=CD37 PE=2 SV=1//2.67501e-137	0.979794	2.56436e-08	up
LNC_016051	XLOC_427446	--	Novel_lncRNA	XM_012101182.2	101117024	--	sp|Q3B7M3|FA65B_BOVIN Protein FAM65B OS=Bos taurus GN=FAM65B PE=2 SV=1//0	0.983846	8.43078e-09	up
LNC_016051	XLOC_427446	--	Novel_lncRNA	XM_004010447.3	101109275	--	sp|Q2KJ94|RAD51_BOVIN DNA repair protein RAD51 homolog 1 OS=Bos taurus GN=RAD51 PE=2 SV=1//0	0.996401	4.72374e-12	up
LNC_016051	XLOC_427446	--	Novel_lncRNA	XM_004006184.3	101117404	--	sp|O43683|BUB1_HUMAN Mitotic checkpoint serine/threonine-protein kinase BUB1 OS=Homo sapiens GN=BUB1 PE=1 SV=1//0	0.974674	7.86391e-08	up
LNC_016051	XLOC_427446	--	Novel_lncRNA	XM_012099364.2	101106887	--	sp|Q9UBL0|ARP21_HUMAN cAMP-regulated phosphoprotein 21 OS=Homo sapiens GN=ARPP21 PE=1 SV=2//0	0.999779	4.1746e-18	up
LNC_016051	XLOC_427446	--	Novel_lncRNA	XM_012180078.2	101121777	--	sp|Q9UL52|TM11E_HUMAN Transmembrane protease serine 11E OS=Homo sapiens GN=TMPRSS11E PE=1 SV=2//0	0.957641	1.00013e-06	up
LNC_016051	XLOC_427446	--	Novel_lncRNA	XM_004020071.3	101111504	--	sp|P06526|TDT_BOVIN DNA nucleotidylexotransferase OS=Bos taurus GN=DNTT PE=1 SV=2//0	0.999772	4.84419e-18	up
LNC_016051	XLOC_427446	--	Novel_lncRNA	XM_004004846.2	101113567	--	sp|Q58DF9|ICOS_BOVIN Inducible T-cell costimulator OS=Bos taurus GN=ICOS PE=2 SV=1//1.99205e-137	0.996543	3.86495e-12	up
LNC_016051	XLOC_427446	--	Novel_lncRNA	XM_004004772.3	100885767	--	sp|Q6XFR6|GLPC_RAT Glycophorin-C OS=Rattus norvegicus GN=Gypc PE=3 SV=1//2.61391e-20	0.99402	5.96415e-11	up
LNC_016051	XLOC_427446	--	Novel_lncRNA	XM_004019035.3	101120961	--	sp|Q6LED0|H31_RAT Histone H3.1 OS=Rattus norvegicus PE=1 SV=3//1.89814e-69	0.967815	2.57683e-07	up
LNC_016051	XLOC_427446	--	Novel_lncRNA	XM_004012681.3	101106860	--	sp|Q7YRC6|AURKB_BOVIN Aurora kinase B OS=Bos taurus GN=AURKB PE=2 SV=1//0	0.972974	1.08514e-07	up
LNC_016051	XLOC_427446	--	Novel_lncRNA	XM_004014207.3	101121954	--	sp|Q5T2R2|DPS1_HUMAN Decaprenyl-diphosphate synthase subunit 1 OS=Homo sapiens GN=PDSS1 PE=1 SV=1//0	0.998005	2.47815e-13	up
LNC_016051	XLOC_427446	--	Novel_lncRNA	XM_012184358.2	101108320	--	sp|Q86XP1|DGKH_HUMAN Diacylglycerol kinase eta OS=Homo sapiens GN=DGKH PE=1 SV=1//0	0.999862	3.89928e-19	up
LNC_016051	XLOC_427446	--	Novel_lncRNA	XM_015094960.1	105608606	--	sp|P30205|WC11_BOVIN Antigen WC1.1 OS=Bos taurus PE=2 SV=1//1.94016e-59	0.993912	6.51866e-11	up
LNC_016051	XLOC_427446	--	Novel_lncRNA	XM_012178441.2	101112901	--	sp|Q92619|HMHA1_HUMAN Minor histocompatibility protein HA-1 OS=Homo sapiens GN=HMHA1 PE=1 SV=2//5.38297e-08	0.997442	8.5959e-13	up
LNC_016051	XLOC_427446	--	Novel_lncRNA	XM_012184863.2	105601928	--	sp|O15439|MRP4_HUMAN Multidrug resistance-associated protein 4 OS=Homo sapiens GN=ABCC4 PE=1 SV=3//7.36597e-13	0.992678	1.63756e-10	up
LNC_016051	XLOC_427446	--	Novel_lncRNA	XM_004019045.3	101123670	--	sp|Q28DR4|H4_XENTR Histone H4 OS=Xenopus tropicalis GN=TGas006m08.1 PE=3 SV=1//1.21743e-50	0.996295	5.46598e-12	up
LNC_016051	XLOC_427446	--	Novel_lncRNA	XM_012184188.2	101114878	--	sp|Q08DJ0|RALYL_BOVIN RNA-binding Raly-like protein OS=Bos taurus GN=RALYL PE=2 SV=1//2.46881e-72	0.99172	3.02258e-10	up
LNC_016051	XLOC_427446	--	Novel_lncRNA	XM_015100472.1	101106455	--	sp|Q08024|PEBB_MOUSE Core-binding factor subunit beta OS=Mus musculus GN=Cbfb PE=1 SV=1//1.45747e-56	0.950126	2.23455e-06	up
LNC_016051	XLOC_427446	--	Novel_lncRNA	XM_015094222.1	101103556	--	sp|Q9H3M0|KCNF1_HUMAN Potassium voltage-gated channel subfamily F member 1 OS=Homo sapiens GN=KCNF1 PE=1 SV=1//0	0.992571	1.76009e-10	up
LNC_016051	XLOC_427446	--	Novel_lncRNA	XM_004020574.3	101103612	--	sp|P29508|SPB3_HUMAN Serpin B3 OS=Homo sapiens GN=SERPINB3 PE=1 SV=2//6.95756e-164	0.997174	1.41263e-12	up
LNC_016051	XLOC_427446	--	Novel_lncRNA	XM_012177598.1	678679	--	sp|Q4PR21|CCL25_PIG C-C motif chemokine 25 OS=Sus scrofa GN=CCL25 PE=2 SV=1//1.55482e-64	0.999755	6.89172e-18	up
LNC_016051	XLOC_427446	--	Novel_lncRNA	XM_015094877.1	101109436	--	sp|Q6ZUT9|DEN5B_HUMAN DENN domain-containing protein 5B OS=Homo sapiens GN=DENND5B PE=1 SV=2//0	0.973903	9.12405e-08	up
LNC_016051	XLOC_427446	--	Novel_lncRNA	XM_012178958.2	101122523	--	sp|Q6DN14|MCTP1_HUMAN Multiple C2 and transmembrane domain-containing protein 1 OS=Homo sapiens GN=MCTP1 PE=2 SV=2//0	0.958727	8.79942e-07	up
LNC_016051	XLOC_427446	--	Novel_lncRNA	XM_015092548.1	101113294	--	sp|Q9H8V3|ECT2_HUMAN Protein ECT2 OS=Homo sapiens GN=ECT2 PE=1 SV=4//0	0.96919	2.07614e-07	up
LNC_016051	XLOC_427446	--	Novel_lncRNA	NM_001308600.1	100303604	--	sp|A1L595|K1C17_BOVIN Keratin, type I cytoskeletal 17 OS=Bos taurus GN=KRT17 PE=2 SV=1//0	0.999523	1.94219e-16	up
LNC_016051	XLOC_427446	--	Novel_lncRNA	XM_015100502.1	101118294	--	sp|Q8WMP9|PAG15_BOVIN Group XV phospholipase A2 OS=Bos taurus GN=PLA2G15 PE=1 SV=1//0	0.998627	3.83112e-14	up
LNC_016051	XLOC_427446	--	Novel_lncRNA	XM_015099889.1	101107885	--	sp|Q96NM4|TOX2_HUMAN TOX high mobility group box family member 2 OS=Homo sapiens GN=TOX2 PE=2 SV=2//0	0.959311	8.20291e-07	up
LNC_016051	XLOC_427446	--	Novel_lncRNA	XM_004019029.3	101119426	--	sp|Q99877|H2B1N_HUMAN Histone H2B type 1-N OS=Homo sapiens GN=HIST1H2BN PE=1 SV=3//9.09414e-60	0.998699	2.9263e-14	up
LNC_016051	XLOC_427446	--	Novel_lncRNA	XM_015099192.1	101118204	--	sp|A0JN76|ZBT18_BOVIN Zinc finger and BTB domain-containing protein 18 OS=Bos taurus GN=ZBTB18 PE=2 SV=2//0	0.962684	5.35211e-07	up
LNC_016051	XLOC_427446	--	Novel_lncRNA	XM_015096889.1	101106528	--	sp|B7Z8K6|TRDC_HUMAN T-cell receptor delta chain C region OS=Homo sapiens GN=TRDC PE=1 SV=2//1.12785e-58	0.99974	9.29282e-18	up
LNC_016051	XLOC_427446	--	Novel_lncRNA	XM_012174819.2	101120563	--	sp|A2RU30|TESP1_HUMAN Protein TESPA1 OS=Homo sapiens GN=TESPA1 PE=1 SV=2//0	0.968731	2.23394e-07	up
LNC_016051	XLOC_427446	--	Novel_lncRNA	XM_004016936.3	101103592	--	sp|Q9BS16|CENPK_HUMAN Centromere protein K OS=Homo sapiens GN=CENPK PE=1 SV=1//3.43076e-150	0.989034	1.22599e-09	up
LNC_016051	XLOC_427446	--	Novel_lncRNA	XM_012180390.2	101107197	--	sp|O43490|PROM1_HUMAN Prominin-1 OS=Homo sapiens GN=PROM1 PE=1 SV=1//0	0.963631	4.71405e-07	up
LNC_016051	XLOC_427446	--	Novel_lncRNA	XM_012103431.2	101115247	--	sp|Q7YRU7|DSG3_CANFA Desmoglein-3 OS=Canis familiaris GN=DSG3 PE=2 SV=1//0	0.988848	1.33347e-09	up
LNC_016051	XLOC_427446	--	Novel_lncRNA	NM_001198545.1	100505451	--	sp|O19039|DEFB2_SHEEP Beta-defensin 2 OS=Ovis aries GN=DEFB2 PE=3 SV=1//1.23785e-28	0.999782	3.84512e-18	up
LNC_016051	XLOC_427446	--	Novel_lncRNA	NM_001127289.1	100147798	--	sp|Q3MHH5|CCND3_BOVIN G1/S-specific cyclin-D3 OS=Bos taurus GN=CCND3 PE=2 SV=1//6.29527e-139	0.973939	9.0619e-08	up
LNC_016051	XLOC_427446	--	Novel_lncRNA	NM_001024862.1	554321	--	sp|Q29477|TRFL_CAPHI Lactotransferrin OS=Capra hircus GN=LTF PE=1 SV=1//0	0.979444	2.79263e-08	up
LNC_016051	XLOC_427446	--	Novel_lncRNA	XM_015096279.1	106991214	--	-//-	0.974247	8.54377e-08	up
LNC_016051	XLOC_427446	--	Novel_lncRNA	XM_015101817.1	101116868	--	sp|Q9C0K0|BC11B_HUMAN B-cell lymphoma/leukemia 11B OS=Homo sapiens GN=BCL11B PE=1 SV=1//1.7724e-63	0.999642	4.65405e-17	up
LNC_016051	XLOC_427446	--	Novel_lncRNA	XM_012104567.2	101110727	--	sp|P79102|CP3AS_BOVIN Cytochrome P450 3A28 OS=Bos taurus GN=CYP3A28 PE=2 SV=1//0	0.990402	6.31152e-10	up
LNC_016051	XLOC_427446	--	Novel_lncRNA	XM_012181619.2	101109362	--	sp|A2AUM9|CE152_MOUSE Centrosomal protein of 152 kDa OS=Mus musculus GN=Cep152 PE=1 SV=1//0	0.999779	4.1746e-18	up
LNC_016051	XLOC_427446	--	Novel_lncRNA	XM_012182761.2	101107288	--	sp|Q15375|EPHA7_HUMAN Ephrin type-A receptor 7 OS=Homo sapiens GN=EPHA7 PE=1 SV=3//0	0.975938	6.10071e-08	up
LNC_016051	XLOC_427446	--	Novel_lncRNA	XM_012184712.2	101118368	--	sp|Q5E9Z5|CXB6_BOVIN Gap junction beta-6 protein OS=Bos taurus GN=GJB6 PE=2 SV=1//0	0.999779	4.1746e-18	up
LNC_016051	XLOC_427446	--	Novel_lncRNA	XM_012178439.2	101112901	--	sp|Q92619|HMHA1_HUMAN Minor histocompatibility protein HA-1 OS=Homo sapiens GN=HMHA1 PE=1 SV=2//5.38297e-08	0.984099	7.79606e-09	up
LNC_016051	XLOC_427446	--	Novel_lncRNA	XM_012099100.2	101113294	--	sp|Q9H8V3|ECT2_HUMAN Protein ECT2 OS=Homo sapiens GN=ECT2 PE=1 SV=4//0	0.999943	4.75253e-21	up
LNC_016051	XLOC_427446	--	Novel_lncRNA	XM_012099801.2	101121715	--	sp|Q8NC69|KCTD6_HUMAN BTB/POZ domain-containing protein KCTD6 OS=Homo sapiens GN=KCTD6 PE=1 SV=2//2.86523e-152	0.983768	8.63719e-09	up
LNC_016051	XLOC_427446	--	Novel_lncRNA	XM_012175057.2	101106510	--	sp|Q9HCM1|K1551_HUMAN Uncharacterized protein KIAA1551 OS=Homo sapiens GN=KIAA1551 PE=1 SV=3//0	0.955857	1.22552e-06	up
LNC_016051	XLOC_427446	--	Novel_lncRNA	XM_015095828.1	101118528	--	sp|Q29RV0|CDN2D_BOVIN Cyclin-dependent kinase 4 inhibitor D OS=Bos taurus GN=CDKN2D PE=2 SV=1//2.56733e-95	0.986429	3.54359e-09	up
LNC_016051	XLOC_427446	--	Novel_lncRNA	XM_012100902.2	101111058	--	sp|Q7TST0|BTNL1_MOUSE Butyrophilin-like protein 1 OS=Mus musculus GN=Btnl1 PE=2 SV=3//1.00278e-111	0.986305	3.70747e-09	up
LNC_016051	XLOC_427446	--	Novel_lncRNA	XM_012119283.2	101114752	--	sp|Q3T0C8|PDLI2_BOVIN PDZ and LIM domain protein 2 OS=Bos taurus GN=PDLIM2 PE=2 SV=1//1.99355e-177	0.979338	2.86488e-08	up
LNC_016051	XLOC_427446	--	Novel_lncRNA	XM_012103287.2	101112529	--	sp|O18906|CD226_MACMU CD226 antigen OS=Macaca mulatta GN=CD226 PE=2 SV=1//3.24003e-100	0.960263	7.29878e-07	up
LNC_016051	XLOC_427446	--	Novel_lncRNA	XM_004019075.3	101110711	--	sp|Q99877|H2B1N_HUMAN Histone H2B type 1-N OS=Homo sapiens GN=HIST1H2BN PE=1 SV=3//2.66133e-60	0.999248	1.88876e-15	up
LNC_016051	XLOC_427446	--	Novel_lncRNA	XM_004011767.2	100037695	--	sp|A5D7R1|TR11B_BOVIN Tumor necrosis factor receptor superfamily member 11B OS=Bos taurus GN=TNFRSF11B PE=2 SV=1//0	0.975818	6.25328e-08	up
LNC_016051	XLOC_427446	--	Novel_lncRNA	XM_004005162.3	101106916	--	sp|Q9UNK4|PA2GD_HUMAN Group IID secretory phospholipase A2 OS=Homo sapiens GN=PLA2G2D PE=1 SV=2//5.74761e-09	0.97366	9.55388e-08	up
LNC_016051	XLOC_427446	--	Novel_lncRNA	XM_012174328.2	101120998	--	sp|Q9H0H5|RGAP1_HUMAN Rac GTPase-activating protein 1 OS=Homo sapiens GN=RACGAP1 PE=1 SV=1//0	0.999749	7.8707e-18	up
LNC_016051	XLOC_427446	--	Novel_lncRNA	XM_012102562.1	101103439	--	sp|O55127|CP26A_MOUSE Cytochrome P450 26A1 OS=Mus musculus GN=Cyp26a1 PE=2 SV=1//0	0.963448	4.83233e-07	up
LNC_016051	XLOC_427446	--	Novel_lncRNA	XM_012107985.2	101121923	--	sp|Q8WY07|CTR3_HUMAN Cationic amino acid transporter 3 OS=Homo sapiens GN=SLC7A3 PE=1 SV=1//6.0671e-179	0.999572	1.13258e-16	up
LNC_016051	XLOC_427446	--	Novel_lncRNA	XM_015097309.1	101114709	--	sp|Q5JWR5|DOP1_HUMAN Protein dopey-1 OS=Homo sapiens GN=DOPEY1 PE=2 SV=1//0	0.9743	8.45706e-08	up
LNC_016051	XLOC_427446	--	Novel_lncRNA	XM_015101475.1	101120953	--	sp|F1LZF0|KLHL2_RAT Kelch-like protein 2 OS=Rattus norvegicus GN=Klhl2 PE=1 SV=3//0	0.999186	2.81843e-15	up
LNC_016051	XLOC_427446	--	Novel_lncRNA	NM_001075101.1	767628	--	sp|P51749|CD40L_BOVIN CD40 ligand OS=Bos taurus GN=CD40LG PE=2 SV=1//0	0.984871	6.08617e-09	up
LNC_016051	XLOC_427446	--	Novel_lncRNA	XM_012100639.2	101108263	--	sp|Q5T2D2|TRML2_HUMAN Trem-like transcript 2 protein OS=Homo sapiens GN=TREML2 PE=1 SV=2//2.10044e-92	0.979529	2.73569e-08	up
LNC_016051	XLOC_427446	--	Novel_lncRNA	XM_012190460.2	101105681	--	sp|P40293|CD79A_BOVIN B-cell antigen receptor complex-associated protein alpha chain OS=Bos taurus GN=CD79A PE=2 SV=1//2.61999e-109	0.963496	4.80139e-07	up
LNC_016051	XLOC_427446	--	Novel_lncRNA	XM_004003239.3	101114918	--	sp|Q9NR56|MBNL1_HUMAN Muscleblind-like protein 1 OS=Homo sapiens GN=MBNL1 PE=1 SV=2//1.36306e-16	0.985667	4.65045e-09	up
LNC_016051	XLOC_427446	--	Novel_lncRNA	XM_015102124.1	101111399	--	sp|Q9BXB4|OSB11_HUMAN Oxysterol-binding protein-related protein 11 OS=Homo sapiens GN=OSBPL11 PE=1 SV=2//1.02939e-166	0.963302	4.92846e-07	up
LNC_016051	XLOC_427446	--	Novel_lncRNA	XM_012176103.2	101107592	--	sp|Q9TU25|RAC2_BOVIN Ras-related C3 botulinum toxin substrate 2 OS=Bos taurus GN=RAC2 PE=2 SV=1//6.20586e-93	0.986478	3.48087e-09	up
LNC_016051	XLOC_427446	--	Novel_lncRNA	XM_004009585.3	101109094	--	sp|Q13257|MD2L1_HUMAN Mitotic spindle assembly checkpoint protein MAD2A OS=Homo sapiens GN=MAD2L1 PE=1 SV=1//4.94376e-141	0.988928	1.28638e-09	up
LNC_016051	XLOC_427446	--	Novel_lncRNA	XR_001435789.1	101102418	--	sp|Q86YD3|TMM25_HUMAN Transmembrane protein 25 OS=Homo sapiens GN=TMEM25 PE=1 SV=1//0	0.999779	4.1746e-18	up
LNC_016051	XLOC_427446	--	Novel_lncRNA	NM_001024860.1	443540	--	sp|P23383|TNFA_SHEEP Tumor necrosis factor OS=Ovis aries GN=TNF PE=2 SV=2//3.52151e-150	0.986176	3.8854e-09	up
LNC_016051	XLOC_427446	--	Novel_lncRNA	XM_012177731.2	101117244	--	sp|Q96JZ2|HSH2D_HUMAN Hematopoietic SH2 domain-containing protein OS=Homo sapiens GN=HSH2D PE=1 SV=1//4.6589e-86	0.999779	4.1746e-18	up
LNC_016051	XLOC_427446	--	Novel_lncRNA	XM_015096888.1	101106528	--	sp|B7Z8K6|TRDC_HUMAN T-cell receptor delta chain C region OS=Homo sapiens GN=TRDC PE=1 SV=2//1.12785e-58	0.998592	4.34048e-14	up
LNC_016051	XLOC_427446	--	Novel_lncRNA	XM_004020981.1	101118580	--	sp|P48830|ZP3_BOVIN Zona pellucida sperm-binding protein 3 OS=Bos taurus GN=ZP3 PE=2 SV=1//0	0.991094	4.3471e-10	up
LNC_016051	XLOC_427446	--	Novel_lncRNA	XM_012105536.2	101116629	--	sp|Q5T292|CJ128_HUMAN Putative uncharacterized protein C10orf128 OS=Homo sapiens GN=C10orf128 PE=3 SV=1//6.16255e-22	0.991821	2.84261e-10	up
LNC_016051	XLOC_427446	--	Novel_lncRNA	XM_015102444.1	106991784	--	sp|P50415|CTHL3_SHEEP Cathelicidin-3 OS=Ovis aries GN=CATHL3 PE=1 SV=1//7.05456e-54	0.997882	3.34088e-13	up
LNC_016051	XLOC_427446	--	Novel_lncRNA	XM_015093279.1	101120892	--	sp|P26583|HMGB2_HUMAN High mobility group protein B2 OS=Homo sapiens GN=HMGB2 PE=1 SV=2//1.67477e-116	0.988844	1.33594e-09	up
LNC_016051	XLOC_427446	--	Novel_lncRNA	XM_012175333.2	101111955	--	sp|Q15760|GPR19_HUMAN Probable G-protein coupled receptor 19 OS=Homo sapiens GN=GPR19 PE=2 SV=2//0	0.956887	1.09104e-06	up
LNC_016051	XLOC_427446	--	Novel_lncRNA	XM_015099948.1	443178	--	sp|Q28677|S12A4_RABIT Solute carrier family 12 member 4 OS=Oryctolagus cuniculus GN=SLC12A4 PE=1 SV=1//0	0.999661	3.54379e-17	up
LNC_016051	XLOC_427446	--	Novel_lncRNA	XM_012188404.2	101108149	--	sp|Q9H098|F107B_HUMAN Protein FAM107B OS=Homo sapiens GN=FAM107B PE=1 SV=1//1.9683e-43	0.997688	5.17747e-13	up
LNC_016051	XLOC_427446	--	Novel_lncRNA	XM_015094092.1	105612430	--	sp|A0JND9|ENTP8_BOVIN Ectonucleoside triphosphate diphosphohydrolase 8 OS=Bos taurus GN=ENTPD8 PE=2 SV=1//0	0.995616	1.26581e-11	up
LNC_016051	XLOC_427446	--	Novel_lncRNA	XM_012184273.2	101103903	--	sp|Q6PL18|ATAD2_HUMAN ATPase family AAA domain-containing protein 2 OS=Homo sapiens GN=ATAD2 PE=1 SV=1//0	0.968141	2.45042e-07	up
LNC_016051	XLOC_427446	--	Novel_lncRNA	NM_001040290.1	678679	--	sp|Q4PR21|CCL25_PIG C-C motif chemokine 25 OS=Sus scrofa GN=CCL25 PE=2 SV=1//1.55482e-64	0.995456	1.51416e-11	up
LNC_016051	XLOC_427446	--	Novel_lncRNA	XM_012102568.2	101104542	--	sp|Q53EZ4|CEP55_HUMAN Centrosomal protein of 55 kDa OS=Homo sapiens GN=CEP55 PE=1 SV=3//0	0.998835	1.68552e-14	up
LNC_016051	XLOC_427446	--	Novel_lncRNA	XM_012187859.2	101122966	--	sp|Q9BXR6|FHR5_HUMAN Complement factor H-related protein 5 OS=Homo sapiens GN=CFHR5 PE=1 SV=1//1.54302e-76	0.991331	3.80012e-10	up
LNC_016051	XLOC_427446	--	Novel_lncRNA	XM_012176027.1	101112805	--	sp|P78386|KRT85_HUMAN Keratin, type II cuticular Hb5 OS=Homo sapiens GN=KRT85 PE=1 SV=1//0	0.956574	1.13063e-06	up
LNC_016051	XLOC_427446	--	Novel_lncRNA	XM_004008919.3	101111630	--	sp|Q8TEC5|SH3R2_HUMAN Putative E3 ubiquitin-protein ligase SH3RF2 OS=Homo sapiens GN=SH3RF2 PE=1 SV=3//0	0.998841	1.64058e-14	up
LNC_016051	XLOC_427446	--	Novel_lncRNA	XM_015105144.1	101103880	--	sp|P04436|TVA1_HUMAN T-cell receptor alpha chain V region HPB-MLT (Fragment) OS=Homo sapiens PE=2 SV=1//3.16959e-20	0.978956	3.13745e-08	up
LNC_016051	XLOC_427446	--	Novel_lncRNA	XM_012177349.2	101123290	--	sp|Q8NHV1|GIMA7_HUMAN GTPase IMAP family member 7 OS=Homo sapiens GN=GIMAP7 PE=1 SV=1//5.13318e-129	0.982831	1.14157e-08	up
LNC_016051	XLOC_427446	--	Novel_lncRNA	XM_004013910.3	101118973	--	sp|P51955|NEK2_HUMAN Serine/threonine-protein kinase Nek2 OS=Homo sapiens GN=NEK2 PE=1 SV=1//0	0.998926	1.1241e-14	up
LNC_016051	XLOC_427446	--	Novel_lncRNA	XM_012182944.2	101109886	--	sp|P46200|MYB_BOVIN Transcriptional activator Myb OS=Bos taurus GN=MYB PE=2 SV=1//2.40893e-123	0.999779	4.1746e-18	up
LNC_016051	XLOC_427446	--	Novel_lncRNA	XM_015104500.1	101116629	--	sp|Q5T292|CJ128_HUMAN Putative uncharacterized protein C10orf128 OS=Homo sapiens GN=C10orf128 PE=3 SV=1//6.16255e-22	0.988585	1.49717e-09	up
LNC_016051	XLOC_427446	--	Novel_lncRNA	XM_012189957.2	101108247	--	sp|Q8WTX9|ZDHC1_HUMAN Probable palmitoyltransferase ZDHHC1 OS=Homo sapiens GN=ZDHHC1 PE=2 SV=1//0	0.999779	4.1746e-18	up
LNC_016051	XLOC_427446	--	Novel_lncRNA	XM_004020575.3	101103862	--	sp|P29508|SPB3_HUMAN Serpin B3 OS=Homo sapiens GN=SERPINB3 PE=1 SV=2//4.48125e-159	0.997676	5.32288e-13	up
LNC_016051	XLOC_427446	--	Novel_lncRNA	XM_012102161.2	101115917	--	sp|Q0III9|ACTN3_BOVIN Alpha-actinin-3 OS=Bos taurus GN=ACTN3 PE=2 SV=1//0	0.9908	5.1101e-10	up
LNC_016051	XLOC_427446	--	Novel_lncRNA	XR_001025443.2	101121923	--	sp|Q8WY07|CTR3_HUMAN Cationic amino acid transporter 3 OS=Homo sapiens GN=SLC7A3 PE=1 SV=1//6.0671e-179	0.999779	4.1746e-18	up
LNC_016051	XLOC_427446	--	Novel_lncRNA	XM_012107733.2	101112115	--	sp|Q6KEQ9|PC11X_PIG Protocadherin-11 X-linked OS=Sus scrofa GN=PCDH11X PE=2 SV=1//0	0.98715	2.70091e-09	up
LNC_016051	XLOC_427446	--	Novel_lncRNA	XM_012177596.1	678679	--	sp|Q4PR21|CCL25_PIG C-C motif chemokine 25 OS=Sus scrofa GN=CCL25 PE=2 SV=1//1.55482e-64	0.999779	4.1746e-18	up
LNC_016051	XLOC_427446	--	Novel_lncRNA	XM_012181478.2	101121219	--	sp|Q9UBG3|CRNN_HUMAN Cornulin OS=Homo sapiens GN=CRNN PE=1 SV=1//8.99909e-68	0.999779	4.1746e-18	up
LNC_016051	XLOC_427446	--	Novel_lncRNA	XM_004018621.3	101107393	--	sp|Q2VWH6|FEZF2_BOVIN Fez family zinc finger protein 2 OS=Bos taurus GN=FEZF2 PE=2 SV=2//0	0.975343	6.88708e-08	up
LNC_016051	XLOC_427446	--	Novel_lncRNA	XM_004022076.3	101123095	--	sp|Q58CW0|NUD11_BOVIN Diphosphoinositol polyphosphate phosphohydrolase 3-beta OS=Bos taurus GN=NUDT11 PE=2 SV=2//1.29932e-98	0.966033	3.36326e-07	up
LNC_016051	XLOC_427446	--	Novel_lncRNA	XM_004013909.3	101118717	--	sp|Q91YX5|LGAT1_MOUSE Acyl-CoA:lysophosphatidylglycerol acyltransferase 1 OS=Mus musculus GN=Lpgat1 PE=2 SV=1//0	0.973384	1.00595e-07	up
LNC_016051	XLOC_427446	--	Novel_lncRNA	XM_004012470.3	101119832	--	sp|Q9TTS6|CCL11_BOVIN Eotaxin OS=Bos taurus GN=CCL11 PE=3 SV=1//7.17382e-49	0.982535	1.24273e-08	up
LNC_016051	XLOC_427446	--	Novel_lncRNA	XM_012101130.1	101105036	--	sp|P02262|H2A1_RAT Histone H2A type 1 OS=Rattus norvegicus PE=1 SV=2//4.58178e-70	0.996968	2.00725e-12	up
LNC_016051	XLOC_427446	--	Novel_lncRNA	XM_004019718.2	101119685	--	sp|Q14761|PTCA_HUMAN Protein tyrosine phosphatase receptor type C-associated protein OS=Homo sapiens GN=PTPRCAP PE=1 SV=1//2.33801e-37	0.999197	2.63235e-15	up
LNC_016051	XLOC_427446	--	Novel_lncRNA	XM_012099120.2	101119588	--	sp|Q5R6H1|MYADM_PONAB Myeloid-associated differentiation marker OS=Pongo abelii GN=MYADM PE=2 SV=1//1.30118e-29	0.987692	2.17927e-09	up
LNC_016051	XLOC_427446	--	Novel_lncRNA	XR_001020677.2	101104337	--	sp|Q8N336|ELMD1_HUMAN ELMO domain-containing protein 1 OS=Homo sapiens GN=ELMOD1 PE=2 SV=3//0	0.971899	1.31657e-07	up
LNC_016051	XLOC_427446	--	Novel_lncRNA	XM_012179931.2	101102237	--	sp|P42681|TXK_HUMAN Tyrosine-protein kinase TXK OS=Homo sapiens GN=TXK PE=1 SV=3//0	0.968446	2.33621e-07	up
LNC_016051	XLOC_427446	--	Novel_lncRNA	XM_012147683.2	101104302	--	sp|Q8SQB1|CCL20_BOVIN C-C motif chemokine 20 OS=Bos taurus GN=CCL20 PE=3 SV=1//3.97565e-47	0.95681	1.10064e-06	up
LNC_016051	XLOC_427446	--	Novel_lncRNA	XM_012137899.2	101121152	--	sp|Q86Y78|LYPD6_HUMAN Ly6/PLAUR domain-containing protein 6 OS=Homo sapiens GN=LYPD6 PE=1 SV=1//2.25217e-92	0.99453	3.82067e-11	up
LNC_016051	XLOC_427446	--	Novel_lncRNA	XM_004019547.3	101118569	--	sp|Q3T130|TM45B_BOVIN Transmembrane protein 45B OS=Bos taurus GN=TMEM45B PE=2 SV=1//0	0.999454	3.82262e-16	up
LNC_016051	XLOC_427446	--	Novel_lncRNA	XM_012177214.1	101104057	--	sp|Q9HBG4|VPP4_HUMAN V-type proton ATPase 116 kDa subunit a isoform 4 OS=Homo sapiens GN=ATP6V0A4 PE=1 SV=2//0	0.999774	4.66162e-18	up
LNC_016051	XLOC_427446	--	Novel_lncRNA	XM_004004727.3	101103786	--	sp|Q2KIZ8|MCM6_BOVIN DNA replication licensing factor MCM6 OS=Bos taurus GN=MCM6 PE=2 SV=1//0	0.977408	4.46256e-08	up
LNC_016051	XLOC_427446	--	Novel_lncRNA	XM_012101134.2	101114146	--	sp|G3N131|H11_BOVIN Histone H1.1 OS=Bos taurus GN=HIST1H1A PE=1 SV=1//5.30999e-34	0.999532	1.76551e-16	up
LNC_016051	XLOC_427446	--	Novel_lncRNA	XM_004006885.3	443215	--	sp|Q07108|CD69_HUMAN Early activation antigen CD69 OS=Homo sapiens GN=CD69 PE=1 SV=1//1.04385e-75	0.996789	2.67239e-12	up
LNC_016051	XLOC_427446	--	Novel_lncRNA	XM_015101168.1	101105524	--	sp|Q1JPD8|S43A3_BOVIN Solute carrier family 43 member 3 OS=Bos taurus GN=SLC43A3 PE=2 SV=1//0	0.999779	4.1746e-18	up
LNC_016051	XLOC_427446	--	Novel_lncRNA	NM_001009411.2	443429	--	sp|O46683|MCPT3_SHEEP Mast cell protease 3 OS=Ovis aries PE=2 SV=1//3.16605e-179	0.969423	1.99957e-07	up
LNC_016051	XLOC_427446	--	Novel_lncRNA	XM_012181442.2	101120378	--	sp|Q8VHD8|HORN_MOUSE Hornerin OS=Mus musculus GN=Hrnr PE=2 SV=1//1.32047e-43	0.989689	9.02363e-10	up
LNC_016051	XLOC_427446	--	Novel_lncRNA	XM_004007790.3	101109959	--	sp|Q14956|GPNMB_HUMAN Transmembrane glycoprotein NMB OS=Homo sapiens GN=GPNMB PE=1 SV=2//0	0.982521	1.24761e-08	up
LNC_016051	XLOC_427446	--	Novel_lncRNA	XM_012106470.2	101117224	--	sp|Q6ZTR5|CX022_HUMAN Uncharacterized protein CXorf22 OS=Homo sapiens GN=CXorf22 PE=2 SV=3//0	0.998309	1.08544e-13	up
LNC_016051	XLOC_427446	--	Novel_lncRNA	XM_012101418.2	101117208	--	sp|Q9BY21|GPR87_HUMAN G-protein coupled receptor 87 OS=Homo sapiens GN=GPR87 PE=2 SV=1//0	0.981832	1.51194e-08	up
LNC_016051	XLOC_427446	--	Novel_lncRNA	XM_004013264.3	101110429	--	sp|Q93086|P2RX5_HUMAN P2X purinoceptor 5 OS=Homo sapiens GN=P2RX5 PE=2 SV=4//0	0.987882	2.01652e-09	up
LNC_016051	XLOC_427446	--	Novel_lncRNA	XM_012187362.2	101117602	--	sp|Q5E9X6|SPSB1_BOVIN SPRY domain-containing SOCS box protein 1 OS=Bos taurus GN=SPSB1 PE=2 SV=1//0	0.980401	2.20366e-08	up
LNC_016051	XLOC_427446	--	Novel_lncRNA	XM_015101776.1	101116769	--	sp|Q96S97|MYADM_HUMAN Myeloid-associated differentiation marker OS=Homo sapiens GN=MYADM PE=1 SV=2//3.17868e-64	0.973466	9.90662e-08	up
LNC_016051	XLOC_427446	--	Novel_lncRNA	XM_004008634.3	101122105	--	sp|Q58D63|MOB3A_BOVIN MOB kinase activator 3A OS=Bos taurus GN=MOB3A PE=2 SV=2//4.3501e-141	0.959918	7.61646e-07	up
LNC_016051	XLOC_427446	--	Novel_lncRNA	XM_012104085.2	101105711	--	sp|Q3SZJ9|PMM2_BOVIN Phosphomannomutase 2 OS=Bos taurus GN=PMM2 PE=2 SV=1//3.34248e-155	0.996209	6.12777e-12	up
LNC_016051	XLOC_427446	--	Novel_lncRNA	NM_001009417.1	443436	--	sp|P29329|CD3Z_SHEEP T-cell surface glycoprotein CD3 zeta chain OS=Ovis aries GN=CD247 PE=2 SV=1//4.87238e-120	0.999649	4.19926e-17	up
LNC_016051	XLOC_427446	--	Novel_lncRNA	XM_012105728.2	101112948	--	sp|Q0VC93|ANR37_BOVIN Ankyrin repeat domain-containing protein 37 OS=Bos taurus GN=ANKRD37 PE=2 SV=1//2.73327e-81	0.987212	2.63644e-09	up
LNC_016051	XLOC_427446	--	Novel_lncRNA	XM_012181454.2	105614079	--	sp|P20930|FILA_HUMAN Filaggrin OS=Homo sapiens GN=FLG PE=1 SV=3//8.34551e-06	0.986447	3.52045e-09	up
LNC_016051	XLOC_427446	--	Novel_lncRNA	XM_012174217.2	101112304	--	sp|P02538|K2C6A_HUMAN Keratin, type II cytoskeletal 6A OS=Homo sapiens GN=KRT6A PE=1 SV=3//0	0.998549	5.05328e-14	up
LNC_016051	XLOC_427446	--	Novel_lncRNA	XM_012177413.2	100144761	--	sp|Q00534|CDK6_HUMAN Cyclin-dependent kinase 6 OS=Homo sapiens GN=CDK6 PE=1 SV=1//0	0.979256	2.9216e-08	up
LNC_016051	XLOC_427446	--	Novel_lncRNA	XM_012106964.2	101119114	--	sp|O00398|P2Y10_HUMAN Putative P2Y purinoceptor 10 OS=Homo sapiens GN=P2RY10 PE=2 SV=1//0	0.984613	6.61907e-09	up
LNC_016051	XLOC_427446	--	Novel_lncRNA	XM_004019065.3	101108086	--	sp|P10854|H2B1M_MOUSE Histone H2B type 1-M OS=Mus musculus GN=Hist1h2bm PE=1 SV=2//1.49544e-60	0.998789	2.04929e-14	up
LNC_016051	XLOC_427446	--	Novel_lncRNA	XM_015102087.1	443311	--	sp|P50415|CTHL3_SHEEP Cathelicidin-3 OS=Ovis aries GN=CATHL3 PE=1 SV=1//4.17618e-09	0.999779	4.1746e-18	up
LNC_016051	XLOC_427446	--	Novel_lncRNA	XM_012190204.2	101107544	--	sp|Q1XF11|HCST_BOVIN Hematopoietic cell signal transducer OS=Bos taurus GN=HCST PE=1 SV=1//4.82616e-14	0.95247	1.76353e-06	up
LNC_016051	XLOC_427446	--	Novel_lncRNA	XM_015105065.1	101102788	--	sp|Q3SZN0|SEPT6_BOVIN Septin-6 OS=Bos taurus GN=SEPT6 PE=2 SV=1//0	0.993579	8.50479e-11	up
LNC_016051	XLOC_427446	--	Novel_lncRNA	XM_015104489.1	101115853	--	sp|Q4JDL3|PTN20_HUMAN Tyrosine-protein phosphatase non-receptor type 20 OS=Homo sapiens GN=PTPN20 PE=1 SV=1//2.65771e-177	0.999779	4.1746e-18	up
LNC_016051	XLOC_427446	--	Novel_lncRNA	XM_012183847.2	101105259	--	sp|Q99502|EYA1_HUMAN Eyes absent homolog 1 OS=Homo sapiens GN=EYA1 PE=1 SV=2//0	0.969354	2.02216e-07	up
LNC_016051	XLOC_427446	--	Novel_lncRNA	XM_004008459.3	101119041	--	sp|Q6NT55|CP4FN_HUMAN Cytochrome P450 4F22 OS=Homo sapiens GN=CYP4F22 PE=2 SV=1//0	0.980241	2.29458e-08	up
LNC_016051	XLOC_427446	--	Novel_lncRNA	XM_012182710.2	101121428	--	sp|Q9HBV1|POPD3_HUMAN Popeye domain-containing protein 3 OS=Homo sapiens GN=POPDC3 PE=2 SV=2//0	0.999755	6.98869e-18	up
LNC_016051	XLOC_427446	--	Novel_lncRNA	XM_012102117.2	101105198	--	sp|Q9UQQ1|NALDL_HUMAN N-acetylated-alpha-linked acidic dipeptidase-like protein OS=Homo sapiens GN=NAALADL1 PE=1 SV=2//0	0.981046	1.86655e-08	up
LNC_016051	XLOC_427446	--	Novel_lncRNA	XM_015091765.1	101102698	--	sp|O43918|AIRE_HUMAN Autoimmune regulator OS=Homo sapiens GN=AIRE PE=1 SV=1//0	0.99742	8.96184e-13	up
LNC_016051	XLOC_427446	--	Novel_lncRNA	XM_015096943.1	105608916	--	sp|Q9Y448|SKAP_HUMAN Small kinetochore-associated protein OS=Homo sapiens GN=KNSTRN PE=1 SV=2//1.45942e-140	0.993896	6.60663e-11	up
LNC_016051	XLOC_427446	--	Novel_lncRNA	XM_015098241.1	106991387	--	sp|O15439|MRP4_HUMAN Multidrug resistance-associated protein 4 OS=Homo sapiens GN=ABCC4 PE=1 SV=3//0	0.999693	2.15071e-17	up
LNC_016051	XLOC_427446	--	Novel_lncRNA	XM_004013634.3	101112835	--	sp|Q5TKA1|LIN9_HUMAN Protein lin-9 homolog OS=Homo sapiens GN=LIN9 PE=1 SV=1//0	0.953355	1.60779e-06	up
LNC_016051	XLOC_427446	--	Novel_lncRNA	XM_004013958.3	101111896	--	sp|Q6ZWK4|CA186_HUMAN Uncharacterized protein C1orf186 OS=Homo sapiens GN=C1orf186 PE=2 SV=1//2.66855e-58	0.996953	2.05895e-12	up
LNC_016051	XLOC_427446	--	Novel_lncRNA	XM_004011266.3	101107288	--	sp|Q15375|EPHA7_HUMAN Ephrin type-A receptor 7 OS=Homo sapiens GN=EPHA7 PE=1 SV=3//0	0.984913	6.00236e-09	up
LNC_016051	XLOC_427446	--	Novel_lncRNA	XM_012188418.2	101108937	--	sp|Q5R6Z9|DCR1C_PONAB Protein artemis OS=Pongo abelii GN=DCLRE1C PE=2 SV=1//2.02513e-25	0.966516	3.1336e-07	up
LNC_016051	XLOC_427446	--	Novel_lncRNA	XM_004014173.3	101113426	--	sp|Q04759|KPCT_HUMAN Protein kinase C theta type OS=Homo sapiens GN=PRKCQ PE=1 SV=3//0	0.987958	1.9543e-09	up
LNC_016051	XLOC_427446	--	Novel_lncRNA	XM_004010661.3	101117672	--	sp|O75717|WDHD1_HUMAN WD repeat and HMG-box DNA-binding protein 1 OS=Homo sapiens GN=WDHD1 PE=1 SV=1//0	0.992936	1.36891e-10	up
LNC_016051	XLOC_427446	--	Novel_lncRNA	NM_001246210.1	100620047	--	sp|Q04211|BTG2_MOUSE Protein BTG2 OS=Mus musculus GN=Btg2 PE=1 SV=1//3.65319e-95	0.969576	1.95077e-07	up
LNC_016051	XLOC_427446	--	Novel_lncRNA	XM_004006377.3	101122937	--	sp|Q8IVF7|FMNL3_HUMAN Formin-like protein 3 OS=Homo sapiens GN=FMNL3 PE=1 SV=3//0	0.97299	1.08201e-07	up
LNC_016051	XLOC_427446	--	Novel_lncRNA	XM_012187869.1	100125613	--	sp|Q9Y6N7|ROBO1_HUMAN Roundabout homolog 1 OS=Homo sapiens GN=ROBO1 PE=1 SV=1//0	0.997232	1.2739e-12	up
LNC_016051	XLOC_427446	--	Novel_lncRNA	XM_004008097.3	101104311	--	sp|Q58CU5|TM213_BOVIN Transmembrane protein 213 OS=Bos taurus GN=TMEM213 PE=3 SV=2//4.57152e-58	0.999612	6.92971e-17	up
LNC_016051	XLOC_427446	--	Novel_lncRNA	XM_012176963.2	101114605	--	sp|B0I1T2|MYO1G_HUMAN Unconventional myosin-Ig OS=Homo sapiens GN=MYO1G PE=1 SV=2//0	0.973317	1.01856e-07	up
LNC_016051	XLOC_427446	--	Novel_lncRNA	XM_015104218.1	101116277	--	sp|A1L0T3|SRB4D_MOUSE Scavenger receptor cysteine-rich domain-containing group B protein OS=Mus musculus GN=Ssc4d PE=2 SV=2//1.37373e-52	0.990484	6.04682e-10	up
LNC_016051	XLOC_427446	--	Novel_lncRNA	XM_012105123.2	101121742	--	sp|E1BLP6|ARI5B_BOVIN AT-rich interactive domain-containing protein 5B OS=Bos taurus GN=ARID5B PE=3 SV=1//0	0.999758	6.57021e-18	up
LNC_016051	XLOC_427446	--	Novel_lncRNA	XM_012179474.2	101118531	--	sp|Q86YA3|ZGRF1_HUMAN Protein ZGRF1 OS=Homo sapiens GN=ZGRF1 PE=2 SV=3//0	0.998836	1.67588e-14	up
LNC_016051	XLOC_427446	--	Novel_lncRNA	XM_004022383.3	101122169	--	sp|Q14088|RB33A_HUMAN Ras-related protein Rab-33A OS=Homo sapiens GN=RAB33A PE=1 SV=2//1.84589e-176	0.986615	3.30821e-09	up
LNC_016051	XLOC_427446	--	Novel_lncRNA	XM_012176507.2	101109089	--	sp|Q8IXQ5|KLHL7_HUMAN Kelch-like protein 7 OS=Homo sapiens GN=KLHL7 PE=1 SV=2//0	0.999411	5.55995e-16	up
LNC_016051	XLOC_427446	--	Novel_lncRNA	XM_015104518.1	105605114	--	sp|Q6UX68|XKR5_HUMAN XK-related protein 5 OS=Homo sapiens GN=XKR5 PE=2 SV=1//6.61182e-167	0.974149	8.70617e-08	up
LNC_016051	XLOC_427446	--	Novel_lncRNA	XM_015099024.1	101113690	--	sp|O60667|FAIM3_HUMAN Fas apoptotic inhibitory molecule 3 OS=Homo sapiens GN=FAIM3 PE=1 SV=1//1.67181e-114	0.990233	6.88507e-10	up
LNC_016051	XLOC_427446	--	Novel_lncRNA	XM_015097489.1	101103731	--	sp|Q9UKT4|FBX5_HUMAN F-box only protein 5 OS=Homo sapiens GN=FBXO5 PE=1 SV=1//0	0.993549	8.70358e-11	up
LNC_016051	XLOC_427446	--	Novel_lncRNA	XM_004020542.3	101117037	--	sp|Q0V7M7|SKA1_BOVIN Spindle and kinetochore-associated protein 1 OS=Bos taurus GN=SKA1 PE=2 SV=2//1.04083e-139	0.988228	1.74539e-09	up
LNC_016051	XLOC_427446	--	Novel_lncRNA	XM_012186310.2	101103078	--	sp|Q1LZA7|LIMD2_BOVIN LIM domain-containing protein 2 OS=Bos taurus GN=LIMD2 PE=2 SV=1//5.85675e-65	0.997053	1.74089e-12	up
LNC_016051	XLOC_427446	--	Novel_lncRNA	XM_012190206.2	101107544	--	sp|Q1XF11|HCST_BOVIN Hematopoietic cell signal transducer OS=Bos taurus GN=HCST PE=1 SV=1//4.82616e-14	0.99083	5.02922e-10	up
LNC_016051	XLOC_427446	--	Novel_lncRNA	XM_004009093.3	101111801	--	sp|O14646|CHD1_HUMAN Chromodomain-helicase-DNA-binding protein 1 OS=Homo sapiens GN=CHD1 PE=1 SV=2//2.64428e-160	0.976977	4.90118e-08	up
LNC_016051	XLOC_427446	--	Novel_lncRNA	XM_012190195.1	101108594	--	sp|A5PJC7|IGFR1_BOVIN IGF-like family receptor 1 OS=Bos taurus GN=IGFLR1 PE=2 SV=1//5.7888e-114	0.97687	5.01536e-08	up
LNC_016051	XLOC_427446	--	Novel_lncRNA	XM_012101128.2	101109652	--	sp|P43274|H14_MOUSE Histone H1.4 OS=Mus musculus GN=Hist1h1e PE=1 SV=2//1.29221e-28	0.997458	8.31862e-13	up
LNC_016051	XLOC_427446	--	Novel_lncRNA	XM_004002071.3	101116779	--	sp|Q5TB30|DEP1A_HUMAN DEP domain-containing protein 1A OS=Homo sapiens GN=DEPDC1 PE=1 SV=2//0	0.999891	1.21624e-19	up
LNC_016051	XLOC_427446	--	Novel_lncRNA	XM_004002824.3	101117716	--	sp|Q9NSI8|SAMN1_HUMAN SAM domain-containing protein SAMSN-1 OS=Homo sapiens GN=SAMSN1 PE=1 SV=1//1.49944e-159	0.989073	1.2046e-09	up
LNC_016051	XLOC_427446	--	Novel_lncRNA	XM_015100422.1	101113521	--	sp|Q8NEM2|SHCBP_HUMAN SHC SH2 domain-binding protein 1 OS=Homo sapiens GN=SHCBP1 PE=1 SV=3//0	0.992799	1.50662e-10	up
LNC_016051	XLOC_427446	--	Novel_lncRNA	XM_012184491.1	101121221	--	sp|Q9NQ25|SLAF7_HUMAN SLAM family member 7 OS=Homo sapiens GN=SLAMF7 PE=1 SV=1//1.10272e-102	0.987361	2.48678e-09	up
LNC_016051	XLOC_427446	--	Novel_lncRNA	XM_015101185.1	105613233	--	sp|Q96HJ5|MS4A3_HUMAN Membrane-spanning 4-domains subfamily A member 3 OS=Homo sapiens GN=MS4A3 PE=1 SV=1//5.96223e-33	0.954303	1.4532e-06	up
LNC_016051	XLOC_427446	--	Novel_lncRNA	XM_004020897.3	101120211	--	sp|A6QPL4|KIF22_BOVIN Kinesin-like protein KIF22 OS=Bos taurus GN=KIF22 PE=2 SV=2//0	0.997336	1.05101e-12	up
LNC_016051	XLOC_427446	--	Novel_lncRNA	XM_004014927.3	101121445	--	sp|Q32LL9|CENPN_BOVIN Centromere protein N OS=Bos taurus GN=CENPN PE=2 SV=1//0	0.996258	5.74519e-12	up
LNC_016051	XLOC_427446	--	Novel_lncRNA	XM_004009524.2	101108654	--	sp|P08480|IPSG_FELCA Double-headed protease inhibitor, submandibular gland OS=Felis catus PE=1 SV=1//5.17922e-46	0.984406	7.07458e-09	up
LNC_016051	XLOC_427446	--	Novel_lncRNA	XM_012178875.1	101120710	--	sp|Q9Y6B7|AP4B1_HUMAN AP-4 complex subunit beta-1 OS=Homo sapiens GN=AP4B1 PE=1 SV=2//0	0.999776	4.44073e-18	up
LNC_016051	XLOC_427446	--	Novel_lncRNA	XM_012104961.2	101112448	--	sp|Q9P2F8|SI1L2_HUMAN Signal-induced proliferation-associated 1-like protein 2 OS=Homo sapiens GN=SIPA1L2 PE=1 SV=2//0	0.992404	1.96674e-10	up
LNC_016051	XLOC_427446	--	Novel_lncRNA	XM_012187293.2	101109724	--	sp|Q5THJ4|VP13D_HUMAN Vacuolar protein sorting-associated protein 13D OS=Homo sapiens GN=VPS13D PE=1 SV=2//0	0.983535	9.27181e-09	up
LNC_016051	XLOC_427446	--	Novel_lncRNA	XM_004005905.2	101111354	--	sp|Q9UBH0|I36RA_HUMAN Interleukin-36 receptor antagonist protein OS=Homo sapiens GN=IL36RN PE=1 SV=1//3.07673e-89	0.990144	7.20598e-10	up
LNC_016051	XLOC_427446	--	Novel_lncRNA	XM_012177343.2	101112051	--	sp|Q8WWP7|GIMA1_HUMAN GTPase IMAP family member 1 OS=Homo sapiens GN=GIMAP1 PE=1 SV=1//2.41547e-90	0.964986	3.90765e-07	up
LNC_016051	XLOC_427446	--	Novel_lncRNA	XM_015093972.1	105614851	--	sp|P30205|WC11_BOVIN Antigen WC1.1 OS=Bos taurus PE=2 SV=1//1.52352e-120	0.979335	2.86662e-08	up
LNC_016051	XLOC_427446	--	Novel_lncRNA	XM_004003718.3	101103530	--	sp|Q9HBG7|LY9_HUMAN T-lymphocyte surface antigen Ly-9 OS=Homo sapiens GN=LY9 PE=1 SV=3//3.30477e-12	0.981057	1.86091e-08	up
LNC_016051	XLOC_427446	--	Novel_lncRNA	XM_012145486.2	101108373	--	sp|Q99728|BARD1_HUMAN BRCA1-associated RING domain protein 1 OS=Homo sapiens GN=BARD1 PE=1 SV=2//0	0.968778	2.21728e-07	up
LNC_016051	XLOC_427446	--	Novel_lncRNA	XM_004019025.3	101118484	--	sp|Q6LED0|H31_RAT Histone H3.1 OS=Rattus norvegicus PE=1 SV=3//1.72944e-93	0.996702	3.0562e-12	up
LNC_016051	XLOC_427446	--	Novel_lncRNA	XM_004019033.3	101120447	--	sp|P02262|H2A1_RAT Histone H2A type 1 OS=Rattus norvegicus PE=1 SV=2//8.02118e-68	0.998813	1.85136e-14	up
LNC_016051	XLOC_427446	--	Novel_lncRNA	XM_012177987.2	101104576	--	sp|Q96QH2|PRAM_HUMAN PML-RARA-regulated adapter molecule 1 OS=Homo sapiens GN=PRAM1 PE=1 SV=2//7.76192e-152	0.981975	1.45407e-08	up
LNC_016051	XLOC_427446	--	Novel_lncRNA	XM_012189980.2	101115894	--	sp|Q4R5U8|CENPT_MACFA Centromere protein T OS=Macaca fascicularis GN=CENPT PE=2 SV=1//0	0.999405	5.86629e-16	up
LNC_016051	XLOC_427446	--	Novel_lncRNA	XR_001044489.1	101106812	--	sp|Q6H8M7|SIA10_BOVIN Type 2 lactosamine alpha-2,3-sialyltransferase OS=Bos taurus GN=ST3GAL6 PE=2 SV=1//0	0.975606	6.53037e-08	up
LNC_016051	XLOC_427446	--	Novel_lncRNA	XM_004002679.3	101123168	--	sp|Q7Z6I6|RHG30_HUMAN Rho GTPase-activating protein 30 OS=Homo sapiens GN=ARHGAP30 PE=1 SV=3//0	0.97589	6.16206e-08	up
LNC_016051	XLOC_427446	--	Novel_lncRNA	XM_012106531.2	101103300	--	sp|Q9D485|EFHC2_MOUSE EF-hand domain-containing family member C2 OS=Mus musculus GN=Efhc2 PE=2 SV=2//0	0.998462	6.76409e-14	up
LNC_016051	XLOC_427446	--	Novel_lncRNA	XM_015091675.1	101116880	--	sp|Q99684|GFI1_HUMAN Zinc finger protein Gfi-1 OS=Homo sapiens GN=GFI1 PE=1 SV=2//0	0.974082	8.81849e-08	up
LNC_016051	XLOC_427446	--	Novel_lncRNA	XM_004016048.2	101117273	--	sp|P19035|APOC3_BOVIN Apolipoprotein C-III OS=Bos taurus GN=APOC3 PE=1 SV=2//1.00466e-31	0.98046	2.17101e-08	up
LNC_016051	XLOC_427446	--	Novel_lncRNA	XM_012101127.1	101111401	--	sp|P16402|H13_HUMAN Histone H1.3 OS=Homo sapiens GN=HIST1H1D PE=1 SV=2//1.35167e-17	0.981397	1.70077e-08	up
LNC_016051	XLOC_427446	--	Novel_lncRNA	XM_012189012.2	101102581	--	sp|A6H6Z7|TPX2_BOVIN Targeting protein for Xklp2 OS=Bos taurus GN=TPX2 PE=2 SV=1//0	0.997461	8.26923e-13	up
LNC_016051	XLOC_427446	--	Novel_lncRNA	XM_012104128.2	101104708	--	sp|P57075|UBS3A_HUMAN Ubiquitin-associated and SH3 domain-containing protein A OS=Homo sapiens GN=UBASH3A PE=1 SV=1//0	0.993961	6.2632e-11	up
LNC_016051	XLOC_427446	--	Novel_lncRNA	XM_012178492.2	101101980	--	sp|P36402|TCF7_HUMAN Transcription factor 7 OS=Homo sapiens GN=TCF7 PE=1 SV=3//3.16696e-137	0.999779	4.1746e-18	up
LNC_016051	XLOC_427446	--	Novel_lncRNA	XM_015093074.1	443047	--	sp|Q08DE6|AQP3_BOVIN Aquaporin-3 OS=Bos taurus GN=AQP3 PE=2 SV=1//3.40143e-08	0.952903	1.68585e-06	up
LNC_016051	XLOC_427446	--	Novel_lncRNA	XM_015100966.1	101111901	--	sp|O95727|CRTAM_HUMAN Cytotoxic and regulatory T-cell molecule OS=Homo sapiens GN=CRTAM PE=1 SV=2//2.3437e-164	0.996157	6.55483e-12	up
LNC_016051	XLOC_427446	--	Novel_lncRNA	XM_004006367.3	101120562	--	sp|P78348|ASIC1_HUMAN Acid-sensing ion channel 1 OS=Homo sapiens GN=ASIC1 PE=1 SV=3//0	0.994677	3.33708e-11	up
LNC_016051	XLOC_427446	--	Novel_lncRNA	XM_012145933.2	101110214	--	sp|Q28003|CXCR2_BOVIN C-X-C chemokine receptor type 2 OS=Bos taurus GN=CXCR2 PE=2 SV=1//0	0.999779	4.1746e-18	up
LNC_016051	XLOC_427446	--	Novel_lncRNA	XM_004011308.3	101118109	--	sp|A5D789|THMS1_BOVIN Protein THEMIS OS=Bos taurus GN=THEMIS PE=2 SV=1//0	0.999485	2.83786e-16	up
LNC_016051	XLOC_427446	--	Novel_lncRNA	XM_015096734.1	101122527	--	sp|Q9H611|PIF1_HUMAN ATP-dependent DNA helicase PIF1 OS=Homo sapiens GN=PIF1 PE=1 SV=2//2.1046e-13	0.997293	1.13899e-12	up
LNC_016051	XLOC_427446	--	Novel_lncRNA	XM_012183998.2	101111677	--	sp|Q8NGX6|O10R2_HUMAN Olfactory receptor 10R2 OS=Homo sapiens GN=OR10R2 PE=3 SV=3//0	0.999779	4.1746e-18	up
LNC_016051	XLOC_427446	--	Novel_lncRNA	XM_004012618.2	101113251	--	sp|D3ZQF9|LX12E_RAT Arachidonate 12-lipoxygenase, epidermal-type OS=Rattus norvegicus GN=Alox12e PE=3 SV=1//0	0.993805	7.11128e-11	up
LNC_016051	XLOC_427446	--	Novel_lncRNA	XM_012107979.2	101121159	--	sp|Q8WY07|CTR3_HUMAN Cationic amino acid transporter 3 OS=Homo sapiens GN=SLC7A3 PE=1 SV=1//0	0.994769	3.05698e-11	up
LNC_016051	XLOC_427446	--	Novel_lncRNA	XM_004021458.3	101115852	--	sp|Q9BX93|PG12B_HUMAN Group XIIB secretory phospholipase A2-like protein OS=Homo sapiens GN=PLA2G12B PE=1 SV=2//4.9613e-126	0.96492	3.94468e-07	up
LNC_016051	XLOC_427446	--	Novel_lncRNA	XM_012178891.1	101119860	--	sp|Q9Y2R2|PTN22_HUMAN Tyrosine-protein phosphatase non-receptor type 22 OS=Homo sapiens GN=PTPN22 PE=1 SV=2//0	0.964765	4.03159e-07	up
LNC_016051	XLOC_427446	--	Novel_lncRNA	XM_015094958.1	106990118	--	sp|P30205|WC11_BOVIN Antigen WC1.1 OS=Bos taurus PE=2 SV=1//6.06529e-43	0.998341	9.86715e-14	up
LNC_016051	XLOC_427446	--	Novel_lncRNA	XM_012095267.2	443262	--	sp|A0MLS5|BMAL1_HORSE Aryl hydrocarbon receptor nuclear translocator-like protein 1 OS=Equus caballus GN=ARNTL PE=2 SV=1//0	0.98508	5.67809e-09	up
LNC_016051	XLOC_427446	--	Novel_lncRNA	XM_015096673.1	101104153	--	sp|Q9Y6A5|TACC3_HUMAN Transforming acidic coiled-coil-containing protein 3 OS=Homo sapiens GN=TACC3 PE=1 SV=1//1.45966e-53	0.990093	7.39166e-10	up
LNC_016051	XLOC_427446	--	Novel_lncRNA	XM_012148391.2	101121499	--	sp|Q9Y2T6|GPR55_HUMAN G-protein coupled receptor 55 OS=Homo sapiens GN=GPR55 PE=1 SV=2//2.70159e-165	0.98515	5.54724e-09	up
LNC_016051	XLOC_427446	--	Novel_lncRNA	XM_015100742.1	101116170	--	sp|P35712|SOX6_HUMAN Transcription factor SOX-6 OS=Homo sapiens GN=SOX6 PE=1 SV=3//0	0.999052	6.01414e-15	up
LNC_016051	XLOC_427446	--	Novel_lncRNA	XM_004019027.3	101118999	--	sp|Q99877|H2B1N_HUMAN Histone H2B type 1-N OS=Homo sapiens GN=HIST1H2BN PE=1 SV=3//8.93627e-57	0.993886	6.6579e-11	up
LNC_016051	XLOC_427446	--	Novel_lncRNA	NM_001009382.1	443397	--	sp|P18438|CD3D_SHEEP T-cell surface glycoprotein CD3 delta chain OS=Ovis aries GN=CD3D PE=1 SV=1//2.57522e-103	0.991914	2.68557e-10	up
LNC_016051	XLOC_427446	--	Novel_lncRNA	XM_012185504.2	101110429	--	sp|Q93086|P2RX5_HUMAN P2X purinoceptor 5 OS=Homo sapiens GN=P2RX5 PE=2 SV=4//0	0.999779	4.1746e-18	up
LNC_016051	XLOC_427446	--	Novel_lncRNA	XM_004003195.2	101102774	--	sp|P14410|SUIS_HUMAN Sucrase-isomaltase, intestinal OS=Homo sapiens GN=SI PE=1 SV=6//0	0.969346	2.02488e-07	up
LNC_016051	XLOC_427446	--	Novel_lncRNA	XM_004017368.3	101106546	--	sp|Q2T9W3|CCD63_BOVIN Coiled-coil domain-containing protein 63 OS=Bos taurus GN=CCDC63 PE=2 SV=1//0	0.975886	6.16668e-08	up
LNC_016051	XLOC_427446	--	Novel_lncRNA	XM_004015563.3	101120186	--	sp|Q95N01|CCL17_CANFA C-C motif chemokine 17 OS=Canis familiaris GN=CCL17 PE=2 SV=1//9.8859e-23	0.990333	6.54253e-10	up
LNC_016051	XLOC_427446	--	Novel_lncRNA	XM_015103090.1	101115742	--	sp|E1BKK0|E2F8_BOVIN Transcription factor E2F8 OS=Bos taurus GN=E2F8 PE=3 SV=2//0	0.999779	4.1746e-18	up
LNC_016051	XLOC_427446	--	Novel_lncRNA	XM_012179584.2	101105752	--	sp|Q02224|CENPE_HUMAN Centromere-associated protein E OS=Homo sapiens GN=CENPE PE=1 SV=2//0	0.99344	9.46043e-11	up
LNC_016051	XLOC_427446	--	Novel_lncRNA	XM_012181157.1	101111809	--	sp|Q6IQ21|ZN770_HUMAN Zinc finger protein 770 OS=Homo sapiens GN=ZNF770 PE=2 SV=1//0	0.994398	4.30291e-11	up
LNC_016051	XLOC_427446	--	Novel_lncRNA	XM_004012850.3	101104255	--	sp|A2VDW9|IKZF3_BOVIN Zinc finger protein Aiolos OS=Bos taurus GN=IKZF3 PE=2 SV=1//0	0.962277	5.64627e-07	up
LNC_016051	XLOC_427446	--	Novel_lncRNA	XM_004023553.3	101110548	--	sp|Q5H7C0|CDC20_PIG Cell division cycle protein 20 homolog OS=Sus scrofa GN=CDC20 PE=2 SV=1//0	0.998498	6.01096e-14	up
LNC_016051	XLOC_427446	--	Novel_lncRNA	XM_015093976.1	101109350	--	sp|P18627|LAG3_HUMAN Lymphocyte activation gene 3 protein OS=Homo sapiens GN=LAG3 PE=1 SV=5//8.16838e-154	0.994673	3.34779e-11	up
LNC_016051	XLOC_427446	--	Novel_lncRNA	XM_004015022.3	101123141	--	sp|O88430|CCL22_MOUSE C-C motif chemokine 22 OS=Mus musculus GN=Ccl22 PE=2 SV=1//2.15408e-31	0.99889	1.32263e-14	up
LNC_016051	XLOC_427446	--	Novel_lncRNA	XM_004022163.3	101103538	--	sp|Q95118|IL2RG_BOVIN Cytokine receptor common subunit gamma OS=Bos taurus GN=IL2RG PE=2 SV=1//0	0.994001	6.06007e-11	up
LNC_016051	XLOC_427446	--	Novel_lncRNA	XM_015099881.1	105616741	--	sp|P18428|LBP_HUMAN Lipopolysaccharide-binding protein OS=Homo sapiens GN=LBP PE=1 SV=3//4.34462e-48	0.999031	6.70525e-15	up
LNC_016051	XLOC_427446	--	Novel_lncRNA	XM_012106847.2	101123442	--	sp|O95239|KIF4A_HUMAN Chromosome-associated kinesin KIF4A OS=Homo sapiens GN=KIF4A PE=1 SV=3//0	0.996453	4.39333e-12	up
LNC_016051	XLOC_427446	--	Novel_lncRNA	XM_012173745.2	101109789	--	sp|O95819|M4K4_HUMAN Mitogen-activated protein kinase kinase kinase kinase 4 OS=Homo sapiens GN=MAP4K4 PE=1 SV=2//5.5635e-23	0.999779	4.1746e-18	up
LNC_016051	XLOC_427446	--	Novel_lncRNA	XM_012182313.2	101122283	--	sp|A5D7K8|PD2R_BOVIN Prostaglandin D2 receptor OS=Bos taurus GN=PTGDR PE=2 SV=1//5.82123e-143	0.988301	1.69223e-09	up
LNC_016051	XLOC_427446	--	Novel_lncRNA	XM_015099593.1	101116417	--	sp|Q32PH7|SUV92_BOVIN Histone-lysine N-methyltransferase SUV39H2 OS=Bos taurus GN=SUV39H2 PE=2 SV=1//0	0.953372	1.6049e-06	up
LNC_016051	XLOC_427446	--	Novel_lncRNA	XM_012100900.2	101122142	--	sp|Q7TST0|BTNL1_MOUSE Butyrophilin-like protein 1 OS=Mus musculus GN=Btnl1 PE=2 SV=3//8.74527e-83	0.999443	4.21657e-16	up
LNC_016051	XLOC_427446	--	Novel_lncRNA	XM_012174507.1	101119199	--	sp|Q9UBJ2|ABCD2_HUMAN ATP-binding cassette sub-family D member 2 OS=Homo sapiens GN=ABCD2 PE=1 SV=1//0	0.999124	4.06654e-15	up
LNC_016051	XLOC_427446	--	Novel_lncRNA	XM_004016093.3	101106791	--	sp|P16104|H2AX_HUMAN Histone H2AX OS=Homo sapiens GN=H2AFX PE=1 SV=2//1.49327e-78	0.995626	1.25197e-11	up
LNC_016051	XLOC_427446	--	Novel_lncRNA	XM_015101445.1	101114469	--	sp|B9A064|IGLL5_HUMAN Immunoglobulin lambda-like polypeptide 5 OS=Homo sapiens GN=IGLL5 PE=2 SV=2//7.22928e-57	0.97289	1.1019e-07	up
LNC_016051	XLOC_427446	--	Novel_lncRNA	XM_015097380.1	101108838	--	sp|Q9BYV9|BACH2_HUMAN Transcription regulator protein BACH2 OS=Homo sapiens GN=BACH2 PE=1 SV=1//0	0.994804	2.95732e-11	up
LNC_016051	XLOC_427446	--	Novel_lncRNA	XM_015093844.1	101122684	--	sp|Q8N539|FBCD1_HUMAN Fibrinogen C domain-containing protein 1 OS=Homo sapiens GN=FIBCD1 PE=1 SV=2//0	0.984254	7.42562e-09	up
LNC_016051	XLOC_427446	--	Novel_lncRNA	XM_012182760.2	101107288	--	sp|Q15375|EPHA7_HUMAN Ephrin type-A receptor 7 OS=Homo sapiens GN=EPHA7 PE=1 SV=3//0	0.999779	4.1746e-18	up
LNC_016051	XLOC_427446	--	Novel_lncRNA	XM_015102653.1	101113367	--	sp|Q9BW19|KIFC1_HUMAN Kinesin-like protein KIFC1 OS=Homo sapiens GN=KIFC1 PE=1 SV=2//0	0.996278	5.59101e-12	up
LNC_016051	XLOC_427446	--	Novel_lncRNA	XM_004006980.2	101102223	--	sp|Q0IIJ2|H10_BOVIN Histone H1.0 OS=Bos taurus GN=H1F0 PE=2 SV=3//3.85746e-50	0.991308	3.84978e-10	up
LNC_016051	XLOC_427446	--	Novel_lncRNA	XM_004014193.3	101119067	--	sp|E1BFR5|GWL_BOVIN Serine/threonine-protein kinase greatwall OS=Bos taurus GN=MASTL PE=3 SV=1//0	0.999779	4.1746e-18	up
LNC_016051	XLOC_427446	--	Novel_lncRNA	XM_015093446.1	101116460	--	sp|A6QQX9|TM163_BOVIN Transmembrane protein 163 OS=Bos taurus GN=TMEM163 PE=2 SV=1//3.34131e-132	0.999779	4.1746e-18	up
LNC_016051	XLOC_427446	--	Novel_lncRNA	XM_012190006.2	101118550	--	sp|Q92536|YLAT2_HUMAN Y+L amino acid transporter 2 OS=Homo sapiens GN=SLC7A6 PE=1 SV=3//0	0.990748	5.25637e-10	up
LNC_016051	XLOC_427446	--	Novel_lncRNA	NM_001142508.1	100216432	--	sp|P48734|CDK1_BOVIN Cyclin-dependent kinase 1 OS=Bos taurus GN=CDK1 PE=2 SV=2//0	0.997765	4.37805e-13	up
LNC_016051	XLOC_427446	--	Novel_lncRNA	XM_012107959.2	101114089	--	sp|Q29422|CD1B2_SHEEP T-cell surface glycoprotein CD1b-2 OS=Ovis aries PE=1 SV=1//0	0.999686	2.39526e-17	up
LNC_016051	XLOC_427446	--	Novel_lncRNA	XM_012182762.2	101107288	--	sp|Q15375|EPHA7_HUMAN Ephrin type-A receptor 7 OS=Homo sapiens GN=EPHA7 PE=1 SV=3//0	0.999244	1.94398e-15	up
LNC_016051	XLOC_427446	--	Novel_lncRNA	XM_015100859.1	101116173	--	sp|Q4AC99|1A1L2_HUMAN Probable inactive 1-aminocyclopropane-1-carboxylate synthase-like protein 2 OS=Homo sapiens GN=ACCSL PE=2 SV=3//0	0.990077	7.45086e-10	up
LNC_016051	XLOC_427446	--	Novel_lncRNA	NM_001009423.1	443441	--	sp|Q29422|CD1B2_SHEEP T-cell surface glycoprotein CD1b-2 OS=Ovis aries PE=1 SV=1//3.90449e-159	0.999484	2.88131e-16	up
LNC_016051	XLOC_427446	--	Novel_lncRNA	XM_015104170.1	101121228	--	sp|A5PJU9|SEPT1_BOVIN Septin-1 OS=Bos taurus GN=SEPT1 PE=2 SV=1//9.74974e-07	0.999168	3.14323e-15	up
LNC_016051	XLOC_427446	--	Novel_lncRNA	XM_004006321.3	101109688	--	sp|Q6EIZ1|K22E_CANFA Keratin, type II cytoskeletal 2 epidermal OS=Canis familiaris GN=KRT2 PE=2 SV=1//0	0.999401	6.05705e-16	up
LNC_016051	XLOC_427446	--	Novel_lncRNA	NM_001078659.1	780513	--	sp|P19141|CRBB3_BOVIN Beta-crystallin B3 OS=Bos taurus GN=CRYBB3 PE=1 SV=3//6.70881e-141	0.993896	6.60476e-11	up
LNC_016051	XLOC_427446	--	Novel_lncRNA	XM_004010501.2	101123044	--	sp|A7YWS7|DPOE2_BOVIN DNA polymerase epsilon subunit 2 OS=Bos taurus GN=POLE2 PE=2 SV=1//0	0.970104	1.78881e-07	up
LNC_016051	XLOC_427446	--	Novel_lncRNA	XM_012187251.2	101109467	--	sp|Q9NSG2|CA112_HUMAN Uncharacterized protein C1orf112 OS=Homo sapiens GN=C1orf112 PE=1 SV=1//0	0.980392	2.20864e-08	up
LNC_016051	XLOC_427446	--	Novel_lncRNA	XM_012182440.2	101113682	--	sp|P33981|TTK_HUMAN Dual specificity protein kinase TTK OS=Homo sapiens GN=TTK PE=1 SV=2//0	0.999778	4.20892e-18	up
LNC_016051	XLOC_427446	--	Novel_lncRNA	NM_001143892.1	100233239	--	sp|Q8MJG1|PSIP1_BOVIN PC4 and SFRS1-interacting protein OS=Bos taurus GN=PSIP1 PE=2 SV=2//0	0.982195	1.36773e-08	up
LNC_016051	XLOC_427446	--	Novel_lncRNA	XM_015097705.1	101117342	--	sp|Q6ZUA9|MROH5_HUMAN Maestro heat-like repeat family member 5 OS=Homo sapiens GN=MROH5 PE=2 SV=2//1.40841e-53	0.987307	2.54026e-09	up
LNC_016051	XLOC_427446	--	Novel_lncRNA	XM_015092547.1	101113294	--	sp|Q9H8V3|ECT2_HUMAN Protein ECT2 OS=Homo sapiens GN=ECT2 PE=1 SV=4//0	0.97167	1.37044e-07	up
LNC_016051	XLOC_427446	--	Novel_lncRNA	XM_015099591.1	101108937	--	sp|Q5R6Z9|DCR1C_PONAB Protein artemis OS=Pongo abelii GN=DCLRE1C PE=2 SV=1//2.02513e-25	0.986322	3.685e-09	up
LNC_016051	XLOC_427446	--	Novel_lncRNA	XM_012095330.2	101109405	--	sp|Q9Y2K9|STB5L_HUMAN Syntaxin-binding protein 5-like OS=Homo sapiens GN=STXBP5L PE=1 SV=2//0	0.999779	4.1746e-18	up
LNC_016051	XLOC_427446	--	Novel_lncRNA	XM_012097741.2	101120018	--	sp|P50748|KNTC1_HUMAN Kinetochore-associated protein 1 OS=Homo sapiens GN=KNTC1 PE=1 SV=1//0	0.999875	2.39419e-19	up
LNC_016051	XLOC_427446	--	Novel_lncRNA	XM_012174786.2	101113745	--	sp|Q6DFQ7|TM198_XENTR Transmembrane protein 198 OS=Xenopus tropicalis GN=tmem198 PE=1 SV=1//2.63388e-53	0.99997	2.0045e-22	up
LNC_016051	XLOC_427446	--	Novel_lncRNA	XM_012097013.2	101105278	--	sp|O35601|FYB_MOUSE FYN-binding protein OS=Mus musculus GN=Fyb PE=1 SV=2//0	0.998578	4.57346e-14	up
LNC_016051	XLOC_427446	--	Novel_lncRNA	XM_012174511.2	101111707	--	sp|Q86WS4|CL040_HUMAN Uncharacterized protein C12orf40 OS=Homo sapiens GN=C12orf40 PE=1 SV=3//0	0.97336	1.01053e-07	up
LNC_016051	XLOC_427446	--	Novel_lncRNA	XR_001039572.2	101113226	--	sp|Q2TBH1|CENPM_BOVIN Centromere protein M OS=Bos taurus GN=CENPM PE=2 SV=1//9.21376e-118	0.961229	6.46453e-07	up
LNC_016051	XLOC_427446	--	Novel_lncRNA	XM_012181837.1	101104541	--	sp|P33763|S10A5_HUMAN Protein S100-A5 OS=Homo sapiens GN=S100A5 PE=1 SV=2//1.63381e-35	0.990793	5.13018e-10	up
LNC_016051	XLOC_427446	--	Novel_lncRNA	XM_015101890.1	101103846	--	sp|O43663|PRC1_HUMAN Protein regulator of cytokinesis 1 OS=Homo sapiens GN=PRC1 PE=1 SV=2//0	0.999282	1.49834e-15	up
LNC_016051	XLOC_427446	--	Novel_lncRNA	XM_012179074.2	101104064	--	sp|Q6PGG2|GMIP_MOUSE GEM-interacting protein OS=Mus musculus GN=Gmip PE=1 SV=1//7.5177e-111	0.961983	5.8668e-07	up
LNC_016051	XLOC_427446	--	Novel_lncRNA	XM_012181723.1	101122157	--	sp|P28783|S10A9_BOVIN Protein S100-A9 OS=Bos taurus GN=S100A9 PE=1 SV=3//5.25717e-49	0.993045	1.26689e-10	up
LNC_016051	XLOC_427446	--	Novel_lncRNA	XM_012104317.2	101110725	--	sp|O43561|LAT_HUMAN Linker for activation of T-cells family member 1 OS=Homo sapiens GN=LAT PE=1 SV=1//7.35993e-59	0.997765	4.37564e-13	up
LNC_016051	XLOC_427446	--	Novel_lncRNA	XM_012180387.2	101107197	--	sp|O43490|PROM1_HUMAN Prominin-1 OS=Homo sapiens GN=PROM1 PE=1 SV=1//0	0.998131	1.78837e-13	up
LNC_016051	XLOC_427446	--	Novel_lncRNA	XM_004012757.3	101104075	--	sp|Q08E66|WFKN2_BOVIN WAP, Kazal, immunoglobulin, Kunitz and NTR domain-containing protein 2 OS=Bos taurus GN=WFIKKN2 PE=2 SV=1//0	0.983195	1.0262e-08	up
LNC_016051	XLOC_427446	--	Novel_lncRNA	XM_012097727.2	101118989	--	sp|Q6N063|OGFD2_HUMAN 2-oxoglutarate and iron-dependent oxygenase domain-containing protein 2 OS=Homo sapiens GN=OGFOD2 PE=2 SV=2//1.82209e-155	0.999779	4.1746e-18	up
LNC_016051	XLOC_427446	--	Novel_lncRNA	XM_012179539.2	780521	--	sp|Q9UJU2|LEF1_HUMAN Lymphoid enhancer-binding factor 1 OS=Homo sapiens GN=LEF1 PE=1 SV=1//0	0.999779	4.1746e-18	up
LNC_016051	XLOC_427446	--	Novel_lncRNA	XM_004008526.3	101115027	--	sp|A6H7I5|DYN2_BOVIN Dynamin-2 OS=Bos taurus GN=DNM2 PE=2 SV=1//0	0.967921	2.53496e-07	up
LNC_016051	XLOC_427446	--	Novel_lncRNA	XM_004008939.2	101115873	--	sp|Q3T146|CE046_BOVIN Uncharacterized protein C5orf46 homolog OS=Bos taurus PE=3 SV=1//6.40477e-42	0.979471	2.77472e-08	up
LNC_016051	XLOC_427446	--	Novel_lncRNA	XM_012104066.2	101103526	--	sp|Q2KIS6|CP071_BOVIN Uncharacterized protein C16orf71 homolog OS=Bos taurus PE=2 SV=1//2.20822e-151	0.996173	6.42463e-12	up
LNC_016051	XLOC_427446	--	Novel_lncRNA	XM_015101892.1	101103846	--	sp|O43663|PRC1_HUMAN Protein regulator of cytokinesis 1 OS=Homo sapiens GN=PRC1 PE=1 SV=2//0	0.999779	4.1746e-18	up
LNC_016051	XLOC_427446	--	Novel_lncRNA	XM_004018249.3	101115912	--	sp|Q9UPV9|TRAK1_HUMAN Trafficking kinesin-binding protein 1 OS=Homo sapiens GN=TRAK1 PE=1 SV=1//0	0.988894	1.30616e-09	up
LNC_016051	XLOC_427446	--	Novel_lncRNA	XM_012185393.2	101105670	--	sp|Q96R06|SPAG5_HUMAN Sperm-associated antigen 5 OS=Homo sapiens GN=SPAG5 PE=1 SV=2//0	0.994751	3.11015e-11	up
LNC_016051	XLOC_427446	--	Novel_lncRNA	XM_004002523.2	101104026	--	sp|P28782|S10A8_BOVIN Protein S100-A8 OS=Bos taurus GN=S100A8 PE=1 SV=2//9.58546e-53	0.996864	2.37585e-12	up
LNC_016051	XLOC_427446	--	Novel_lncRNA	XM_015097053.1	101110765	--	sp|P33316|DUT_HUMAN Deoxyuridine 5&apos;-triphosphate nucleotidohydrolase, mitochondrial OS=Homo sapiens GN=DUT PE=1 SV=4//7.90304e-94	0.969546	1.96035e-07	up
LNC_016051	XLOC_427446	--	Novel_lncRNA	XM_004002637.3	443423	--	sp|Q29422|CD1B2_SHEEP T-cell surface glycoprotein CD1b-2 OS=Ovis aries PE=1 SV=1//2.89963e-177	0.999764	5.80235e-18	up
LNC_016051	XLOC_427446	--	Novel_lncRNA	XM_015099101.1	101107720	--	sp|Q15058|KIF14_HUMAN Kinesin-like protein KIF14 OS=Homo sapiens GN=KIF14 PE=1 SV=1//0	0.994388	4.3413e-11	up
LNC_016051	XLOC_427446	--	Novel_lncRNA	XM_012100411.2	100144749	--	sp|P15981|HA2D_PIG SLA class II histocompatibility antigen, DQ haplotype D alpha chain OS=Sus scrofa PE=2 SV=1//4.2177e-106	0.995719	1.12369e-11	up
LNC_016051	XLOC_427446	--	Novel_lncRNA	XM_012108241.2	101109870	--	sp|O15439|MRP4_HUMAN Multidrug resistance-associated protein 4 OS=Homo sapiens GN=ABCC4 PE=1 SV=3//5.2328e-07	0.997378	9.71453e-13	up
LNC_016051	XLOC_427446	--	Novel_lncRNA	XM_012103333.2	101106644	--	sp|Q68CL5|TPGS2_HUMAN Tubulin polyglutamylase complex subunit 2 OS=Homo sapiens GN=TPGS2 PE=2 SV=2//3.36539e-148	0.996465	4.3219e-12	up
LNC_016051	XLOC_427446	--	Novel_lncRNA	XM_012104068.2	101104031	--	sp|Q148F6|ROGDI_BOVIN Protein rogdi homolog OS=Bos taurus GN=ROGDI PE=2 SV=1//9.16214e-179	0.969471	1.98436e-07	up
LNC_016051	XLOC_427446	--	Novel_lncRNA	XM_015102214.1	101105364	--	sp|Q8MJW8|CCR4_CANFA C-C chemokine receptor type 4 OS=Canis familiaris GN=CCR4 PE=2 SV=1//0	0.992647	1.67255e-10	up
LNC_016051	XLOC_427446	--	Novel_lncRNA	XM_015095122.1	101114438	--	sp|P06321|TVB8_MOUSE T-cell receptor beta chain V region A20.2.25 OS=Mus musculus PE=3 SV=1//2.14885e-38	0.997578	6.54278e-13	up
LNC_016051	XLOC_427446	--	Novel_lncRNA	XM_004019084.3	101113108	--	sp|P22752|H2A1_MOUSE Histone H2A type 1 OS=Mus musculus GN=Hist1h2ab PE=1 SV=3//4.59641e-70	0.999132	3.87497e-15	up
LNC_016051	XLOC_427446	--	Novel_lncRNA	NM_001166179.1	443113	--	sp|O77656|MMP13_BOVIN Collagenase 3 OS=Bos taurus GN=MMP13 PE=2 SV=1//0	0.998255	1.26892e-13	up
LNC_016051	XLOC_427446	--	Novel_lncRNA	XM_015099288.1	101108672	--	sp|Q9Y5U5|TNR18_HUMAN Tumor necrosis factor receptor superfamily member 18 OS=Homo sapiens GN=TNFRSF18 PE=1 SV=1//1.27045e-72	0.998909	1.21669e-14	up
LNC_016051	XLOC_427446	--	Novel_lncRNA	XM_012177703.2	101110837	--	sp|O14526|FCHO1_HUMAN F-BAR domain only protein 1 OS=Homo sapiens GN=FCHO1 PE=1 SV=2//0	0.981959	1.46015e-08	up
LNC_016051	XLOC_427446	--	Novel_lncRNA	XM_012190200.2	101105098	--	sp|O14559|RHG33_HUMAN Rho GTPase-activating protein 33 OS=Homo sapiens GN=ARHGAP33 PE=1 SV=2//0	0.961917	5.91755e-07	up
LNC_016051	XLOC_427446	--	Novel_lncRNA	XM_004022183.3	101108989	--	sp|A6QQR4|ERC6L_BOVIN DNA excision repair protein ERCC-6-like OS=Bos taurus GN=ERCC6L PE=2 SV=1//0	0.997464	8.2252e-13	up
LNC_016051	XLOC_427446	--	Novel_lncRNA	XM_004014340.3	443155	--	sp|Q3ZBW4|PCNA_BOVIN Proliferating cell nuclear antigen OS=Bos taurus GN=PCNA PE=2 SV=1//0	0.961868	5.95541e-07	up
LNC_016051	XLOC_427446	--	Novel_lncRNA	XM_004016411.3	101107384	--	sp|Q867B5|RAG1_PIG V(D)J recombination-activating protein 1 OS=Sus scrofa GN=RAG1 PE=3 SV=1//0	0.999779	4.19149e-18	up
LNC_016051	XLOC_427446	--	Novel_lncRNA	XM_012098882.2	101106368	--	sp|Q80WQ8|M18BP_MOUSE Mis18-binding protein 1 OS=Mus musculus GN=Mis18bp1 PE=1 SV=1//0	0.998609	4.08475e-14	up
LNC_016051	XLOC_427446	--	Novel_lncRNA	XM_004010432.3	101105504	--	sp|O95267|GRP1_HUMAN RAS guanyl-releasing protein 1 OS=Homo sapiens GN=RASGRP1 PE=1 SV=2//0	0.981384	1.7069e-08	up
LNC_016051	XLOC_427446	--	Novel_lncRNA	XM_015098041.1	101105168	--	sp|Q9NSV4|DIAP3_HUMAN Protein diaphanous homolog 3 OS=Homo sapiens GN=DIAPH3 PE=1 SV=4//0	0.971263	1.47089e-07	up
LNC_016051	XLOC_427446	--	Novel_lncRNA	XM_015102788.1	101117626	--	sp|Q5SSQ6|SAPC1_HUMAN Suppressor APC domain-containing protein 1 OS=Homo sapiens GN=SAPCD1 PE=2 SV=2//1.4545e-66	0.99256	1.77318e-10	up
LNC_016051	XLOC_427446	--	Novel_lncRNA	XM_012101017.2	101112008	--	sp|Q5E9G4|TRI10_BOVIN Tripartite motif-containing protein 10 OS=Bos taurus GN=TRIM10 PE=2 SV=1//0	0.999348	9.27102e-16	up
LNC_016051	XLOC_427446	--	Novel_lncRNA	XM_004004280.3	101115939	--	sp|Q0P5E3|ARG39_BOVIN Rho guanine nucleotide exchange factor 39 OS=Bos taurus GN=ARHGEF39 PE=2 SV=1//0	0.953623	1.56284e-06	up
LNC_016051	XLOC_427446	--	Novel_lncRNA	XM_012186004.2	101120343	--	sp|P35227|PCGF2_HUMAN Polycomb group RING finger protein 2 OS=Homo sapiens GN=PCGF2 PE=1 SV=1//9.87003e-08	0.974818	7.64525e-08	up
LNC_016051	XLOC_427446	--	Novel_lncRNA	XM_012180255.2	101116011	--	sp|P0C1H4|H2B5_CHICK Histone H2B 5 OS=Gallus gallus GN=H2B-V PE=1 SV=2//2.24332e-67	0.998427	7.57169e-14	up
LNC_016051	XLOC_427446	--	Novel_lncRNA	XM_004002672.2	101120971	--	sp|Q96DU3|SLAF6_HUMAN SLAM family member 6 OS=Homo sapiens GN=SLAMF6 PE=1 SV=3//1.54319e-90	0.995596	1.29498e-11	up
LNC_016051	XLOC_427446	--	Novel_lncRNA	XM_015095861.1	101105327	--	sp|Q8IV53|DEN1C_HUMAN DENN domain-containing protein 1C OS=Homo sapiens GN=DENND1C PE=1 SV=1//0	0.989677	9.076e-10	up
LNC_016051	XLOC_427446	--	Novel_lncRNA	XM_012184807.2	101103405	--	sp|O95171|SCEL_HUMAN Sciellin OS=Homo sapiens GN=SCEL PE=1 SV=2//0	0.999779	4.1746e-18	up
LNC_016051	XLOC_427446	--	Novel_lncRNA	XM_015098969.1	101112582	--	sp|Q96AX2|RAB37_HUMAN Ras-related protein Rab-37 OS=Homo sapiens GN=RAB37 PE=1 SV=3//3.1283e-114	0.989681	9.05729e-10	up
LNC_016051	XLOC_427446	--	Novel_lncRNA	XM_004020453.3	101115499	--	sp|Q03763|DSG1_BOVIN Desmoglein-1 OS=Bos taurus GN=DSG1 PE=1 SV=1//0	0.968524	2.30813e-07	up
LNC_016051	XLOC_427446	--	Novel_lncRNA	NM_001009393.1	443407	--	sp|P32262|ANT3_SHEEP Antithrombin-III OS=Ovis aries GN=SERPINC1 PE=2 SV=1//0	0.970294	1.73317e-07	up
LNC_016051	XLOC_427446	--	Novel_lncRNA	XM_015104560.1	443031	--	sp|Q08DY9|CASP3_BOVIN Caspase-3 OS=Bos taurus GN=CASP3 PE=2 SV=1//0	0.993486	9.13565e-11	up
LNC_016051	XLOC_427446	--	Novel_lncRNA	XM_012179541.2	780521	--	sp|Q9UJU2|LEF1_HUMAN Lymphoid enhancer-binding factor 1 OS=Homo sapiens GN=LEF1 PE=1 SV=1//0	0.999779	4.1746e-18	up
LNC_016051	XLOC_427446	--	Novel_lncRNA	XM_004008833.2	101110327	--	sp|A5D7P0|MPIP3_BOVIN M-phase inducer phosphatase 3 OS=Bos taurus GN=CDC25C PE=2 SV=1//2.26713e-17	0.999384	6.95974e-16	up
LNC_016051	XLOC_427446	--	Novel_lncRNA	XM_012188208.2	101119067	--	sp|E1BFR5|GWL_BOVIN Serine/threonine-protein kinase greatwall OS=Bos taurus GN=MASTL PE=3 SV=1//0	0.999779	4.1746e-18	up
LNC_016051	XLOC_427446	--	Novel_lncRNA	XM_012184607.2	101109980	--	sp|P51587|BRCA2_HUMAN Breast cancer type 2 susceptibility protein OS=Homo sapiens GN=BRCA2 PE=1 SV=2//0	0.996194	6.24711e-12	up
LNC_016051	XLOC_427446	--	Novel_lncRNA	XM_015096754.1	101122952	--	sp|A5LHX3|PSB11_HUMAN Proteasome subunit beta type-11 OS=Homo sapiens GN=PSMB11 PE=2 SV=1//1.11293e-134	0.992026	2.50474e-10	up
LNC_016051	XLOC_427446	--	Novel_lncRNA	XM_012108100.1	105601913	--	sp|Q9EQR5|LIME1_MOUSE Lck-interacting transmembrane adapter 1 OS=Mus musculus GN=Lime1 PE=1 SV=1//4.0542e-60	0.999323	1.12087e-15	up
LNC_016051	XLOC_427446	--	Novel_lncRNA	XM_004019082.3	101112606	--	sp|Q28DR4|H4_XENTR Histone H4 OS=Xenopus tropicalis GN=TGas006m08.1 PE=3 SV=1//1.81416e-49	0.954145	1.47812e-06	up
LNC_016051	XLOC_427446	--	Novel_lncRNA	XM_004003042.3	101108874	--	sp|O88898|P63_MOUSE Tumor protein 63 OS=Mus musculus GN=Tp63 PE=1 SV=1//0	0.99959	9.14497e-17	up
LNC_016051	XLOC_427446	--	Novel_lncRNA	XM_015098761.1	101104255	--	sp|A2VDW9|IKZF3_BOVIN Zinc finger protein Aiolos OS=Bos taurus GN=IKZF3 PE=2 SV=1//0	0.999636	5.05707e-17	up
LNC_016051	XLOC_427446	--	Novel_lncRNA	XM_012096241.2	101107628	--	sp|P34089|RAG2_RABIT V(D)J recombination-activating protein 2 OS=Oryctolagus cuniculus GN=RAG2 PE=2 SV=1//0	0.999792	3.09453e-18	up
LNC_016051	XLOC_427446	--	Novel_lncRNA	XM_012095320.2	101120189	--	sp|Q13489|BIRC3_HUMAN Baculoviral IAP repeat-containing protein 3 OS=Homo sapiens GN=BIRC3 PE=1 SV=2//0	0.979039	3.07678e-08	up
LNC_016051	XLOC_427446	--	Novel_lncRNA	XM_012187146.2	101112835	--	sp|Q5TKA1|LIN9_HUMAN Protein lin-9 homolog OS=Homo sapiens GN=LIN9 PE=1 SV=1//0	0.999942	5.25264e-21	up
LNC_016051	XLOC_427446	--	Novel_lncRNA	XM_012181861.1	101112228	--	sp|Q03555|GEPH_RAT Gephyrin OS=Rattus norvegicus GN=Gphn PE=1 SV=3//0	0.999779	4.1746e-18	up
LNC_016051	XLOC_427446	--	Novel_lncRNA	XM_015101710.1	101109302	--	sp|Q13615|MTMR3_HUMAN Myotubularin-related protein 3 OS=Homo sapiens GN=MTMR3 PE=1 SV=3//0	0.999779	4.1746e-18	up
LNC_016051	XLOC_427446	--	Novel_lncRNA	XM_004005980.3	101110829	--	sp|Q62232|SIX2_MOUSE Homeobox protein SIX2 OS=Mus musculus GN=Six2 PE=1 SV=2//3.61722e-162	0.993175	1.15262e-10	up
LNC_016051	XLOC_427446	--	Novel_lncRNA	XM_004004078.3	101109147	--	sp|Q6IPU0|CENPP_HUMAN Centromere protein P OS=Homo sapiens GN=CENPP PE=1 SV=1//1.90897e-149	0.978917	3.16672e-08	up
LNC_016051	XLOC_427446	--	Novel_lncRNA	XM_012179885.2	101119308	--	sp|Q9Y2Q0|AT8A1_HUMAN Phospholipid-transporting ATPase IA OS=Homo sapiens GN=ATP8A1 PE=1 SV=1//0	0.993075	1.24003e-10	up
LNC_016051	XLOC_427446	--	Novel_lncRNA	XM_004007264.3	101103712	--	sp|Q9XSM7|CD8B_SAISC T-cell surface glycoprotein CD8 beta chain OS=Saimiri sciureus GN=CD8B PE=2 SV=1//6.74931e-51	0.999822	1.39309e-18	up
LNC_016051	XLOC_427446	--	Novel_lncRNA	XM_012096757.2	101112674	--	sp|Q8N1W1|ARG28_HUMAN Rho guanine nucleotide exchange factor 28 OS=Homo sapiens GN=ARHGEF28 PE=1 SV=3//0	0.999779	4.1746e-18	up
LNC_016051	XLOC_427446	--	Novel_lncRNA	XR_001436396.1	105603828	--	-//-	0.998718	2.72486e-14	up
LNC_016051	XLOC_427446	--	Novel_lncRNA	XM_015093424.1	101113397	--	sp|Q8NI32|LPD6B_HUMAN Ly6/PLAUR domain-containing protein 6B OS=Homo sapiens GN=LYPD6B PE=2 SV=1//1.61711e-112	0.999779	4.1746e-18	up
LNC_016051	XLOC_427446	--	Novel_lncRNA	XM_012183514.1	101108005	--	sp|Q9NP31|SH22A_HUMAN SH2 domain-containing protein 2A OS=Homo sapiens GN=SH2D2A PE=1 SV=3//3.08301e-150	0.977192	4.67858e-08	up
LNC_016051	XLOC_427446	--	Novel_lncRNA	XM_012187564.2	101113689	--	sp|Q5EA18|CENPL_BOVIN Centromere protein L OS=Bos taurus GN=CENPL PE=2 SV=1//0	0.989994	7.76958e-10	up
LNC_016051	XLOC_427446	--	Novel_lncRNA	XM_004020034.3	101102946	--	sp|P52732|KIF11_HUMAN Kinesin-like protein KIF11 OS=Homo sapiens GN=KIF11 PE=1 SV=2//0	0.998242	1.31853e-13	up
LNC_016051	XLOC_427446	--	Novel_lncRNA	XM_004016360.3	101117696	--	sp|Q8NI77|KI18A_HUMAN Kinesin-like protein KIF18A OS=Homo sapiens GN=KIF18A PE=1 SV=2//0	0.979803	2.55853e-08	up
LNC_016051	XLOC_427446	--	Novel_lncRNA	XM_012178607.2	101116050	--	sp|Q2KI99|STING_BOVIN Stimulator of interferon genes protein OS=Bos taurus GN=TMEM173 PE=2 SV=1//0	0.999779	4.1746e-18	up
LNC_016051	XLOC_427446	--	Novel_lncRNA	XM_015097369.1	101121685	--	sp|B8Q0B2|POPD1_PIG Blood vessel epicardial substance OS=Sus scrofa GN=BVES PE=2 SV=1//0	0.999585	9.70003e-17	up
LNC_016051	XLOC_427446	--	Novel_lncRNA	XM_012096444.2	101105022	--	sp|Q9Y2Y8|PRG3_HUMAN Proteoglycan 3 OS=Homo sapiens GN=PRG3 PE=1 SV=2//2.75895e-70	0.994347	4.50307e-11	up
LNC_016051	XLOC_427446	--	Novel_lncRNA	XM_004020455.3	101115748	--	sp|Q01107|DSC1_BOVIN Desmocollin-1 OS=Bos taurus GN=DSC1 PE=1 SV=1//0	0.970391	1.70536e-07	up
LNC_016051	XLOC_427446	--	Novel_lncRNA	XR_001045176.2	101111480	--	sp|Q92918|M4K1_HUMAN Mitogen-activated protein kinase kinase kinase kinase 1 OS=Homo sapiens GN=MAP4K1 PE=1 SV=1//0	0.968893	2.17714e-07	up
LNC_016051	XLOC_427446	--	Novel_lncRNA	XM_012186068.2	101108762	--	sp|O46374|TOP2A_PIG DNA topoisomerase 2-alpha OS=Sus scrofa GN=TOP2A PE=2 SV=1//0	0.998269	1.21993e-13	up
LNC_016051	XLOC_427446	--	Novel_lncRNA	XM_004010916.3	101113153	--	sp|P01739|TVA2_MOUSE T-cell receptor alpha chain V region 2B4 OS=Mus musculus PE=1 SV=1//2.80934e-07	0.980073	2.39334e-08	up
LNC_016051	XLOC_427446	--	Novel_lncRNA	XM_004020872.2	101114326	--	sp|Q92176|COR1A_BOVIN Coronin-1A OS=Bos taurus GN=CORO1A PE=1 SV=3//0	0.980028	2.42036e-08	up
LNC_016051	XLOC_427446	--	Novel_lncRNA	XM_004008157.3	101120745	--	sp|Q15910|EZH2_HUMAN Histone-lysine N-methyltransferase EZH2 OS=Homo sapiens GN=EZH2 PE=1 SV=2//0	0.999779	4.1746e-18	up
LNC_016051	XLOC_427446	--	Novel_lncRNA	XR_001435298.1	101108583	--	sp|O46480|NDEL1_RABIT Nuclear distribution protein nudE-like 1 OS=Oryctolagus cuniculus GN=NDEL1 PE=1 SV=3//0	0.992993	1.31489e-10	up
LNC_016051	XLOC_427446	--	Novel_lncRNA	XM_012186735.2	101110605	--	sp|A6QLK6|GRAP_BOVIN GRB2-related adapter protein OS=Bos taurus GN=GRAP PE=2 SV=1//5.70707e-144	0.950517	2.14958e-06	up
LNC_016051	XLOC_427446	--	Novel_lncRNA	XM_004012868.3	101109462	--	sp|Q5MD62|CCR7_BOVIN C-C chemokine receptor type 7 OS=Bos taurus GN=CCR7 PE=2 SV=1//0	0.999157	3.35224e-15	up
LNC_016051	XLOC_427446	--	Novel_lncRNA	XM_015095059.1	105610645	--	sp|Q9HBI0|PARVG_HUMAN Gamma-parvin OS=Homo sapiens GN=PARVG PE=1 SV=1//2.26532e-150	0.965046	3.87513e-07	up
LNC_016051	XLOC_427446	--	Novel_lncRNA	XM_012184978.2	101106730	--	sp|Q28110|FCGR2_BOVIN Low affinity immunoglobulin gamma Fc region receptor II OS=Bos taurus GN=FCGR2 PE=2 SV=1//4.35226e-126	0.999779	4.1746e-18	up
LNC_016051	XLOC_427446	--	Novel_lncRNA	XM_015103645.1	100037674	--	sp|P04818|TYSY_HUMAN Thymidylate synthase OS=Homo sapiens GN=TYMS PE=1 SV=3//0	0.957327	1.03726e-06	up
LNC_016051	XLOC_427446	--	Novel_lncRNA	XM_015095178.1	101107435	--	sp|Q13422|IKZF1_HUMAN DNA-binding protein Ikaros OS=Homo sapiens GN=IKZF1 PE=1 SV=1//0	0.997951	2.83512e-13	up
LNC_016051	XLOC_427446	--	Novel_lncRNA	XM_004013689.3	101104842	--	sp|Q8HZ70|FMO2_PANTR Dimethylaniline monooxygenase [N-oxide-forming] 2 OS=Pan troglodytes GN=FMO2 PE=3 SV=3//0	0.998263	1.2421e-13	up
LNC_016051	XLOC_427446	--	Novel_lncRNA	XM_012184105.1	101109811	--	sp|Q5E9K7|CCNE2_BOVIN G1/S-specific cyclin-E2 OS=Bos taurus GN=CCNE2 PE=2 SV=1//0	0.99452	3.85715e-11	up
LNC_016051	XLOC_427446	--	Novel_lncRNA	XM_012179581.2	101105752	--	sp|Q02224|CENPE_HUMAN Centromere-associated protein E OS=Homo sapiens GN=CENPE PE=1 SV=2//0	0.999779	4.1746e-18	up
LNC_016051	XLOC_427446	--	Novel_lncRNA	XM_012095318.2	101109405	--	sp|Q9Y2K9|STB5L_HUMAN Syntaxin-binding protein 5-like OS=Homo sapiens GN=STXBP5L PE=1 SV=2//0	0.999779	4.1746e-18	up
LNC_016051	XLOC_427446	--	Novel_lncRNA	XM_015104419.1	101112877	--	sp|Q7LGC8|CHST3_HUMAN Carbohydrate sulfotransferase 3 OS=Homo sapiens GN=CHST3 PE=1 SV=3//2.62082e-18	0.972524	1.1777e-07	up
LNC_016051	XLOC_427446	--	Novel_lncRNA	XM_004020237.3	101109316	--	sp|Q5VZY2|PPC1A_HUMAN Phosphatidate phosphatase PPAPDC1A OS=Homo sapiens GN=PPAPDC1A PE=1 SV=2//0	0.951669	1.91459e-06	up
LNC_016051	XLOC_427446	--	Novel_lncRNA	XM_004019655.1	101104023	--	sp|A6N9I4|GRP2_BOVIN RAS guanyl-releasing protein 2 OS=Bos taurus GN=RASGRP2 PE=2 SV=1//0	0.987522	2.33325e-09	up
LNC_016051	XLOC_427446	--	Novel_lncRNA	XM_012190063.2	101103172	--	sp|Q32KS7|ZN821_BOVIN Zinc finger protein 821 OS=Bos taurus GN=ZNF821 PE=2 SV=1//0	0.999903	6.86226e-20	up
LNC_016051	XLOC_427446	--	Novel_lncRNA	XM_004008474.2	101123293	--	sp|Q17QJ0|ASF1B_BOVIN Histone chaperone ASF1B OS=Bos taurus GN=ASF1B PE=2 SV=1//5.47199e-126	0.991948	2.62935e-10	up
LNC_016051	XLOC_427446	--	Novel_lncRNA	XM_012189182.2	105616741	--	sp|P18428|LBP_HUMAN Lipopolysaccharide-binding protein OS=Homo sapiens GN=LBP PE=1 SV=3//4.34462e-48	0.999736	1.01069e-17	up
LNC_016051	XLOC_427446	--	Novel_lncRNA	XM_015094260.1	101110750	--	sp|P49449|CENPA_BOVIN Histone H3-like centromeric protein A OS=Bos taurus GN=CENPA PE=1 SV=3//4.28167e-52	0.997241	1.25404e-12	up
LNC_016051	XLOC_427446	--	Novel_lncRNA	XM_012176811.2	101115787	--	sp|P28039|AOAH_HUMAN Acyloxyacyl hydrolase OS=Homo sapiens GN=AOAH PE=1 SV=1//0	0.99557	1.33311e-11	up
LNC_016051	XLOC_427446	--	Novel_lncRNA	XM_012102928.2	101120972	--	sp|Q5GJ77|GPAT1_BOVIN Glycerol-3-phosphate acyltransferase 1, mitochondrial OS=Bos taurus GN=GPAM PE=2 SV=1//0	0.999779	4.1746e-18	up
LNC_016051	XLOC_427446	--	Novel_lncRNA	XM_004012860.3	101107536	--	sp|Q99741|CDC6_HUMAN Cell division control protein 6 homolog OS=Homo sapiens GN=CDC6 PE=1 SV=1//0	0.999347	9.34591e-16	up
LNC_016051	XLOC_427446	--	Novel_lncRNA	XM_012105729.2	101112948	--	sp|Q0VC93|ANR37_BOVIN Ankyrin repeat domain-containing protein 37 OS=Bos taurus GN=ANKRD37 PE=2 SV=1//2.73327e-81	0.96927	2.04979e-07	up
LNC_016051	XLOC_427446	--	Novel_lncRNA	XM_015101560.1	101112597	--	sp|Q8N8A6|DDX51_HUMAN ATP-dependent RNA helicase DDX51 OS=Homo sapiens GN=DDX51 PE=1 SV=3//0	0.986738	3.15936e-09	up
LNC_016051	XLOC_427446	--	Novel_lncRNA	XM_012177443.1	101118100	--	sp|Q5BJ65|H2AV_XENTR Histone H2A.V OS=Xenopus tropicalis GN=h2afv PE=2 SV=3//6.83243e-72	0.969552	1.95836e-07	up
LNC_016051	XLOC_427446	--	Novel_lncRNA	XM_015092892.1	101111082	--	sp|P51803|CLCKA_RABIT Chloride channel protein ClC-Ka OS=Oryctolagus cuniculus GN=CLCNKA PE=2 SV=1//0	0.992525	1.81487e-10	up
LNC_016051	XLOC_427446	--	Novel_lncRNA	XM_015095775.1	101122784	--	sp|A6QQ91|RASL3_BOVIN RAS protein activator like-3 OS=Bos taurus GN=RASAL3 PE=2 SV=1//0	0.971691	1.3654e-07	up
LNC_016051	XLOC_427446	--	Novel_lncRNA	XM_004010004.2	101106941	--	sp|Q9MZ06|FGFP1_BOVIN Fibroblast growth factor-binding protein 1 OS=Bos taurus GN=FGFBP1 PE=1 SV=1//4.37689e-141	0.992646	1.67264e-10	up
LNC_016051	XLOC_427446	--	Novel_lncRNA	XM_015099286.1	101108407	--	sp|P47741|TNR4_MOUSE Tumor necrosis factor receptor superfamily member 4 OS=Mus musculus GN=Tnfrsf4 PE=1 SV=1//1.32451e-67	0.999452	3.89015e-16	up
LNC_016051	XLOC_427446	--	Novel_lncRNA	XM_012181676.2	101116234	--	sp|Q9MYN5|CDKN3_PIG Cyclin-dependent kinase inhibitor 3 OS=Sus scrofa GN=CDKN3 PE=2 SV=1//1.58909e-121	0.979118	3.01958e-08	up
LNC_016051	XLOC_427446	--	Novel_lncRNA	XM_012106966.2	101119371	--	sp|Q9BXC1|GP174_HUMAN Probable G-protein coupled receptor 174 OS=Homo sapiens GN=GPR174 PE=2 SV=1//0	0.986895	2.97777e-09	up
LNC_016051	XLOC_427446	--	Novel_lncRNA	XM_004012584.3	101104673	--	sp|Q9BSJ6|FA64A_HUMAN Protein FAM64A OS=Homo sapiens GN=FAM64A PE=1 SV=1//2.2987e-101	0.975854	6.20706e-08	up
LNC_016051	XLOC_427446	--	Novel_lncRNA	XM_012188579.2	101104331	--	sp|Q08DM6|SYNG1_BOVIN Synapse differentiation-inducing gene protein 1 OS=Bos taurus GN=SYNDIG1 PE=2 SV=1//7.3492e-139	0.99529	1.81068e-11	up
LNC_016051	XLOC_427446	--	Novel_lncRNA	XM_015099287.1	101108672	--	sp|Q9Y5U5|TNR18_HUMAN Tumor necrosis factor receptor superfamily member 18 OS=Homo sapiens GN=TNFRSF18 PE=1 SV=1//1.27045e-72	0.999658	3.70059e-17	up
LNC_016051	XLOC_427446	--	Novel_lncRNA	XM_015102514.1	101117624	--	sp|Q8VC12|HUTU_MOUSE Urocanate hydratase OS=Mus musculus GN=Uroc1 PE=1 SV=2//1.4346e-35	0.997623	5.95274e-13	up
LNC_016051	XLOC_427446	--	Novel_lncRNA	XM_012104993.2	101114162	--	sp|P42696|RBM34_HUMAN RNA-binding protein 34 OS=Homo sapiens GN=RBM34 PE=1 SV=2//0	0.952522	1.75398e-06	up
LNC_016051	XLOC_427446	--	Novel_lncRNA	XM_015092942.1	101115515	--	sp|Q7Z7A1|CNTRL_HUMAN Centriolin OS=Homo sapiens GN=CNTRL PE=1 SV=2//0	0.975176	7.12076e-08	up
LNC_016051	XLOC_427446	--	Novel_lncRNA	XM_015099878.1	105616741	--	sp|P18428|LBP_HUMAN Lipopolysaccharide-binding protein OS=Homo sapiens GN=LBP PE=1 SV=3//4.34462e-48	0.998263	1.24047e-13	up
LNC_016051	XLOC_427446	--	Novel_lncRNA	XM_012106000.2	101116280	--	sp|Q0VD35|ZMAT4_BOVIN Zinc finger matrin-type protein 4 OS=Bos taurus GN=ZMAT4 PE=2 SV=1//1.01541e-10	0.997446	8.52681e-13	up
LNC_016051	XLOC_427446	--	Novel_lncRNA	XM_012183197.2	101109544	--	sp|Q4VX76|SYTL3_HUMAN Synaptotagmin-like protein 3 OS=Homo sapiens GN=SYTL3 PE=2 SV=3//0	0.996156	6.56463e-12	up
LNC_016051	XLOC_427446	--	Novel_lncRNA	XM_015101235.1	101105529	--	sp|E1BK52|STK10_BOVIN Serine/threonine-protein kinase 10 OS=Bos taurus GN=STK10 PE=3 SV=3//0	0.998018	2.39805e-13	up
LNC_016051	XLOC_427446	--	Novel_lncRNA	XM_012105718.2	101108985	--	sp|Q2KIW5|CENPU_BOVIN Centromere protein U (Fragment) OS=Bos taurus GN=CENPU PE=2 SV=1//0	0.999769	5.21963e-18	up
LNC_016051	XLOC_427446	--	Novel_lncRNA	XM_004004250.3	101108986	--	sp|Q14680|MELK_HUMAN Maternal embryonic leucine zipper kinase OS=Homo sapiens GN=MELK PE=1 SV=3//0	0.965096	3.84771e-07	up
LNC_016051	XLOC_427446	--	Novel_lncRNA	XM_012103679.2	101111679	--	sp|Q9Y5X9|LIPE_HUMAN Endothelial lipase OS=Homo sapiens GN=LIPG PE=1 SV=1//0	0.962382	5.56926e-07	up
LNC_016051	XLOC_427446	--	Novel_lncRNA	XM_012141010.2	101119280	--	sp|Q8WXX0|DYH7_HUMAN Dynein heavy chain 7, axonemal OS=Homo sapiens GN=DNAH7 PE=1 SV=2//0	0.995914	8.91277e-12	up
LNC_016051	XLOC_427446	--	Novel_lncRNA	XM_015100675.1	101117099	--	sp|Q96SE7|ZN347_HUMAN Zinc finger protein 347 OS=Homo sapiens GN=ZNF347 PE=1 SV=2//0	0.966938	2.94301e-07	up
LNC_016051	XLOC_427446	--	Novel_lncRNA	XM_012177213.2	101104311	--	sp|Q58CU5|TM213_BOVIN Transmembrane protein 213 OS=Bos taurus GN=TMEM213 PE=3 SV=2//4.57152e-58	0.999534	1.72381e-16	up
LNC_016051	XLOC_427446	--	Novel_lncRNA	XM_012099617.2	101111837	--	sp|Q01344|IL5RA_HUMAN Interleukin-5 receptor subunit alpha OS=Homo sapiens GN=IL5RA PE=1 SV=2//0	0.99638	4.86715e-12	up
LNC_016051	XLOC_427446	--	Novel_lncRNA	XM_015096844.1	101114023	--	sp|Q02241|KIF23_HUMAN Kinesin-like protein KIF23 OS=Homo sapiens GN=KIF23 PE=1 SV=3//0	0.999779	4.1746e-18	up
LNC_016051	XLOC_427446	--	Novel_lncRNA	XM_015100767.1	101113097	--	sp|Q8TD84|DSCL1_HUMAN Down syndrome cell adhesion molecule-like protein 1 OS=Homo sapiens GN=DSCAML1 PE=1 SV=2//0	0.957589	1.00626e-06	up
LNC_016051	XLOC_427446	--	Novel_lncRNA	XM_012186505.2	101114540	--	sp|Q8IU68|TMC8_HUMAN Transmembrane channel-like protein 8 OS=Homo sapiens GN=TMC8 PE=1 SV=1//0	0.99626	5.72718e-12	up
LNC_016051	XLOC_427446	--	Novel_lncRNA	XM_012097654.2	101113794	--	sp|O15034|RIMB2_HUMAN RIMS-binding protein 2 OS=Homo sapiens GN=RIMBP2 PE=1 SV=3//0	0.989614	9.3549e-10	up
LNC_016051	XLOC_427446	--	Novel_lncRNA	XM_012173723.2	101109789	--	sp|O95819|M4K4_HUMAN Mitogen-activated protein kinase kinase kinase kinase 4 OS=Homo sapiens GN=MAP4K4 PE=1 SV=2//5.5635e-23	0.999779	4.1746e-18	up
LNC_016051	XLOC_427446	--	Novel_lncRNA	XM_012175430.2	101122428	--	sp|Q12918|KLRB1_HUMAN Killer cell lectin-like receptor subfamily B member 1 OS=Homo sapiens GN=KLRB1 PE=1 SV=1//5.01433e-77	0.988881	1.31354e-09	up
LNC_016051	XLOC_427446	--	Novel_lncRNA	XM_015098992.1	101109815	--	sp|Q9Y2T1|AXIN2_HUMAN Axin-2 OS=Homo sapiens GN=AXIN2 PE=1 SV=1//0	0.965358	3.70688e-07	up
LNC_016051	XLOC_427446	--	Novel_lncRNA	XM_015103541.1	101116442	--	sp|Q28060|DSC3_BOVIN Desmocollin-3 OS=Bos taurus GN=DSC3 PE=2 SV=1//0	0.999694	2.09696e-17	up
LNC_016051	XLOC_427446	--	Novel_lncRNA	XM_004019086.3	101113632	--	sp|P33778|H2B1B_HUMAN Histone H2B type 1-B OS=Homo sapiens GN=HIST1H2BB PE=1 SV=2//9.92551e-61	0.99927	1.63269e-15	up
LNC_016051	XLOC_427446	--	Novel_lncRNA	XM_012096650.2	101104112	--	sp|Q02337|BDH_BOVIN D-beta-hydroxybutyrate dehydrogenase, mitochondrial OS=Bos taurus GN=BDH1 PE=1 SV=2//0	0.999779	4.10957e-18	up
LNC_016051	XLOC_427446	--	Novel_lncRNA	XM_015095817.1	105609426	--	sp|Q13360|ZN177_HUMAN Zinc finger protein 177 OS=Homo sapiens GN=ZNF177 PE=1 SV=4//3.64739e-07	0.984388	7.11517e-09	up
LNC_016051	XLOC_427446	--	Novel_lncRNA	XM_015102298.1	101121554	--	sp|Q9NS87|KIF15_HUMAN Kinesin-like protein KIF15 OS=Homo sapiens GN=KIF15 PE=1 SV=1//0	0.999974	8.79591e-23	up
LNC_016051	XLOC_427446	--	Novel_lncRNA	XM_012178490.2	101101980	--	sp|P36402|TCF7_HUMAN Transcription factor 7 OS=Homo sapiens GN=TCF7 PE=1 SV=3//3.16696e-137	0.971118	1.50794e-07	up
LNC_016051	XLOC_427446	--	Novel_lncRNA	XM_004019044.3	101123417	--	sp|P20671|H2A1D_HUMAN Histone H2A type 1-D OS=Homo sapiens GN=HIST1H2AD PE=1 SV=2//2.58769e-70	0.99917	3.09525e-15	up
LNC_016051	XLOC_427446	--	Novel_lncRNA	XM_004019318.3	101102272	--	sp|P06899|H2B1J_HUMAN Histone H2B type 1-J OS=Homo sapiens GN=HIST1H2BJ PE=1 SV=3//4.04306e-55	0.999264	1.69306e-15	up
LNC_016051	XLOC_427446	--	Novel_lncRNA	XM_015099391.1	101121532	--	sp|Q9Y228|T3JAM_HUMAN TRAF3-interacting JNK-activating modulator OS=Homo sapiens GN=TRAF3IP3 PE=1 SV=2//0	0.997007	1.88305e-12	up
LNC_016051	XLOC_427446	--	Novel_lncRNA	XM_015096267.1	101111884	--	sp|O97827|LPHN3_BOVIN Latrophilin-3 OS=Bos taurus GN=LPHN3 PE=2 SV=1//0	0.999779	4.1746e-18	up
LNC_016051	XLOC_427446	--	Novel_lncRNA	XM_004009328.2	101106844	--	sp|Q91ZE5|AGRE4_MOUSE Adhesion G protein-coupled receptor E4 OS=Mus musculus GN=Adgre4 PE=1 SV=1//0	0.994209	5.07852e-11	up
LNC_016051	XLOC_427446	--	Novel_lncRNA	XM_015104746.1	101108113	--	sp|Q5JSL3|DOC11_HUMAN Dedicator of cytokinesis protein 11 OS=Homo sapiens GN=DOCK11 PE=1 SV=2//0	0.953496	1.58387e-06	up
LNC_016051	XLOC_427446	--	Novel_lncRNA	XM_015093654.1	101112461	--	sp|Q86Y82|STX12_HUMAN Syntaxin-12 OS=Homo sapiens GN=STX12 PE=1 SV=1//9.34307e-121	0.999689	2.28564e-17	up
LNC_016051	XLOC_427446	--	Novel_lncRNA	XM_012173737.2	101109789	--	sp|O95819|M4K4_HUMAN Mitogen-activated protein kinase kinase kinase kinase 4 OS=Homo sapiens GN=MAP4K4 PE=1 SV=2//5.5635e-23	0.977945	3.96018e-08	up
LNC_016051	XLOC_427446	--	Novel_lncRNA	XM_012186165.2	101108584	--	sp|Q864U1|BRCA1_BOVIN Breast cancer type 1 susceptibility protein homolog OS=Bos taurus GN=BRCA1 PE=1 SV=1//0	0.999749	7.77972e-18	up
LNC_016051	XLOC_427446	--	Novel_lncRNA	XM_015104816.1	101108022	--	sp|Q9UQR0|SCML2_HUMAN Sex comb on midleg-like protein 2 OS=Homo sapiens GN=SCML2 PE=1 SV=1//0	0.976389	5.55514e-08	up
LNC_016051	XLOC_427446	--	Novel_lncRNA	XM_012177013.2	101113112	--	sp|Q3ZC49|LRC39_BOVIN Leucine-rich repeat-containing protein 39 OS=Bos taurus GN=LRRC39 PE=2 SV=1//0	0.999779	4.1746e-18	up
LNC_016051	XLOC_427446	--	Novel_lncRNA	XM_012099501.1	101123503	--	sp|Q9BXW9|FACD2_HUMAN Fanconi anemia group D2 protein OS=Homo sapiens GN=FANCD2 PE=1 SV=2//0	0.999779	4.1746e-18	up
LNC_016051	XLOC_427446	--	Novel_lncRNA	XM_004012645.3	101119319	--	sp|A5PK26|ACAP1_BOVIN Arf-GAP with coiled-coil, ANK repeat and PH domain-containing protein 1 OS=Bos taurus GN=ACAP1 PE=2 SV=1//0	0.984906	6.01586e-09	up
LNC_016051	XLOC_427446	--	Novel_lncRNA	XM_004022883.3	101120904	--	sp|Q8WY07|CTR3_HUMAN Cationic amino acid transporter 3 OS=Homo sapiens GN=SLC7A3 PE=1 SV=1//0	0.972991	1.08181e-07	up
LNC_016051	XLOC_427446	--	Novel_lncRNA	XM_012103463.2	101118838	--	sp|Q9BXW6|OSBL1_HUMAN Oxysterol-binding protein-related protein 1 OS=Homo sapiens GN=OSBPL1A PE=1 SV=2//0	0.999779	4.1746e-18	up
LNC_016051	XLOC_427446	--	Novel_lncRNA	XM_004018889.2	101104435	--	sp|A4FUD9|MCM3_BOVIN DNA replication licensing factor MCM3 OS=Bos taurus GN=MCM3 PE=2 SV=1//0	0.964379	4.25413e-07	up
LNC_016051	XLOC_427446	--	Novel_lncRNA	XM_004020859.3	101110725	--	sp|O43561|LAT_HUMAN Linker for activation of T-cells family member 1 OS=Homo sapiens GN=LAT PE=1 SV=1//7.35993e-59	0.999267	1.66603e-15	up
LNC_016051	XLOC_427446	--	Novel_lncRNA	XM_004015971.3	101119157	--	sp|P39900|MMP12_HUMAN Macrophage metalloelastase OS=Homo sapiens GN=MMP12 PE=1 SV=1//0	0.993636	8.13245e-11	up
LNC_016051	XLOC_427446	--	Novel_lncRNA	XM_015096265.1	101111884	--	sp|O97827|LPHN3_BOVIN Latrophilin-3 OS=Bos taurus GN=LPHN3 PE=2 SV=1//0	0.999779	4.1746e-18	up
LNC_016051	XLOC_427446	--	Novel_lncRNA	XM_012188446.1	101118466	--	sp|P61648|SIA8F_PANTR Alpha-2,8-sialyltransferase 8F OS=Pan troglodytes GN=ST8SIA6 PE=2 SV=1//0	0.981399	1.69975e-08	up
LNC_016051	XLOC_427446	--	Novel_lncRNA	XM_004017745.3	101103510	--	sp|Q9NVI1|FANCI_HUMAN Fanconi anemia group I protein OS=Homo sapiens GN=FANCI PE=1 SV=4//0	0.992786	1.51981e-10	up
LNC_016051	XLOC_427446	--	Novel_lncRNA	XM_004001932.3	101102597	--	sp|P70270|RAD54_MOUSE DNA repair and recombination protein RAD54-like OS=Mus musculus GN=Rad54l PE=1 SV=2//0	0.98016	2.34161e-08	up
LNC_016051	XLOC_427446	--	Novel_lncRNA	XM_012179582.2	101105752	--	sp|Q02224|CENPE_HUMAN Centromere-associated protein E OS=Homo sapiens GN=CENPE PE=1 SV=2//0	0.999779	4.1746e-18	up
LNC_016051	XLOC_427446	--	Novel_lncRNA	XM_015094308.1	101117660	--	sp|Q5RCQ2|CEP68_PONAB Centrosomal protein of 68 kDa OS=Pongo abelii GN=CEP68 PE=2 SV=1//0	0.999338	1.00255e-15	up
LNC_016051	XLOC_427446	--	Novel_lncRNA	XM_012174775.2	101113224	--	sp|A0JN54|DGKA_BOVIN Diacylglycerol kinase alpha OS=Bos taurus GN=DGKA PE=2 SV=1//0	0.988591	1.49352e-09	up
LNC_016051	XLOC_427446	--	Novel_lncRNA	XM_012095905.2	101119159	--	sp|Q1ACD5|TRIM5_SAGOE Tripartite motif-containing protein 5 OS=Saguinus oedipus GN=TRIM5 PE=3 SV=1//3.16445e-161	0.970612	1.64324e-07	up
LNC_016051	XLOC_427446	--	Novel_lncRNA	XM_012107948.2	101108897	--	sp|P30205|WC11_BOVIN Antigen WC1.1 OS=Bos taurus PE=2 SV=1//1.01641e-28	0.984325	7.26013e-09	up
LNC_016051	XLOC_427446	--	Novel_lncRNA	XM_004022885.3	101121923	--	sp|Q8WY07|CTR3_HUMAN Cationic amino acid transporter 3 OS=Homo sapiens GN=SLC7A3 PE=1 SV=1//6.0671e-179	0.999779	4.1746e-18	up
LNC_016051	XLOC_427446	--	Novel_lncRNA	XM_015097660.1	101110070	--	sp|Q92636|FAN_HUMAN Protein FAN OS=Homo sapiens GN=NSMAF PE=1 SV=2//0	0.955474	1.27881e-06	up
LNC_016051	XLOC_427446	--	Novel_lncRNA	NM_001009472.1	443546	--	sp|P80931|MCT1A_SHEEP Mast cell protease 1A OS=Ovis aries PE=1 SV=2//1.78873e-153	0.958615	8.91856e-07	up
LNC_016051	XLOC_427446	--	Novel_lncRNA	XM_004006829.3	101106069	--	sp|Q9TU03|GDIR2_BOVIN Rho GDP-dissociation inhibitor 2 OS=Bos taurus GN=ARHGDIB PE=2 SV=3//1.30681e-139	0.98303	1.07717e-08	up
LNC_016051	XLOC_427446	--	Novel_lncRNA	XM_015098802.1	101108584	--	sp|Q864U1|BRCA1_BOVIN Breast cancer type 1 susceptibility protein homolog OS=Bos taurus GN=BRCA1 PE=1 SV=1//0	0.999709	1.63232e-17	up
LNC_016051	XLOC_427446	--	Novel_lncRNA	XM_015103484.1	101111505	--	sp|P82292|Z13_BOVIN Spermadhesin Z13 OS=Bos taurus PE=1 SV=1//3.71603e-56	0.998463	6.74616e-14	up
LNC_016051	XLOC_427446	--	Novel_lncRNA	XM_015092396.1	101117463	--	sp|P48552|NRIP1_HUMAN Nuclear receptor-interacting protein 1 OS=Homo sapiens GN=NRIP1 PE=1 SV=2//0	0.999779	4.1746e-18	up
LNC_016051	XLOC_427446	--	Novel_lncRNA	XM_012099367.2	101106887	--	sp|Q9UBL0|ARP21_HUMAN cAMP-regulated phosphoprotein 21 OS=Homo sapiens GN=ARPP21 PE=1 SV=2//0	0.999779	4.1746e-18	up
LNC_016051	XLOC_427446	--	Novel_lncRNA	XM_012112766.2	101104962	--	sp|P49796|RGS3_HUMAN Regulator of G-protein signaling 3 OS=Homo sapiens GN=RGS3 PE=1 SV=2//0	0.999565	1.22006e-16	up
LNC_016051	XLOC_427446	--	Novel_lncRNA	XM_004003977.3	101102699	--	sp|P32971|TNFL8_HUMAN Tumor necrosis factor ligand superfamily member 8 OS=Homo sapiens GN=TNFSF8 PE=2 SV=1//5.1161e-128	0.968868	2.18594e-07	up
LNC_016051	XLOC_427446	--	Novel_lncRNA	XM_012188475.1	101106127	--	sp|Q5RDV7|CLDN1_PONAB Claudin domain-containing protein 1 OS=Pongo abelii GN=CLDND1 PE=2 SV=1//6.64233e-176	0.999779	4.1746e-18	up
LNC_016051	XLOC_427446	--	Novel_lncRNA	XM_012173735.2	101109789	--	sp|O95819|M4K4_HUMAN Mitogen-activated protein kinase kinase kinase kinase 4 OS=Homo sapiens GN=MAP4K4 PE=1 SV=2//5.5635e-23	0.971025	1.53201e-07	up
LNC_016051	XLOC_427446	--	Novel_lncRNA	XM_012187061.2	101116190	--	sp|Q9NYK6|EURL_HUMAN Protein EURL homolog OS=Homo sapiens GN=EURL PE=2 SV=3//0	0.968008	2.50125e-07	up
LNC_016051	XLOC_427446	--	Novel_lncRNA	XM_012164932.2	101123280	--	sp|Q17RS7|GEN_HUMAN Flap endonuclease GEN homolog 1 OS=Homo sapiens GN=GEN1 PE=1 SV=2//0	0.999085	5.05064e-15	up
LNC_016051	XLOC_427446	--	Novel_lncRNA	XM_004012902.3	101117682	--	sp|O77727|K1C15_SHEEP Keratin, type I cytoskeletal 15 OS=Ovis aries GN=KRT15 PE=2 SV=1//0	0.995012	2.4108e-11	up
LNC_016051	XLOC_427446	--	Novel_lncRNA	XM_004010560.3	101115712	--	sp|O77689|CCNB2_BOVIN G2/mitotic-specific cyclin-B2 OS=Bos taurus GN=CCNB2 PE=2 SV=2//0	0.995409	1.59345e-11	up
LNC_016051	XLOC_427446	--	Novel_lncRNA	XM_012099365.2	101106887	--	sp|Q9UBL0|ARP21_HUMAN cAMP-regulated phosphoprotein 21 OS=Homo sapiens GN=ARPP21 PE=1 SV=2//0	0.999779	4.1746e-18	up
LNC_016051	XLOC_427446	--	Novel_lncRNA	XM_015098800.1	101108584	--	sp|Q864U1|BRCA1_BOVIN Breast cancer type 1 susceptibility protein homolog OS=Bos taurus GN=BRCA1 PE=1 SV=1//0	0.981967	1.45729e-08	up
LNC_016051	XLOC_427446	--	Novel_lncRNA	XM_015103501.1	101106643	--	sp|P46013|KI67_HUMAN Antigen KI-67 OS=Homo sapiens GN=MKI67 PE=1 SV=2//0	0.990706	5.37614e-10	up
LNC_016051	XLOC_427446	--	Novel_lncRNA	XM_004007022.3	101113226	--	sp|Q2TBH1|CENPM_BOVIN Centromere protein M OS=Bos taurus GN=CENPM PE=2 SV=1//9.21376e-118	0.967386	2.75118e-07	up
LNC_016051	XLOC_427446	--	Novel_lncRNA	XM_015093765.1	100170399	--	sp|Q9NQC3|RTN4_HUMAN Reticulon-4 OS=Homo sapiens GN=RTN4 PE=1 SV=2//0	0.993342	1.0188e-10	up
LNC_016051	XLOC_427446	--	Novel_lncRNA	XM_015096067.1	101114189	--	sp|Q9Z2J0|S23A1_MOUSE Solute carrier family 23 member 1 OS=Mus musculus GN=Slc23a1 PE=1 SV=2//1.05837e-15	0.997214	1.3147e-12	up
LNC_016051	XLOC_427446	--	Novel_lncRNA	XM_004009688.3	101113935	--	sp|O08747|UNC5C_MOUSE Netrin receptor UNC5C OS=Mus musculus GN=Unc5c PE=1 SV=1//0	0.979356	2.85232e-08	up
LNC_016051	XLOC_427446	--	Novel_lncRNA	XM_015095362.1	101122689	--	sp|P01853|TCC1_MOUSE T-cell receptor gamma chain C region C10.5 OS=Mus musculus PE=4 SV=1//4.34088e-56	0.998943	1.03521e-14	up
LNC_016051	XLOC_427446	--	Novel_lncRNA	XR_001435371.1	101118462	--	sp|Q9Y243|AKT3_HUMAN RAC-gamma serine/threonine-protein kinase OS=Homo sapiens GN=AKT3 PE=1 SV=1//0	0.999779	4.1746e-18	up
LNC_016051	XLOC_427446	--	Novel_lncRNA	XM_012185693.2	101106860	--	sp|Q7YRC6|AURKB_BOVIN Aurora kinase B OS=Bos taurus GN=AURKB PE=2 SV=1//0	0.996613	3.49068e-12	up
LNC_016051	XLOC_427446	--	Novel_lncRNA	XM_012184423.1	101112829	--	sp|A7E316|K226L_BOVIN Uncharacterized protein KIAA0226-like OS=Bos taurus GN=KIAA0226L PE=2 SV=1//0	0.995796	1.02655e-11	up
LNC_016051	XLOC_427446	--	Novel_lncRNA	XM_012106969.2	101119371	--	sp|Q9BXC1|GP174_HUMAN Probable G-protein coupled receptor 174 OS=Homo sapiens GN=GPR174 PE=2 SV=1//0	0.997014	1.85886e-12	up
LNC_016051	XLOC_427446	--	Novel_lncRNA	XM_004012875.3	101111109	--	sp|A6QQQ9|K1C20_BOVIN Keratin, type I cytoskeletal 20 OS=Bos taurus GN=KRT20 PE=2 SV=2//0	0.979996	2.4394e-08	up
LNC_016051	XLOC_427446	--	Novel_lncRNA	XM_012096285.2	101111121	--	sp|P27701|CD82_HUMAN CD82 antigen OS=Homo sapiens GN=CD82 PE=1 SV=1//1.45869e-130	0.998739	2.50582e-14	up
LNC_016051	XLOC_427446	--	Novel_lncRNA	NM_001142887.1	100217400	--	sp|P53348|BTG1_BOVIN Protein BTG1 OS=Bos taurus GN=BTG1 PE=2 SV=2//4.1072e-119	0.978047	3.8701e-08	up
LNC_016051	XLOC_427446	--	Novel_lncRNA	XM_012099369.2	101106887	--	sp|Q9UBL0|ARP21_HUMAN cAMP-regulated phosphoprotein 21 OS=Homo sapiens GN=ARPP21 PE=1 SV=2//0	0.999779	4.1746e-18	up
LNC_016051	XLOC_427446	--	Novel_lncRNA	XM_012097236.2	101110620	--	sp|D3K5L7|PCH2_PIG Pachytene checkpoint protein 2 homolog OS=Sus scrofa GN=TRIP13 PE=2 SV=1//0	0.963956	4.5094e-07	up
LNC_016051	XLOC_427446	--	Novel_lncRNA	XM_004013098.2	101123390	--	sp|Q6J1J1|BIRC5_BOVIN Baculoviral IAP repeat-containing protein 5 OS=Bos taurus GN=BIRC5 PE=2 SV=2//8.14871e-87	0.997406	9.21156e-13	up
LNC_016051	XLOC_427446	--	Novel_lncRNA	XM_012108048.2	101117316	--	sp|P30205|WC11_BOVIN Antigen WC1.1 OS=Bos taurus PE=2 SV=1//3.65746e-17	0.963639	4.7089e-07	up
LNC_016051	XLOC_427446	--	Novel_lncRNA	XM_012190340.1	101122210	--	sp|Q8NA42|ZN383_HUMAN Zinc finger protein 383 OS=Homo sapiens GN=ZNF383 PE=2 SV=1//0	0.999779	4.1746e-18	up
LNC_016051	XLOC_427446	--	Novel_lncRNA	XM_015096273.1	100144758	--	sp|P30274|CCNA2_BOVIN Cyclin-A2 OS=Bos taurus GN=CCNA2 PE=1 SV=2//0	0.994702	3.2587e-11	up
LNC_016051	XLOC_427446	--	Novel_lncRNA	XM_004015085.3	101117607	--	sp|Q12968|NFAC3_HUMAN Nuclear factor of activated T-cells, cytoplasmic 3 OS=Homo sapiens GN=NFATC3 PE=1 SV=1//4.76339e-11	0.986262	3.76642e-09	up
LNC_016051	XLOC_427446	--	Novel_lncRNA	XM_015105206.1	101106064	--	sp|P30205|WC11_BOVIN Antigen WC1.1 OS=Bos taurus PE=2 SV=1//2.45108e-24	0.994721	3.19878e-11	up
LNC_016051	XLOC_427446	--	Novel_lncRNA	XM_012180204.2	101115753	--	sp|P84239|H3_URECA Histone H3 OS=Urechis caupo PE=1 SV=2//1.29427e-83	0.996061	7.42037e-12	up
LNC_016051	XLOC_427446	--	Novel_lncRNA	XM_012179039.2	101116572	--	sp|Q16706|MA2A1_HUMAN Alpha-mannosidase 2 OS=Homo sapiens GN=MAN2A1 PE=1 SV=2//0	0.981335	1.72903e-08	up
LNC_016051	XLOC_427446	--	Novel_lncRNA	XM_004019679.3	101110464	--	sp|P56202|CATW_HUMAN Cathepsin W OS=Homo sapiens GN=CTSW PE=1 SV=2//2.68995e-169	0.976292	5.66861e-08	up
LNC_016051	XLOC_427446	--	Novel_lncRNA	XM_012182846.2	101118109	--	sp|A5D789|THMS1_BOVIN Protein THEMIS OS=Bos taurus GN=THEMIS PE=2 SV=1//0	0.998534	5.31379e-14	up
LNC_016051	XLOC_427446	--	Novel_lncRNA	XM_012174255.2	101114859	--	sp|Q5EA41|GALT6_BOVIN Polypeptide N-acetylgalactosaminyltransferase 6 OS=Bos taurus GN=GALNT6 PE=2 SV=1//0	0.989392	1.03908e-09	up
LNC_016051	XLOC_427446	--	Novel_lncRNA	XM_004020049.3	101106641	--	sp|P33261|CP2CJ_HUMAN Cytochrome P450 2C19 OS=Homo sapiens GN=CYP2C19 PE=1 SV=3//0	0.974013	8.93541e-08	up
LNC_016051	XLOC_427446	--	Novel_lncRNA	XM_012173898.2	101117404	--	sp|O43683|BUB1_HUMAN Mitotic checkpoint serine/threonine-protein kinase BUB1 OS=Homo sapiens GN=BUB1 PE=1 SV=1//0	0.998461	6.77508e-14	up
LNC_016051	XLOC_427446	--	Novel_lncRNA	XM_012099256.2	678667	--	sp|Q1WLP9|CCR9_SHEEP C-C chemokine receptor type 9 OS=Ovis aries GN=CCR9 PE=2 SV=1//0	0.999723	1.29383e-17	up
LNC_016051	XLOC_427446	--	Novel_lncRNA	XM_012102908.2	101113034	--	sp|Q6UXL0|I20RB_HUMAN Interleukin-20 receptor subunit beta OS=Homo sapiens GN=IL20RB PE=1 SV=1//4.36848e-150	0.98949	9.9224e-10	up
LNC_016051	XLOC_427446	--	Novel_lncRNA	XM_015092729.1	101116014	--	sp|Q5FBB7|SGOL1_HUMAN Shugoshin-like 1 OS=Homo sapiens GN=SGOL1 PE=1 SV=1//0	0.996437	4.49403e-12	up
LNC_016051	XLOC_427446	--	Novel_lncRNA	XM_012141028.2	101119280	--	sp|Q8WXX0|DYH7_HUMAN Dynein heavy chain 7, axonemal OS=Homo sapiens GN=DNAH7 PE=1 SV=2//0	0.998428	7.53647e-14	up
LNC_016051	XLOC_427446	--	Novel_lncRNA	XM_012105432.1	101113303	--	sp|Q8WN91|CDHR1_BOVIN Cadherin-related family member 1 OS=Bos taurus GN=CDHR1 PE=2 SV=1//0	0.987756	2.12325e-09	up
LNC_016051	XLOC_427446	--	Novel_lncRNA	XM_012097270.2	100820755	--	sp|Q5RAG7|XCT_PONAB Cystine/glutamate transporter OS=Pongo abelii GN=SLC7A11 PE=2 SV=1//0	0.954192	1.47066e-06	up
LNC_016051	XLOC_427446	--	Novel_lncRNA	XM_015101973.1	101116939	--	sp|O43586|PPIP1_HUMAN Proline-serine-threonine phosphatase-interacting protein 1 OS=Homo sapiens GN=PSTPIP1 PE=1 SV=1//0	0.969761	1.89277e-07	up
LNC_016051	XLOC_427446	--	Novel_lncRNA	NM_001093787.1	100048991	--	sp|P06870|KLK1_HUMAN Kallikrein-1 OS=Homo sapiens GN=KLK1 PE=1 SV=2//9.23565e-140	0.997018	1.84756e-12	up
LNC_016051	XLOC_427446	--	Novel_lncRNA	XM_015105149.1	101107503	--	sp|P98171|RHG04_HUMAN Rho GTPase-activating protein 4 OS=Homo sapiens GN=ARHGAP4 PE=1 SV=2//0	0.981595	1.61293e-08	up
LNC_016051	XLOC_427446	--	Novel_lncRNA	XM_015091786.1	101102768	--	sp|Q9BGX5|DAB1_MACFA Disabled homolog 1 OS=Macaca fascicularis GN=DAB1 PE=2 SV=1//0	0.999746	8.36856e-18	up
LNC_016051	XLOC_427446	--	Novel_lncRNA	XM_015101363.1	101104429	--	sp|Q6P9G4|TM154_HUMAN Transmembrane protein 154 OS=Homo sapiens GN=TMEM154 PE=2 SV=2//3.43387e-44	0.995241	1.90648e-11	up
LNC_016051	XLOC_427446	--	Novel_lncRNA	XM_012135791.2	101107575	--	sp|Q32LP4|S4A10_BOVIN Sodium-driven chloride bicarbonate exchanger OS=Bos taurus GN=SLC4A10 PE=2 SV=1//0	0.999779	4.1746e-18	up
LNC_016051	XLOC_427446	--	Novel_lncRNA	XM_015102453.1	101122819	--	sp|O08692|NGP_MOUSE Neutrophilic granule protein OS=Mus musculus GN=Ngp PE=1 SV=1//4.25443e-24	0.998967	9.2509e-15	up
LNC_016051	XLOC_427446	--	Novel_lncRNA	XM_015092334.1	101103530	--	sp|Q9HBG7|LY9_HUMAN T-lymphocyte surface antigen Ly-9 OS=Homo sapiens GN=LY9 PE=1 SV=3//3.30477e-12	0.998368	9.08345e-14	up
LNC_016051	XLOC_427446	--	Novel_lncRNA	XM_004014599.3	101113259	--	sp|Q28201|TKDP1_BOVIN Trophoblast Kunitz domain protein 1 OS=Bos taurus GN=TKDP1 PE=2 SV=2//4.4801e-19	0.959774	7.75288e-07	up
LNC_016051	XLOC_427446	--	Novel_lncRNA	XM_012178719.2	101116141	--	sp|Q9NQ38|ISK5_HUMAN Serine protease inhibitor Kazal-type 5 OS=Homo sapiens GN=SPINK5 PE=1 SV=2//1.6219e-12	0.995002	2.43549e-11	up
LNC_016051	XLOC_427446	--	Novel_lncRNA	XR_001039172.2	101119199	--	sp|Q9UBJ2|ABCD2_HUMAN ATP-binding cassette sub-family D member 2 OS=Homo sapiens GN=ABCD2 PE=1 SV=1//0	0.99912	4.15236e-15	up
LNC_016051	XLOC_427446	--	Novel_lncRNA	XM_012181229.2	101115374	--	sp|O43482|MS18B_HUMAN Protein Mis18-beta OS=Homo sapiens GN=OIP5 PE=1 SV=2//7.03434e-121	0.99598	8.21142e-12	up
LNC_016051	XLOC_427446	--	Novel_lncRNA	XM_004003148.3	101113553	--	sp|Q1JQE6|NCEH1_BOVIN Neutral cholesterol ester hydrolase 1 OS=Bos taurus GN=NCEH1 PE=2 SV=2//0	0.999486	2.82223e-16	up
LNC_016051	XLOC_427446	--	Novel_lncRNA	XM_015103089.1	101115742	--	sp|E1BKK0|E2F8_BOVIN Transcription factor E2F8 OS=Bos taurus GN=E2F8 PE=3 SV=2//0	0.995628	1.24927e-11	up
LNC_016051	XLOC_427446	--	Novel_lncRNA	XM_012173729.2	101109789	--	sp|O95819|M4K4_HUMAN Mitogen-activated protein kinase kinase kinase kinase 4 OS=Homo sapiens GN=MAP4K4 PE=1 SV=2//5.5635e-23	0.967929	2.53188e-07	up
LNC_016051	XLOC_427446	--	Novel_lncRNA	XM_004013192.3	101110524	--	sp|P62810|WFD18_MOUSE WAP four-disulfide core domain protein 18 OS=Mus musculus GN=Wfdc18 PE=3 SV=1//6.391e-16	0.957999	9.59143e-07	up
LNC_016051	XLOC_427446	--	Novel_lncRNA	XM_015098833.1	101118461	--	sp|Q86Y91|KI18B_HUMAN Kinesin-like protein KIF18B OS=Homo sapiens GN=KIF18B PE=1 SV=3//0	0.997389	9.51859e-13	up
LNC_016051	XLOC_427446	--	Novel_lncRNA	XM_015099585.1	101108149	--	sp|Q9H098|F107B_HUMAN Protein FAM107B OS=Homo sapiens GN=FAM107B PE=1 SV=1//1.9683e-43	0.983927	8.2243e-09	up
LNC_016051	XLOC_427446	--	Novel_lncRNA	XM_015103876.1	101122829	--	sp|Q7RTR2|NLRC3_HUMAN Protein NLRC3 OS=Homo sapiens GN=NLRC3 PE=2 SV=2//2.48612e-16	0.988659	1.44986e-09	up
LNC_016051	XLOC_427446	--	Novel_lncRNA	XM_004019042.3	101122637	--	sp|Q99877|H2B1N_HUMAN Histone H2B type 1-N OS=Homo sapiens GN=HIST1H2BN PE=1 SV=3//8.45207e-60	0.997007	1.88208e-12	up
LNC_016051	XLOC_427446	--	Novel_lncRNA	XM_012099499.1	101123503	--	sp|Q9BXW9|FACD2_HUMAN Fanconi anemia group D2 protein OS=Homo sapiens GN=FANCD2 PE=1 SV=2//0	0.999894	1.03722e-19	up
LNC_016051	XLOC_427446	--	Novel_lncRNA	XM_012183526.2	101123308	--	sp|Q13239|SLAP1_HUMAN Src-like-adapter OS=Homo sapiens GN=SLA PE=1 SV=3//3.25748e-23	0.991941	2.64127e-10	up
LNC_016051	XLOC_427446	--	Novel_lncRNA	XM_012135751.2	101107575	--	sp|Q32LP4|S4A10_BOVIN Sodium-driven chloride bicarbonate exchanger OS=Bos taurus GN=SLC4A10 PE=2 SV=1//0	0.996354	5.04234e-12	up
LNC_016051	XLOC_427446	--	Novel_lncRNA	XM_012173682.2	101119457	--	sp|Q3ZBE0|DQX1_BOVIN ATP-dependent RNA helicase DQX1 OS=Bos taurus GN=DQX1 PE=2 SV=1//0	0.999779	4.1746e-18	up
LNC_016051	XLOC_427446	--	Novel_lncRNA	XM_012190181.2	101117186	--	sp|A2VE23|DMKN_BOVIN Dermokine OS=Bos taurus GN=DMKN PE=2 SV=1//4.87282e-56	0.999779	4.1746e-18	up
LNC_016051	XLOC_427446	--	Novel_lncRNA	XM_004023341.3	101104417	--	sp|Q9H0Z9|RBM38_HUMAN RNA-binding protein 38 OS=Homo sapiens GN=RBM38 PE=1 SV=2//1.70789e-88	0.955772	1.23723e-06	up
LNC_016051	XLOC_427446	--	Novel_lncRNA	XM_012186974.1	101119324	--	sp|P26285|F262_BOVIN 6-phosphofructo-2-kinase/fructose-2,6-bisphosphatase 2 OS=Bos taurus GN=PFKFB2 PE=1 SV=2//0	0.957904	9.69969e-07	up
LNC_016051	XLOC_427446	--	Novel_lncRNA	XM_004008559.3	101123372	--	sp|P06734|FCER2_HUMAN Low affinity immunoglobulin epsilon Fc receptor OS=Homo sapiens GN=FCER2 PE=1 SV=1//8.1586e-23	0.999779	4.1746e-18	up
LNC_016051	XLOC_427446	--	Novel_lncRNA	XM_015092549.1	101113294	--	sp|Q9H8V3|ECT2_HUMAN Protein ECT2 OS=Homo sapiens GN=ECT2 PE=1 SV=4//0	0.998721	2.69415e-14	up
LNC_016051	XLOC_427446	--	Novel_lncRNA	XM_004012143.3	101112071	--	sp|P63159|HMGB1_RAT High mobility group protein B1 OS=Rattus norvegicus GN=Hmgb1 PE=1 SV=2//5.39146e-97	0.966697	3.05092e-07	up
LNC_016051	XLOC_427446	--	Novel_lncRNA	XM_015103354.1	101112777	--	sp|O75093|SLIT1_HUMAN Slit homolog 1 protein OS=Homo sapiens GN=SLIT1 PE=2 SV=4//0	0.999704	1.78473e-17	up
LNC_016051	XLOC_427446	--	Novel_lncRNA	XM_015097777.1	101117675	--	sp|O94900|TOX_HUMAN Thymocyte selection-associated high mobility group box protein TOX OS=Homo sapiens GN=TOX PE=2 SV=3//0	0.977083	4.79062e-08	up
LNC_016051	XLOC_427446	--	Novel_lncRNA	XM_012178900.2	443128	--	sp|O75330|HMMR_HUMAN Hyaluronan mediated motility receptor OS=Homo sapiens GN=HMMR PE=1 SV=2//0	0.988581	1.4999e-09	up
LNC_016051	XLOC_427446	--	Novel_lncRNA	XM_015093679.1	101113917	--	sp|Q6DUB7|STMN1_PIG Stathmin OS=Sus scrofa GN=STMN1 PE=2 SV=3//3.03172e-95	0.998271	1.21452e-13	up
LNC_016051	XLOC_427446	--	Novel_lncRNA	XM_012188365.2	101105016	--	sp|Q5T5P2|SKT_HUMAN Sickle tail protein homolog OS=Homo sapiens GN=KIAA1217 PE=1 SV=2//0	0.998709	2.81312e-14	up
LNC_016051	XLOC_427446	--	Novel_lncRNA	XM_015094338.1	101119705	--	sp|Q86VH4|LRRT4_HUMAN Leucine-rich repeat transmembrane neuronal protein 4 OS=Homo sapiens GN=LRRTM4 PE=2 SV=2//0	0.973635	9.59939e-08	up
LNC_016051	XLOC_427446	--	Novel_lncRNA	XM_015097563.1	101114282	--	sp|Q8TCX5|RHPN1_HUMAN Rhophilin-1 OS=Homo sapiens GN=RHPN1 PE=1 SV=1//0	0.999779	4.1746e-18	up
LNC_016051	XLOC_427446	--	Novel_lncRNA	XM_012102882.2	101116007	--	sp|A6QPB3|COHA1_BOVIN Collagen alpha-1(XVII) chain OS=Bos taurus GN=COL17A1 PE=2 SV=1//0	0.999562	1.26778e-16	up
LNC_016051	XLOC_427446	--	Novel_lncRNA	XM_015099016.1	101115296	--	sp|Q5RCW6|RBG1L_PONAB Rab GTPase-activating protein 1-like OS=Pongo abelii GN=RABGAP1L PE=2 SV=1//0	0.950558	2.1409e-06	up
LNC_016051	XLOC_427446	--	Novel_lncRNA	XM_004018493.3	101112427	--	sp|P56425|CTHL7_BOVIN Cathelicidin-7 OS=Bos taurus GN=CATHL7 PE=2 SV=1//1.68773e-79	0.999858	4.62406e-19	up
LNC_016051	XLOC_427446	--	Novel_lncRNA	XR_001433826.1	101120971	--	sp|Q96DU3|SLAF6_HUMAN SLAM family member 6 OS=Homo sapiens GN=SLAMF6 PE=1 SV=3//1.54319e-90	0.967276	2.79718e-07	up
LNC_016051	XLOC_427446	--	Novel_lncRNA	XM_015095685.1	101110590	--	sp|Q61096|PRTN3_MOUSE Myeloblastin OS=Mus musculus GN=Prtn3 PE=2 SV=2//5.4102e-09	0.972709	1.13896e-07	up
LNC_016051	XLOC_427446	--	Novel_lncRNA	XM_012104542.2	105604789	--	sp|Q8TEE9|SAP25_HUMAN Histone deacetylase complex subunit SAP25 OS=Homo sapiens GN=SAP25 PE=1 SV=2//1.10618e-63	0.976996	4.88122e-08	up
LNC_016051	XLOC_427446	--	Novel_lncRNA	XM_004011953.3	101105420	--	sp|P33991|MCM4_HUMAN DNA replication licensing factor MCM4 OS=Homo sapiens GN=MCM4 PE=1 SV=5//0	0.979486	2.76464e-08	up
LNC_016051	XLOC_427446	--	Novel_lncRNA	XM_012175099.2	101109003	--	sp|Q0P5J1|FACR2_BOVIN Fatty acyl-CoA reductase 2 OS=Bos taurus GN=FAR2 PE=2 SV=1//0	0.999688	2.32471e-17	up
LNC_016051	XLOC_427446	--	Novel_lncRNA	XM_004020047.3	101106217	--	sp|Q9NRZ9|HELLS_HUMAN Lymphoid-specific helicase OS=Homo sapiens GN=HELLS PE=1 SV=1//0	0.992433	1.92873e-10	up
LNC_016051	XLOC_427446	--	Novel_lncRNA	XM_004013051.3	101111110	--	sp|P09564|CD7_HUMAN T-cell antigen CD7 OS=Homo sapiens GN=CD7 PE=1 SV=1//2.46879e-49	0.998657	3.43074e-14	up
LNC_016051	XLOC_427446	--	Novel_lncRNA	XM_004005104.3	101114173	--	sp|A4IFU8|AUNIP_BOVIN Aurora kinase A and ninein-interacting protein OS=Bos taurus GN=AUNIP PE=2 SV=1//0	0.988644	1.45943e-09	up
LNC_016051	XLOC_427446	--	Novel_lncRNA	XM_004017797.3	101116938	--	sp|Q14005|IL16_HUMAN Pro-interleukin-16 OS=Homo sapiens GN=IL16 PE=1 SV=4//0	0.983796	8.56291e-09	up
LNC_016051	XLOC_427446	--	Novel_lncRNA	XM_004021530.3	101110297	--	sp|Q6UWK7|CJ099_HUMAN Secreted protein C10orf99 OS=Homo sapiens GN=C10orf99 PE=1 SV=1//1.91261e-14	0.98724	2.60731e-09	up
LNC_016051	XLOC_427446	--	Novel_lncRNA	XM_012104320.2	101110725	--	sp|O43561|LAT_HUMAN Linker for activation of T-cells family member 1 OS=Homo sapiens GN=LAT PE=1 SV=1//7.35993e-59	0.999779	4.1746e-18	up
LNC_016051	XLOC_427446	--	Novel_lncRNA	XM_004019518.3	101111403	--	sp|O14757|CHK1_HUMAN Serine/threonine-protein kinase Chk1 OS=Homo sapiens GN=CHEK1 PE=1 SV=2//0	0.973168	1.04705e-07	up
LNC_016051	XLOC_427446	--	Novel_lncRNA	XM_012185734.2	101111723	--	sp|Q076A4|MYH8_CANFA Myosin-8 OS=Canis familiaris GN=MYH8 PE=3 SV=1//0	0.995391	1.62472e-11	up
LNC_016051	XLOC_427446	--	Novel_lncRNA	XM_015105254.1	105605944	--	sp|Q29422|CD1B2_SHEEP T-cell surface glycoprotein CD1b-2 OS=Ovis aries PE=1 SV=1//0	0.998819	1.80856e-14	up
LNC_016051	XLOC_427446	--	Novel_lncRNA	XM_012105224.2	101106567	--	sp|Q32KL8|TBATA_BOVIN Protein TBATA OS=Bos taurus GN=TBATA PE=2 SV=1//0	0.999779	4.1746e-18	up
LNC_016051	XLOC_427446	--	Novel_lncRNA	XM_004021417.3	101105877	--	sp|E1BMP7|DNA2_BOVIN DNA replication ATP-dependent helicase/nuclease DNA2 OS=Bos taurus GN=DNA2 PE=3 SV=3//0	0.965365	3.70357e-07	up
LNC_016051	XLOC_427446	--	Novel_lncRNA	XM_012103240.2	100913156	--	sp|Q8N3J2|METL4_HUMAN Methyltransferase-like protein 4 OS=Homo sapiens GN=METTL4 PE=2 SV=3//0	0.999779	4.1746e-18	up
LNC_016051	XLOC_427446	--	Novel_lncRNA	XM_004019441.3	101112858	--	sp|Q92832|NELL1_HUMAN Protein kinase C-binding protein NELL1 OS=Homo sapiens GN=NELL1 PE=1 SV=4//0	0.957075	1.06772e-06	up
LNC_016051	XLOC_427446	--	Novel_lncRNA	XM_015091645.1	101111929	--	sp|Q8NCD3|HJURP_HUMAN Holliday junction recognition protein OS=Homo sapiens GN=HJURP PE=1 SV=2//0	0.976054	5.95714e-08	up
LNC_016051	XLOC_427446	--	Novel_lncRNA	XM_015099437.1	101106868	--	sp|Q9Y2I6|NINL_HUMAN Ninein-like protein OS=Homo sapiens GN=NINL PE=1 SV=2//1.97887e-33	0.971957	1.30304e-07	up
LNC_016051	XLOC_427446	--	Novel_lncRNA	XM_015098387.1	101111469	--	sp|Q14781|CBX2_HUMAN Chromobox protein homolog 2 OS=Homo sapiens GN=CBX2 PE=1 SV=2//0	0.952885	1.68909e-06	up
LNC_016051	XLOC_427446	--	Novel_lncRNA	XM_004004625.3	101121749	--	sp|Q3ZBK3|SPC25_BOVIN Kinetochore protein Spc25 OS=Bos taurus GN=SPC25 PE=2 SV=1//3.05297e-158	0.992091	2.40448e-10	up
LNC_016051	XLOC_427446	--	Novel_lncRNA	XM_015101362.1	100820755	--	sp|Q5RAG7|XCT_PONAB Cystine/glutamate transporter OS=Pongo abelii GN=SLC7A11 PE=2 SV=1//0	0.996115	6.927e-12	up
LNC_016051	XLOC_427446	--	Novel_lncRNA	XM_015105274.1	443153	--	sp|P30205|WC11_BOVIN Antigen WC1.1 OS=Bos taurus PE=2 SV=1//6.50345e-09	0.994363	4.44031e-11	up
LNC_016051	XLOC_427446	--	Novel_lncRNA	XM_004004435.3	101114676	--	sp|Q96KB5|TOPK_HUMAN Lymphokine-activated killer T-cell-originated protein kinase OS=Homo sapiens GN=PBK PE=1 SV=3//0	0.97228	1.23044e-07	up
LNC_016051	XLOC_427446	--	Novel_lncRNA	XM_015102558.1	106990414	--	sp|Q6LED0|H31_RAT Histone H3.1 OS=Rattus norvegicus PE=1 SV=3//1.07799e-93	0.998052	2.20193e-13	up
LNC_016051	XLOC_427446	--	Novel_lncRNA	XM_012107960.2	101114595	--	sp|P80943|CD1B3_SHEEP T-cell surface glycoprotein CD1b-3 (Fragment) OS=Ovis aries PE=2 SV=1//1.71819e-76	0.999779	4.1746e-18	up
LNC_016051	XLOC_427446	--	Novel_lncRNA	XM_004019076.3	101110974	--	sp|P10854|H2B1M_MOUSE Histone H2B type 1-M OS=Mus musculus GN=Hist1h2bm PE=1 SV=2//8.3322e-62	0.99719	1.37414e-12	up
LNC_016051	XLOC_427446	--	Novel_lncRNA	XM_012099006.2	101119509	--	sp|A6QPQ2|SPA38_BOVIN Serpin A3-8 OS=Bos taurus GN=SERPINA3-8 PE=2 SV=1//0	0.980839	1.96963e-08	up
LNC_016051	XLOC_427446	--	Novel_lncRNA	XM_012179335.1	100147795	--	sp|Q2HJG3|RHOH_BOVIN Rho-related GTP-binding protein RhoH OS=Bos taurus GN=RHOH PE=2 SV=1//1.49228e-111	0.993146	1.17779e-10	up
LNC_016051	XLOC_427446	--	Novel_lncRNA	XM_012106713.2	101103624	--	sp|O60829|PAGE4_HUMAN P antigen family member 4 OS=Homo sapiens GN=PAGE4 PE=2 SV=1//1.00038e-13	0.999189	2.76638e-15	up
LNC_016051	XLOC_427446	--	Novel_lncRNA	XM_012175211.2	101116387	--	sp|Q7TPS5|C2CD5_MOUSE C2 domain-containing protein 5 OS=Mus musculus GN=C2cd5 PE=1 SV=2//0	0.999779	4.1746e-18	up
LNC_016051	XLOC_427446	--	Novel_lncRNA	XM_004021699.3	101112284	--	sp|Q4R3N2|LR2BP_MACFA LRP2-binding protein OS=Macaca fascicularis GN=LRP2BP PE=2 SV=1//0	0.971497	1.41251e-07	up
LNC_016051	XLOC_427446	--	Novel_lncRNA	XM_004018961.3	101122820	--	sp|Q06643|TNFC_HUMAN Lymphotoxin-beta OS=Homo sapiens GN=LTB PE=1 SV=1//9.35753e-114	0.996483	4.2123e-12	up
LNC_016051	XLOC_427446	--	Novel_lncRNA	XM_004016259.3	101112671	--	sp|Q8TCB6|O51E1_HUMAN Olfactory receptor 51E1 OS=Homo sapiens GN=OR51E1 PE=2 SV=1//0	0.99854	5.20682e-14	up
LNC_016051	XLOC_427446	--	Novel_lncRNA	XM_012176982.2	101119390	--	sp|Q9UEE5|ST17A_HUMAN Serine/threonine-protein kinase 17A OS=Homo sapiens GN=STK17A PE=1 SV=2//0	0.968725	2.23594e-07	up
LNC_016051	XLOC_427446	--	Novel_lncRNA	XM_015099389.1	101121532	--	sp|Q9Y228|T3JAM_HUMAN TRAF3-interacting JNK-activating modulator OS=Homo sapiens GN=TRAF3IP3 PE=1 SV=2//0	0.992024	2.50823e-10	up
LNC_016051	XLOC_427446	--	Novel_lncRNA	XM_004006941.3	101114260	--	sp|P26842|CD27_HUMAN CD27 antigen OS=Homo sapiens GN=CD27 PE=1 SV=2//1.21399e-114	0.998366	9.1456e-14	up
LNC_016051	XLOC_427446	--	Novel_lncRNA	XM_012177639.2	101102231	--	sp|Q8CGP0|H2B3B_MOUSE Histone H2B type 3-B OS=Mus musculus GN=Hist3h2bb PE=1 SV=3//7.06298e-55	0.985255	5.35604e-09	up
LNC_016051	XLOC_427446	--	Novel_lncRNA	XM_012180117.2	101123378	--	sp|Q3MHR2|DCK_BOVIN Deoxycytidine kinase OS=Bos taurus GN=DCK PE=2 SV=1//9.64306e-148	0.972251	1.23683e-07	up
LNC_016051	XLOC_427446	--	Novel_lncRNA	XM_004019046.3	101102344	--	sp|P02262|H2A1_RAT Histone H2A type 1 OS=Rattus norvegicus PE=1 SV=2//8.80714e-71	0.99944	4.33782e-16	up
LNC_016051	XLOC_427446	--	Novel_lncRNA	XM_015105199.1	101121923	--	sp|Q8WY07|CTR3_HUMAN Cationic amino acid transporter 3 OS=Homo sapiens GN=SLC7A3 PE=1 SV=1//6.0671e-179	0.998223	1.39272e-13	up
LNC_016051	XLOC_427446	--	Novel_lncRNA	XM_015104875.1	101112288	--	sp|Q9Y4W2|LAS1L_HUMAN Ribosomal biogenesis protein LAS1L OS=Homo sapiens GN=LAS1L PE=1 SV=2//7.56113e-16	0.999779	4.1746e-18	up
LNC_016051	XLOC_427446	--	Novel_lncRNA	XM_004011957.3	780448	--	sp|Q2KIP6|OPRK_BOVIN Kappa-type opioid receptor OS=Bos taurus GN=OPRK1 PE=2 SV=1//0	0.995265	1.86012e-11	up
LNC_016051	XLOC_427446	--	Novel_lncRNA	XM_012174193.2	101105898	--	sp|Q14674|ESPL1_HUMAN Separin OS=Homo sapiens GN=ESPL1 PE=1 SV=3//0	0.956532	1.13605e-06	up
LNC_016051	XLOC_427446	--	Novel_lncRNA	XM_004003362.2	101104197	--	sp|P01359|TFF2_PIG Trefoil factor 2 (Fragment) OS=Sus scrofa GN=TFF2 PE=1 SV=4//4.41724e-57	0.978874	3.19858e-08	up
LNC_016051	XLOC_427446	--	Novel_lncRNA	XM_012104377.1	101119953	--	sp|Q5RAC1|PRRT2_PONAB Proline-rich transmembrane protein 2 OS=Pongo abelii GN=PRRT2 PE=2 SV=1//1.9338e-120	0.989935	7.99792e-10	up
LNC_016051	XLOC_427446	--	Novel_lncRNA	XM_012111193.2	443480	--	sp|Q28071|CD28_BOVIN T-cell-specific surface glycoprotein CD28 OS=Bos taurus GN=CD28 PE=2 SV=1//2.01933e-134	0.999321	1.13613e-15	up
LNC_016051	XLOC_427446	--	Novel_lncRNA	XM_012108099.1	105601913	--	sp|Q9EQR5|LIME1_MOUSE Lck-interacting transmembrane adapter 1 OS=Mus musculus GN=Lime1 PE=1 SV=1//4.0542e-60	0.999779	4.1746e-18	up
LNC_016051	XLOC_427446	--	Novel_lncRNA	XM_015102559.1	101111915	--	sp|Q93079|H2B1H_HUMAN Histone H2B type 1-H OS=Homo sapiens GN=HIST1H2BH PE=1 SV=3//3.55896e-54	0.969276	2.04786e-07	up
LNC_016051	XLOC_427446	--	Novel_lncRNA	XM_015092725.1	101115254	--	sp|Q60611|SATB1_MOUSE DNA-binding protein SATB1 OS=Mus musculus GN=Satb1 PE=1 SV=2//0	0.967605	2.66121e-07	up
LNC_016051	XLOC_427446	--	Novel_lncRNA	XR_001039138.1	101119203	--	sp|Q12815|TROAP_HUMAN Tastin OS=Homo sapiens GN=TROAP PE=1 SV=3//6.87144e-55	0.999779	4.1746e-18	up
LNC_016051	XLOC_427446	--	Novel_lncRNA	XM_015099621.1	101115891	--	sp|P37275|ZEB1_HUMAN Zinc finger E-box-binding homeobox 1 OS=Homo sapiens GN=ZEB1 PE=1 SV=2//0	0.965893	3.43277e-07	up
LNC_016051	XLOC_427446	--	Novel_lncRNA	XM_004014605.3	101115053	--	sp|Q32PA5|UBE2C_BOVIN Ubiquitin-conjugating enzyme E2 C OS=Bos taurus GN=UBE2C PE=2 SV=1//1.54731e-120	0.997182	1.39367e-12	up
LNC_016051	XLOC_427446	--	Novel_lncRNA	XM_012170922.2	101119124	--	sp|Q9QYE3|BC11A_MOUSE B-cell lymphoma/leukemia 11A OS=Mus musculus GN=Bcl11a PE=1 SV=1//0	0.986037	4.08301e-09	up
LNC_016051	XLOC_427446	--	Novel_lncRNA	XM_015092745.1	443480	--	sp|Q28071|CD28_BOVIN T-cell-specific surface glycoprotein CD28 OS=Bos taurus GN=CD28 PE=2 SV=1//2.01933e-134	0.998616	3.98887e-14	up
LNC_016051	XLOC_427446	--	Novel_lncRNA	XM_012181677.2	101116234	--	sp|Q9MYN5|CDKN3_PIG Cyclin-dependent kinase inhibitor 3 OS=Sus scrofa GN=CDKN3 PE=2 SV=1//1.58909e-121	0.993668	7.93314e-11	up
LNC_016051	XLOC_427446	--	Novel_lncRNA	XM_012178389.2	101104149	--	sp|Q499Z4|ZN672_HUMAN Zinc finger protein 672 OS=Homo sapiens GN=ZNF672 PE=2 SV=2//0	0.99285	1.4546e-10	up
LNC_016051	XLOC_427446	--	Novel_lncRNA	XM_004010443.3	101108313	--	sp|O60566|BUB1B_HUMAN Mitotic checkpoint serine/threonine-protein kinase BUB1 beta OS=Homo sapiens GN=BUB1B PE=1 SV=3//0	0.992845	1.45957e-10	up
LNC_016051	XLOC_427446	--	Novel_lncRNA	XM_015099888.1	101105095	--	sp|P10244|MYBB_HUMAN Myb-related protein B OS=Homo sapiens GN=MYBL2 PE=1 SV=1//5.53074e-163	0.97169	1.36574e-07	up
LNC_016051	XLOC_427446	--	Novel_lncRNA	XM_004011416.3	101103731	--	sp|Q9UKT4|FBX5_HUMAN F-box only protein 5 OS=Homo sapiens GN=FBXO5 PE=1 SV=1//0	0.972412	1.20158e-07	up
LNC_016051	XLOC_427446	--	Novel_lncRNA	XM_012186052.2	101104255	--	sp|A2VDW9|IKZF3_BOVIN Zinc finger protein Aiolos OS=Bos taurus GN=IKZF3 PE=2 SV=1//0	0.999779	4.1746e-18	up
LNC_016051	XLOC_427446	--	Novel_lncRNA	XM_012175505.1	101110222	--	sp|Q99618|CDCA3_HUMAN Cell division cycle-associated protein 3 OS=Homo sapiens GN=CDCA3 PE=1 SV=1//3.1165e-109	0.995718	1.12588e-11	up
LNC_016051	XLOC_427446	--	Novel_lncRNA	XM_004009633.3	780521	--	sp|Q9UJU2|LEF1_HUMAN Lymphoid enhancer-binding factor 1 OS=Homo sapiens GN=LEF1 PE=1 SV=1//0	0.99965	4.12799e-17	up
LNC_016051	XLOC_427446	--	Novel_lncRNA	XM_012183568.2	101103327	--	sp|Q9NUQ9|FA49B_HUMAN Protein FAM49B OS=Homo sapiens GN=FAM49B PE=1 SV=1//0	0.999109	4.41149e-15	up
LNC_016051	XLOC_427446	--	Novel_lncRNA	XM_012106134.2	554259	--	sp|Q9NR97|TLR8_HUMAN Toll-like receptor 8 OS=Homo sapiens GN=TLR8 PE=1 SV=1//0	0.99932	1.14097e-15	up
LNC_016051	XLOC_427446	--	Novel_lncRNA	XM_012179331.2	100147795	--	sp|Q2HJG3|RHOH_BOVIN Rho-related GTP-binding protein RhoH OS=Bos taurus GN=RHOH PE=2 SV=1//1.49228e-111	0.999447	4.08466e-16	up
LNC_016051	XLOC_427446	--	Novel_lncRNA	XM_015100570.1	101113356	--	sp|Q6ZS11|RINL_HUMAN Ras and Rab interactor-like protein OS=Homo sapiens GN=RINL PE=2 SV=2//0	0.996601	3.55519e-12	up
LNC_016051	XLOC_427446	--	Novel_lncRNA	XM_015100148.1	101102752	--	sp|Q14687|GSE1_HUMAN Genetic suppressor element 1 OS=Homo sapiens GN=GSE1 PE=1 SV=3//6.8726e-15	0.956415	1.15113e-06	up
LNC_016051	XLOC_427446	--	Novel_lncRNA	XM_004013677.3	101102077	--	sp|P98131|LYAM1_BOVIN L-selectin OS=Bos taurus GN=SELL PE=2 SV=1//0	0.965907	3.42579e-07	up
LNC_016051	XLOC_427446	--	Novel_lncRNA	XM_015103965.1	101114160	--	sp|Q8N201|INT1_HUMAN Integrator complex subunit 1 OS=Homo sapiens GN=INTS1 PE=1 SV=2//3.61083e-24	0.965794	3.48226e-07	up
LNC_016051	XLOC_427446	--	Novel_lncRNA	XM_012178438.2	101112901	--	sp|Q92619|HMHA1_HUMAN Minor histocompatibility protein HA-1 OS=Homo sapiens GN=HMHA1 PE=1 SV=2//5.38297e-08	0.966443	3.16773e-07	up
LNC_016051	XLOC_427446	--	Novel_lncRNA	XM_012104351.2	101114326	--	sp|Q92176|COR1A_BOVIN Coronin-1A OS=Bos taurus GN=CORO1A PE=1 SV=3//0	0.989741	8.79546e-10	up
LNC_016051	XLOC_427446	--	Novel_lncRNA	XM_012181919.2	101105789	--	sp|Q0VCM0|S10AG_BOVIN Protein S100-A16 OS=Bos taurus GN=S100A16 PE=3 SV=1//3.78984e-64	0.999779	4.1746e-18	up
LNC_016051	XLOC_427446	--	Novel_lncRNA	XM_012153320.2	101106916	--	sp|Q9UNK4|PA2GD_HUMAN Group IID secretory phospholipase A2 OS=Homo sapiens GN=PLA2G2D PE=1 SV=2//5.74761e-09	0.999779	4.1746e-18	up
LNC_016051	XLOC_427446	--	Novel_lncRNA	XM_004016354.3	101115823	--	sp|Q924Y0|BODG_MOUSE Gamma-butyrobetaine dioxygenase OS=Mus musculus GN=Bbox1 PE=2 SV=1//0	0.99926	1.74329e-15	up
LNC_016051	XLOC_427446	--	Novel_lncRNA	XM_012187452.2	101106538	--	sp|Q96HA4|CA159_HUMAN Uncharacterized protein C1orf159 OS=Homo sapiens GN=C1orf159 PE=2 SV=2//2.19068e-20	0.999779	4.1746e-18	up
LNC_016051	XLOC_427446	--	Novel_lncRNA	XM_012173749.2	101109789	--	sp|O95819|M4K4_HUMAN Mitogen-activated protein kinase kinase kinase kinase 4 OS=Homo sapiens GN=MAP4K4 PE=1 SV=2//5.5635e-23	0.999779	4.1746e-18	up
LNC_016051	XLOC_427446	--	Novel_lncRNA	XM_012105420.1	101108716	--	sp|Q3ZBK2|F213A_BOVIN Redox-regulatory protein FAM213A OS=Bos taurus GN=FAM213A PE=2 SV=1//4.08707e-127	0.999779	4.1746e-18	up
LNC_016051	XLOC_427446	--	Novel_lncRNA	XM_012100043.2	101116685	--	sp|Q9BWF2|TRAIP_HUMAN E3 ubiquitin-protein ligase TRAIP OS=Homo sapiens GN=TRAIP PE=1 SV=1//0	0.974808	7.66022e-08	up
LNC_016051	XLOC_427446	--	Novel_lncRNA	XM_004009882.3	101120084	--	sp|Q3T0Y3|ST1B1_BOVIN Sulfotransferase family cytosolic 1B member 1 OS=Bos taurus GN=SULT1B1 PE=2 SV=1//0	0.992893	1.41134e-10	up
LNC_016051	XLOC_427446	--	Novel_lncRNA	XM_004006624.3	101120563	--	sp|A2RU30|TESP1_HUMAN Protein TESPA1 OS=Homo sapiens GN=TESPA1 PE=1 SV=2//0	0.994503	3.91816e-11	up
LNC_016051	XLOC_427446	--	Novel_lncRNA	XM_004010625.3	101108754	--	sp|Q01415|GALK2_HUMAN N-acetylgalactosamine kinase OS=Homo sapiens GN=GALK2 PE=1 SV=1//1.11613e-15	0.994872	2.76974e-11	up
LNC_016051	XLOC_427446	--	Novel_lncRNA	XM_012173739.2	101109789	--	sp|O95819|M4K4_HUMAN Mitogen-activated protein kinase kinase kinase kinase 4 OS=Homo sapiens GN=MAP4K4 PE=1 SV=2//5.5635e-23	0.971884	1.32002e-07	up
LNC_016051	XLOC_427446	--	Novel_lncRNA	XM_004002914.3	101120459	--	sp|Q8N6F7|GCSAM_HUMAN Germinal center-associated signaling and motility protein OS=Homo sapiens GN=GCSAM PE=1 SV=1//2.42746e-75	0.99322	1.11535e-10	up
LNC_016051	XLOC_427446	--	Novel_lncRNA	XM_012180295.2	101122904	--	sp|Q8IUE6|H2A2B_HUMAN Histone H2A type 2-B OS=Homo sapiens GN=HIST2H2AB PE=1 SV=3//1.85769e-69	0.995935	8.68046e-12	up
LNC_016051	XLOC_427446	--	Novel_lncRNA	XM_012095967.1	101117104	--	sp|A6H7B8|PGAP2_BOVIN Post-GPI attachment to proteins factor 2 OS=Bos taurus GN=PGAP2 PE=2 SV=1//5.56012e-156	0.997326	1.07096e-12	up
LNC_016051	XLOC_427446	--	Novel_lncRNA	XM_012188770.2	101112753	--	sp|Q95336|GON2_TUPBE Progonadoliberin-2 OS=Tupaia belangeri GN=GNRH2 PE=1 SV=1//1.45563e-17	0.984556	6.7423e-09	up
LNC_016051	XLOC_427446	--	Novel_lncRNA	XM_015092630.1	101105870	--	sp|Q14188|TFDP2_HUMAN Transcription factor Dp-2 OS=Homo sapiens GN=TFDP2 PE=1 SV=2//0	0.961886	5.94143e-07	up
LNC_016051	XLOC_427446	--	Novel_lncRNA	XM_015100574.1	101114894	--	sp|Q56JZ9|GMFG_BOVIN Glia maturation factor gamma OS=Bos taurus GN=GMFG PE=2 SV=1//3.35652e-49	0.990011	7.7031e-10	up
LNC_016051	XLOC_427446	--	Novel_lncRNA	XM_015101777.1	101117021	--	sp|Q96S97|MYADM_HUMAN Myeloid-associated differentiation marker OS=Homo sapiens GN=MYADM PE=1 SV=2//4.1217e-76	0.992549	1.78676e-10	up
LNC_016051	XLOC_427446	--	Novel_lncRNA	XM_015105236.1	106992027	--	sp|P30205|WC11_BOVIN Antigen WC1.1 OS=Bos taurus PE=2 SV=1//6.21976e-27	0.9929	1.40405e-10	up
LNC_016051	XLOC_427446	--	Novel_lncRNA	XM_015101488.1	101123153	--	sp|Q32L19|MND1_BOVIN Meiotic nuclear division protein 1 homolog OS=Bos taurus GN=MND1 PE=2 SV=1//4.42385e-142	0.999448	4.04375e-16	up
LNC_016051	XLOC_427446	--	Novel_lncRNA	XM_015093911.1	101104054	--	sp|O15439|MRP4_HUMAN Multidrug resistance-associated protein 4 OS=Homo sapiens GN=ABCC4 PE=1 SV=3//0	0.995363	1.67512e-11	up
LNC_016051	XLOC_427446	--	Novel_lncRNA	XM_015104422.1	101113125	--	sp|Q92563|TICN2_HUMAN Testican-2 OS=Homo sapiens GN=SPOCK2 PE=1 SV=1//0	0.975224	7.0533e-08	up
LNC_016051	XLOC_427446	--	Novel_lncRNA	XM_012182509.2	101123047	--	sp|Q8NB25|F184A_HUMAN Protein FAM184A OS=Homo sapiens GN=FAM184A PE=2 SV=3//0	0.999779	4.1746e-18	up
LNC_016051	XLOC_427446	--	Novel_lncRNA	XM_015102076.1	101105692	--	sp|Q9Z282|GP132_MOUSE Probable G-protein coupled receptor 132 OS=Mus musculus GN=Gpr132 PE=1 SV=1//2.25278e-143	0.978449	3.53112e-08	up
LNC_016051	XLOC_427446	--	Novel_lncRNA	XM_004003864.3	101102780	--	sp|A6NFN9|ANKUB_HUMAN Protein ANKUB1 OS=Homo sapiens GN=ANKUB1 PE=2 SV=2//1.14798e-07	0.997638	5.76801e-13	up
LNC_016051	XLOC_427446	--	Novel_lncRNA	XM_012175414.2	105613004	--	-//-	0.995895	9.11428e-12	up
LNC_016051	XLOC_427446	--	Novel_lncRNA	XM_012182943.2	101109886	--	sp|P46200|MYB_BOVIN Transcriptional activator Myb OS=Bos taurus GN=MYB PE=2 SV=1//2.40893e-123	0.998494	6.09384e-14	up
LNC_016051	XLOC_427446	--	Novel_lncRNA	XM_004013663.2	101120258	--	sp|Q9UQ84|EXO1_HUMAN Exonuclease 1 OS=Homo sapiens GN=EXO1 PE=1 SV=2//0	0.997492	7.77468e-13	up
LNC_016051	XLOC_427446	--	Novel_lncRNA	XM_012178180.2	101105654	--	sp|Q4LDR2|CTXN3_HUMAN Cortexin-3 OS=Homo sapiens GN=CTXN3 PE=3 SV=1//2.24027e-30	0.966502	3.14013e-07	up
LNC_016051	XLOC_427446	--	Novel_lncRNA	XM_004016320.3	101106622	--	sp|P84798|DPOD3_BOVIN DNA polymerase delta subunit 3 OS=Bos taurus GN=POLD3 PE=1 SV=2//0	0.98628	3.74181e-09	up
LNC_016051	XLOC_427446	--	Novel_lncRNA	XM_015101487.1	101123153	--	sp|Q32L19|MND1_BOVIN Meiotic nuclear division protein 1 homolog OS=Bos taurus GN=MND1 PE=2 SV=1//4.42385e-142	0.97963	2.6695e-08	up
LNC_016051	XLOC_427446	--	Novel_lncRNA	XM_004006674.3	101110135	--	sp|F1MF21|PARI_BOVIN PCNA-interacting partner OS=Bos taurus GN=PARPBP PE=3 SV=2//0	0.997791	4.12755e-13	up
LNC_016051	XLOC_427446	--	Novel_lncRNA	XM_015097238.1	101115714	--	sp|O75582|KS6A5_HUMAN Ribosomal protein S6 kinase alpha-5 OS=Homo sapiens GN=RPS6KA5 PE=1 SV=1//0	0.999714	1.5059e-17	up
LNC_016051	XLOC_427446	--	Novel_lncRNA	XM_012106848.2	101123442	--	sp|O95239|KIF4A_HUMAN Chromosome-associated kinesin KIF4A OS=Homo sapiens GN=KIF4A PE=1 SV=3//0	0.994581	3.6472e-11	up
LNC_016051	XLOC_427446	--	Novel_lncRNA	XM_004018846.3	101115320	--	sp|Q9Y253|POLH_HUMAN DNA polymerase eta OS=Homo sapiens GN=POLH PE=1 SV=1//0	0.982923	1.11147e-08	up
LNC_016051	XLOC_427446	--	Novel_lncRNA	XM_012176935.1	101109840	--	sp|Q9UNH6|SNX7_HUMAN Sorting nexin-7 OS=Homo sapiens GN=SNX7 PE=1 SV=1//0	0.991453	3.54063e-10	up
LNC_016051	XLOC_427446	--	Novel_lncRNA	XM_015093275.1	101111167	--	sp|P51451|BLK_HUMAN Tyrosine-protein kinase Blk OS=Homo sapiens GN=BLK PE=1 SV=3//0	0.992429	1.93403e-10	up
LNC_016051	XLOC_427446	--	Novel_lncRNA	XM_015095217.1	101120237	--	sp|Q02446|SP4_HUMAN Transcription factor Sp4 OS=Homo sapiens GN=SP4 PE=1 SV=2//0	0.956875	1.09254e-06	up
LNC_016051	XLOC_427446	--	Novel_lncRNA	XM_015092251.1	101121219	--	sp|Q9UBG3|CRNN_HUMAN Cornulin OS=Homo sapiens GN=CRNN PE=1 SV=1//8.99909e-68	0.961152	6.52767e-07	up
LNC_016051	XLOC_427446	--	Novel_lncRNA	XM_004020853.3	101108538	--	sp|A5A6H4|ROA1_PANTR Heterogeneous nuclear ribonucleoprotein A1 OS=Pan troglodytes GN=HNRNPA1 PE=2 SV=1//1.49568e-120	0.97625	5.71846e-08	up
LNC_016051	XLOC_427446	--	Novel_lncRNA	XM_012105537.2	101116629	--	sp|Q5T292|CJ128_HUMAN Putative uncharacterized protein C10orf128 OS=Homo sapiens GN=C10orf128 PE=3 SV=1//6.16255e-22	0.987052	2.80489e-09	up
LNC_016051	XLOC_427446	--	Novel_lncRNA	XM_012175418.2	101120482	--	sp|Q8VI21|CLC2F_MOUSE C-type lectin domain family 2 member F OS=Mus musculus GN=Clec2f PE=3 SV=1//2.59054e-19	0.996691	3.10885e-12	up
LNC_016051	XLOC_427446	--	Novel_lncRNA	XM_015100957.1	101107988	--	sp|Q9H172|ABCG4_HUMAN ATP-binding cassette sub-family G member 4 OS=Homo sapiens GN=ABCG4 PE=1 SV=2//0	0.962008	5.84806e-07	up
LNC_016051	XLOC_427446	--	Novel_lncRNA	XM_012188478.2	101106127	--	sp|Q5RDV7|CLDN1_PONAB Claudin domain-containing protein 1 OS=Pongo abelii GN=CLDND1 PE=2 SV=1//6.64233e-176	0.980462	2.16996e-08	up
LNC_016051	XLOC_427446	--	Novel_lncRNA	XM_012181686.2	101118701	--	sp|Q15398|DLGP5_HUMAN Disks large-associated protein 5 OS=Homo sapiens GN=DLGAP5 PE=1 SV=2//0	0.999779	4.1746e-18	up
LNC_016051	XLOC_427446	--	Novel_lncRNA	XM_004009588.3	101109799	--	sp|Q56JX9|FABPI_BOVIN Fatty acid-binding protein, intestinal OS=Bos taurus GN=FABP2 PE=2 SV=3//1.48186e-87	0.999697	2.0108e-17	up
LNC_016051	XLOC_427446	--	Novel_lncRNA	XM_015105319.1	106990114	--	sp|P48734|CDK1_BOVIN Cyclin-dependent kinase 1 OS=Bos taurus GN=CDK1 PE=2 SV=2//1.15858e-102	0.989718	8.89506e-10	up
LNC_016051	XLOC_427446	--	Novel_lncRNA	XM_015093239.1	101123605	--	sp|A6H8H2|DEN4C_MOUSE DENN domain-containing protein 4C OS=Mus musculus GN=Dennd4c PE=1 SV=1//0	0.97035	1.71697e-07	up
LNC_016051	XLOC_427446	--	Novel_lncRNA	XR_001021405.2	100217404	--	sp|Q1JQC6|SIR4_BOVIN NAD-dependent protein lipoamidase sirtuin-4, mitochondrial OS=Bos taurus GN=SIRT4 PE=2 SV=1//0	0.986993	2.8687e-09	up
LNC_016051	XLOC_427446	--	Novel_lncRNA	XM_015095542.1	105611754	--	-//-	0.999779	4.1746e-18	up
LNC_016051	XLOC_427446	--	Novel_lncRNA	XM_004022376.3	101120304	--	sp|A0JN71|SASH3_BOVIN SAM and SH3 domain-containing protein 3 OS=Bos taurus GN=SASH3 PE=2 SV=2//0	0.976302	5.65671e-08	up
LNC_016051	XLOC_427446	--	Novel_lncRNA	XM_015099643.1	101119236	--	sp|P28571|SC6A9_MOUSE Sodium- and chloride-dependent glycine transporter 1 OS=Mus musculus GN=Slc6a9 PE=2 SV=3//0	0.955666	1.25191e-06	up
LNC_016051	XLOC_427446	--	Novel_lncRNA	XM_015096011.1	101111097	--	sp|Q9Y2X0|MED16_HUMAN Mediator of RNA polymerase II transcription subunit 16 OS=Homo sapiens GN=MED16 PE=1 SV=2//0	0.967046	2.89574e-07	up
LNC_016051	XLOC_427446	--	Novel_lncRNA	XM_004018086.2	101114393	--	sp|Q9UPU7|TBD2B_HUMAN TBC1 domain family member 2B OS=Homo sapiens GN=TBC1D2B PE=1 SV=2//0	0.969435	1.99572e-07	up
LNC_016051	XLOC_427446	--	Novel_lncRNA	XM_015094354.1	101103464	--	sp|P31783|CD8A_BOVIN T-cell surface glycoprotein CD8 alpha chain OS=Bos taurus GN=CD8A PE=2 SV=1//1.1346e-100	0.999519	2.03341e-16	up
LNC_016051	XLOC_427446	--	Novel_lncRNA	XM_004006884.3	101121250	--	sp|Q8MI05|KLRF1_MACFA Killer cell lectin-like receptor subfamily F member 1 OS=Macaca fascicularis GN=KLRF1 PE=2 SV=1//1.34897e-79	0.96492	3.94428e-07	up
LNC_016051	XLOC_427446	--	Novel_lncRNA	XM_004004580.3	101111162	--	sp|Q32PH1|CDCA7_BOVIN Cell division cycle-associated protein 7 OS=Bos taurus GN=CDCA7 PE=2 SV=1//7.26337e-08	0.972938	1.09234e-07	up
LNC_016051	XLOC_427446	--	Novel_lncRNA	XM_004020841.2	101105713	--	sp|Q2TA25|PLK1_BOVIN Serine/threonine-protein kinase PLK1 OS=Bos taurus GN=PLK1 PE=2 SV=2//0	0.989038	1.22375e-09	up
LNC_016051	XLOC_427446	--	Novel_lncRNA	XM_012104319.2	101110725	--	sp|O43561|LAT_HUMAN Linker for activation of T-cells family member 1 OS=Homo sapiens GN=LAT PE=1 SV=1//7.35993e-59	0.997767	4.35257e-13	up
LNC_016051	XLOC_427446	--	Novel_lncRNA	XM_015099868.1	101102328	--	sp|P28749|RBL1_HUMAN Retinoblastoma-like protein 1 OS=Homo sapiens GN=RBL1 PE=1 SV=3//0	0.964109	4.41585e-07	up
LNC_016051	XLOC_427446	--	Novel_lncRNA	XM_012101133.2	101109397	--	sp|P16402|H13_HUMAN Histone H1.3 OS=Homo sapiens GN=HIST1H1D PE=1 SV=2//3.74638e-24	0.998359	9.35819e-14	up
LNC_016051	XLOC_427446	--	Novel_lncRNA	XM_015096323.1	106990166	--	sp|Q9Y6A5|TACC3_HUMAN Transforming acidic coiled-coil-containing protein 3 OS=Homo sapiens GN=TACC3 PE=1 SV=1//7.14678e-07	0.992598	1.72789e-10	up
LNC_016051	XLOC_427446	--	Novel_lncRNA	XM_004022468.3	101122003	--	sp|Q95N02|CLTR1_PIG Cysteinyl leukotriene receptor 1 OS=Sus scrofa GN=CYSLTR1 PE=2 SV=1//0	0.995317	1.75919e-11	up
LNC_016051	XLOC_427446	--	Novel_lncRNA	XM_012176520.2	101111186	--	sp|Q9UBU7|DBF4A_HUMAN Protein DBF4 homolog A OS=Homo sapiens GN=DBF4 PE=1 SV=1//0	0.958194	9.37449e-07	up
LNC_016051	XLOC_427446	--	Novel_lncRNA	XM_015096028.1	101116477	--	sp|P98180|TFE2_MESAU Transcription factor E2-alpha OS=Mesocricetus auratus GN=TCF3 PE=3 SV=1//0	0.950821	2.08557e-06	up
LNC_016051	XLOC_427446	--	Novel_lncRNA	XM_012188064.2	100216431	--	sp|Q2TA06|AURKA_BOVIN Aurora kinase A OS=Bos taurus GN=AURKA PE=2 SV=1//0	0.993417	9.63145e-11	up
LNC_016051	XLOC_427446	--	Novel_lncRNA	XM_004013564.3	101116244	--	sp|A6QL50|FA72A_BOVIN Protein FAM72A OS=Bos taurus GN=FAM72A PE=1 SV=1//5.03925e-96	0.993905	6.55498e-11	up
LNC_016051	XLOC_427446	--	Novel_lncRNA	XR_001436950.1	105605833	--	sp|P70423|CTR3_MOUSE Cationic amino acid transporter 3 OS=Mus musculus GN=Slc7a3 PE=2 SV=1//4.03422e-24	0.998061	2.15186e-13	up
LNC_016051	XLOC_427446	--	Novel_lncRNA	XR_001434723.1	105611203	--	-//-	0.999779	4.1746e-18	up
LNC_016051	XLOC_427446	--	Novel_lncRNA	XM_015096263.1	101111884	--	sp|O97827|LPHN3_BOVIN Latrophilin-3 OS=Bos taurus GN=LPHN3 PE=2 SV=1//0	0.999779	4.1746e-18	up
LNC_016051	XLOC_427446	--	Novel_lncRNA	XM_012097147.2	443151	--	sp|P30205|WC11_BOVIN Antigen WC1.1 OS=Bos taurus PE=2 SV=1//1.26115e-17	0.982882	1.12474e-08	up
LNC_016051	XLOC_427446	--	Novel_lncRNA	XM_012173847.2	101112636	--	sp|Q15003|CND2_HUMAN Condensin complex subunit 2 OS=Homo sapiens GN=NCAPH PE=1 SV=3//0	0.950845	2.08043e-06	up
LNC_016051	XLOC_427446	--	Novel_lncRNA	XM_012181173.2	101105504	--	sp|O95267|GRP1_HUMAN RAS guanyl-releasing protein 1 OS=Homo sapiens GN=RASGRP1 PE=1 SV=2//0	0.992163	2.29803e-10	up
LNC_016051	XLOC_427446	--	Novel_lncRNA	XM_012095389.1	101104853	--	-//-	0.984235	7.46806e-09	up
LNC_016051	XLOC_427446	--	Novel_lncRNA	XM_015094965.1	105614286	--	sp|P30205|WC11_BOVIN Antigen WC1.1 OS=Bos taurus PE=2 SV=1//0	0.998211	1.43813e-13	up
LNC_016051	XLOC_427446	--	Novel_lncRNA	XM_015099642.1	101119236	--	sp|P28571|SC6A9_MOUSE Sodium- and chloride-dependent glycine transporter 1 OS=Mus musculus GN=Slc6a9 PE=2 SV=3//0	0.99974	9.42e-18	up
LNC_016051	XLOC_427446	--	Novel_lncRNA	XM_004008971.2	101123296	--	sp|Q99884|SC6A7_HUMAN Sodium-dependent proline transporter OS=Homo sapiens GN=SLC6A7 PE=2 SV=2//0	0.998442	7.2008e-14	up
LNC_016051	XLOC_427446	--	Novel_lncRNA	XM_015099211.1	101111039	--	sp|P28908|TNR8_HUMAN Tumor necrosis factor receptor superfamily member 8 OS=Homo sapiens GN=TNFRSF8 PE=1 SV=1//0	0.969493	1.97703e-07	up
LNC_016051	XLOC_427446	--	Novel_lncRNA	XM_015094468.1	101117148	--	sp|Q9BST9|RTKN_HUMAN Rhotekin OS=Homo sapiens GN=RTKN PE=1 SV=2//0	0.988416	1.6113e-09	up
LNC_016051	XLOC_427446	--	Novel_lncRNA	XR_001045177.2	101111480	--	sp|Q92918|M4K1_HUMAN Mitogen-activated protein kinase kinase kinase kinase 1 OS=Homo sapiens GN=MAP4K1 PE=1 SV=1//0	0.999324	1.10723e-15	up
LNC_016051	XLOC_427446	--	Novel_lncRNA	XM_015103873.1	101119273	--	sp|Q8NCW0|KREM2_HUMAN Kremen protein 2 OS=Homo sapiens GN=KREMEN2 PE=2 SV=1//9.01386e-156	0.997849	3.61491e-13	up
LNC_016051	XLOC_427446	--	Novel_lncRNA	XM_015098035.1	101111720	--	sp|Q3U6B2|GP183_MOUSE G-protein coupled receptor 183 OS=Mus musculus GN=Gpr183 PE=1 SV=1//9.42778e-69	0.994716	3.21601e-11	up
LNC_016051	XLOC_427446	--	Novel_lncRNA	XM_004019058.3	101105785	--	sp|P02262|H2A1_RAT Histone H2A type 1 OS=Rattus norvegicus PE=1 SV=2//3.23366e-69	0.999109	4.41922e-15	up
LNC_016051	XLOC_427446	--	Novel_lncRNA	XM_015101646.1	101108689	--	sp|Q9H2K8|TAOK3_HUMAN Serine/threonine-protein kinase TAO3 OS=Homo sapiens GN=TAOK3 PE=1 SV=2//0	0.97176	1.34902e-07	up
LNC_016051	XLOC_427446	--	Novel_lncRNA	XM_015096343.1	101114957	--	sp|Q96KP6|TNIP3_HUMAN TNFAIP3-interacting protein 3 OS=Homo sapiens GN=TNIP3 PE=1 SV=2//1.22549e-139	0.999387	6.79352e-16	up
LNC_016051	XLOC_427446	--	Novel_lncRNA	XM_012181880.1	101114112	--	sp|Q5EA70|T229B_BOVIN Transmembrane protein 229B OS=Bos taurus GN=TMEM229B PE=2 SV=1//1.03893e-93	0.987501	2.35221e-09	up
LNC_016051	XLOC_427446	--	Novel_lncRNA	XM_012185013.1	101115379	--	sp|A6QPA0|SHSA2_BOVIN Protein shisa-2 homolog OS=Bos taurus GN=SHISA2 PE=2 SV=1//2.38506e-94	0.973387	1.00547e-07	up
LNC_016051	XLOC_427446	--	Novel_lncRNA	XM_004015216.3	101107125	--	sp|Q52MQ7|KTDAP_CANFA Keratinocyte differentiation-associated protein OS=Canis familiaris GN=KRTDAP PE=2 SV=1//5.16752e-47	0.999615	6.65624e-17	up
LNC_016051	XLOC_427446	--	Novel_lncRNA	XM_004018382.3	101106371	--	sp|Q99246|CAC1D_MOUSE Voltage-dependent L-type calcium channel subunit alpha-1D OS=Mus musculus GN=Cacna1d PE=1 SV=3//0	0.999779	4.1746e-18	up
LNC_016051	XLOC_427446	--	Novel_lncRNA	XM_015104371.1	101120983	--	sp|O94844|RHBT1_HUMAN Rho-related BTB domain-containing protein 1 OS=Homo sapiens GN=RHOBTB1 PE=2 SV=2//0	0.97745	4.42153e-08	up
LNC_016051	XLOC_427446	--	Novel_lncRNA	XM_004003109.3	101103444	--	sp|Q8MJJ2|LAMP3_MACMU Lysosome-associated membrane glycoprotein 3 OS=Macaca mulatta GN=LAMP3 PE=2 SV=1//1.64787e-120	0.9936	8.36486e-11	up
LNC_016051	XLOC_427446	--	Novel_lncRNA	XM_004021794.3	101116280	--	sp|Q0VD35|ZMAT4_BOVIN Zinc finger matrin-type protein 4 OS=Bos taurus GN=ZMAT4 PE=2 SV=1//1.01541e-10	0.999779	4.1746e-18	up
LNC_016051	XLOC_427446	--	Novel_lncRNA	XM_012175787.1	101110583	--	sp|Q9NYZ3|GTSE1_HUMAN G2 and S phase-expressed protein 1 OS=Homo sapiens GN=GTSE1 PE=1 SV=3//0	0.994197	5.13206e-11	up
LNC_016051	XLOC_427446	--	Novel_lncRNA	XM_015105245.1	101117739	--	sp|Q29422|CD1B2_SHEEP T-cell surface glycoprotein CD1b-2 OS=Ovis aries PE=1 SV=1//1.01342e-114	0.999737	9.81702e-18	up
LNC_016051	XLOC_427446	--	Novel_lncRNA	XM_004016916.3	101120694	--	sp|Q1LZG6|CCNB1_BOVIN G2/mitotic-specific cyclin-B1 OS=Bos taurus GN=CCNB1 PE=2 SV=1//0	0.996591	3.60628e-12	up
LNC_016051	XLOC_427446	--	Novel_lncRNA	XM_004018050.2	101123667	--	sp|Q7Z2Z1|TICRR_HUMAN Treslin OS=Homo sapiens GN=TICRR PE=1 SV=2//0	0.992691	1.62235e-10	up
LNC_016051	XLOC_427446	--	Novel_lncRNA	XM_012127067.2	101121892	--	sp|Q2T9P4|NASP_BOVIN Nuclear autoantigenic sperm protein OS=Bos taurus GN=NASP PE=2 SV=2//3.14641e-47	0.952301	1.79447e-06	up
LNC_002767	XLOC_075176	--	Novel_lncRNA	XM_015092867.1	105606975	--	sp|Q14209|E2F2_HUMAN Transcription factor E2F2 OS=Homo sapiens GN=E2F2 PE=1 SV=1//5.84455e-170	0.995921	8.83072e-12	up
LNC_002767	XLOC_075176	--	Novel_lncRNA	XR_001435236.1	106991388	--	sp|O15439|MRP4_HUMAN Multidrug resistance-associated protein 4 OS=Homo sapiens GN=ABCC4 PE=1 SV=3//1.36866e-92	0.996244	5.84723e-12	up
LNC_002767	XLOC_075176	--	Novel_lncRNA	XM_004008154.2	101120489	--	sp|Q3SYR7|RL9_BOVIN 60S ribosomal protein L9 OS=Bos taurus GN=RPL9 PE=2 SV=1//2.84532e-128	0.953152	1.64239e-06	up
LNC_002767	XLOC_075176	--	Novel_lncRNA	XM_012178965.2	101122523	--	sp|Q6DN14|MCTP1_HUMAN Multiple C2 and transmembrane domain-containing protein 1 OS=Homo sapiens GN=MCTP1 PE=2 SV=2//0	0.969569	1.95293e-07	up
LNC_002767	XLOC_075176	--	Novel_lncRNA	XM_015093399.1	101112031	--	sp|Q99569|PKP4_HUMAN Plakophilin-4 OS=Homo sapiens GN=PKP4 PE=1 SV=2//5.81031e-13	0.960467	7.11556e-07	up
LNC_002767	XLOC_075176	--	Novel_lncRNA	XM_015099880.1	105616741	--	sp|P18428|LBP_HUMAN Lipopolysaccharide-binding protein OS=Homo sapiens GN=LBP PE=1 SV=3//4.34462e-48	0.998401	8.21691e-14	up
LNC_002767	XLOC_075176	--	Novel_lncRNA	XM_015093969.1	101104740	--	sp|P30205|WC11_BOVIN Antigen WC1.1 OS=Bos taurus PE=2 SV=1//5.63501e-17	0.998475	6.48869e-14	up
LNC_002767	XLOC_075176	--	Novel_lncRNA	XM_004002899.3	101115924	--	sp|Q8TCG1|CIP2A_HUMAN Protein CIP2A OS=Homo sapiens GN=KIAA1524 PE=1 SV=2//0	0.979553	2.72004e-08	up
LNC_002767	XLOC_075176	--	Novel_lncRNA	XM_004011615.3	101118961	--	sp|Q148C3|LY6D_BOVIN Lymphocyte antigen 6D OS=Bos taurus GN=LY6D PE=2 SV=1//9.85371e-48	0.998961	9.51424e-15	up
LNC_002767	XLOC_075176	--	Novel_lncRNA	XM_012153334.2	101106916	--	sp|Q9UNK4|PA2GD_HUMAN Group IID secretory phospholipase A2 OS=Homo sapiens GN=PLA2G2D PE=1 SV=2//5.74761e-09	0.998961	9.51424e-15	up
LNC_002767	XLOC_075176	--	Novel_lncRNA	XM_015099792.1	101122970	--	sp|Q8IXH8|CAD26_HUMAN Cadherin-like protein 26 OS=Homo sapiens GN=CDH26 PE=2 SV=3//0	0.99629	5.49832e-12	up
LNC_002767	XLOC_075176	--	Novel_lncRNA	XM_012186103.2	101120423	--	sp|P06623|CN37_BOVIN 2&apos;,3&apos;-cyclic-nucleotide 3&apos;-phosphodiesterase OS=Bos taurus GN=CNP PE=2 SV=2//2.37761e-64	0.97626	5.70722e-08	up
LNC_002767	XLOC_075176	--	Novel_lncRNA	NM_001306112.1	101104429	--	sp|Q6P9G4|TM154_HUMAN Transmembrane protein 154 OS=Homo sapiens GN=TMEM154 PE=2 SV=2//3.43387e-44	0.991074	4.39609e-10	up
LNC_002767	XLOC_075176	--	Novel_lncRNA	XM_012179477.2	101118531	--	sp|Q86YA3|ZGRF1_HUMAN Protein ZGRF1 OS=Homo sapiens GN=ZGRF1 PE=2 SV=3//0	0.998961	9.51424e-15	up
LNC_002767	XLOC_075176	--	Novel_lncRNA	XM_012184602.1	101109980	--	sp|P51587|BRCA2_HUMAN Breast cancer type 2 susceptibility protein OS=Homo sapiens GN=BRCA2 PE=1 SV=2//0	0.998944	1.032e-14	up
LNC_002767	XLOC_075176	--	Novel_lncRNA	XM_004002640.3	101111409	--	sp|Q9XS72|CD1A_PIG T-cell surface glycoprotein CD1a OS=Sus scrofa GN=CD1A PE=2 SV=1//6.85222e-132	0.987426	2.42426e-09	up
LNC_002767	XLOC_075176	--	Novel_lncRNA	XM_012152681.2	101102545	--	sp|Q9NUA8|ZBT40_HUMAN Zinc finger and BTB domain-containing protein 40 OS=Homo sapiens GN=ZBTB40 PE=1 SV=4//0	0.998961	9.51424e-15	up
LNC_002767	XLOC_075176	--	Novel_lncRNA	XM_012178358.2	101113024	--	sp|Q9H6A0|DEN2D_HUMAN DENN domain-containing protein 2D OS=Homo sapiens GN=DENND2D PE=1 SV=2//0	0.965923	3.41777e-07	up
LNC_002767	XLOC_075176	--	Novel_lncRNA	XM_012184098.2	101112936	--	sp|Q16666|IF16_HUMAN Gamma-interferon-inducible protein 16 OS=Homo sapiens GN=IFI16 PE=1 SV=3//1.79479e-25	0.966278	3.24518e-07	up
LNC_002767	XLOC_075176	--	Novel_lncRNA	XM_012104496.2	101119359	--	sp|Q96SN7|ORAI2_HUMAN Protein orai-2 OS=Homo sapiens GN=ORAI2 PE=1 SV=1//6.58088e-160	0.998961	9.51424e-15	up
LNC_002767	XLOC_075176	--	Novel_lncRNA	NM_001306108.1	101117717	--	sp|Q3MHP9|TACT_BOVIN T-cell surface protein tactile OS=Bos taurus GN=CD96 PE=2 SV=1//0	0.970421	1.6967e-07	up
LNC_002767	XLOC_075176	--	Novel_lncRNA	XM_004013559.2	101115050	--	sp|Q96JT2|S45A3_HUMAN Solute carrier family 45 member 3 OS=Homo sapiens GN=SLC45A3 PE=2 SV=1//0	0.994411	4.25398e-11	up
LNC_002767	XLOC_075176	--	Novel_lncRNA	XM_015098242.1	106991388	--	sp|O15439|MRP4_HUMAN Multidrug resistance-associated protein 4 OS=Homo sapiens GN=ABCC4 PE=1 SV=3//1.36866e-92	0.997331	1.06211e-12	up
LNC_002767	XLOC_075176	--	Novel_lncRNA	XM_012187396.2	101122538	--	sp|Q27955|KCAB2_BOVIN Voltage-gated potassium channel subunit beta-2 OS=Bos taurus GN=KCNAB2 PE=1 SV=1//0	0.972556	1.17083e-07	up
LNC_002767	XLOC_075176	--	Novel_lncRNA	XM_004021974.3	101115344	--	sp|Q811Q9|PCY1B_MOUSE Choline-phosphate cytidylyltransferase B OS=Mus musculus GN=Pcyt1b PE=1 SV=2//0	0.98859	1.49406e-09	up
LNC_002767	XLOC_075176	--	Novel_lncRNA	XM_012180096.1	101119640	--	sp|Q9Y4X1|UD2A1_HUMAN UDP-glucuronosyltransferase 2A1 OS=Homo sapiens GN=UGT2A1 PE=1 SV=2//0	0.982288	1.33271e-08	up
LNC_002767	XLOC_075176	--	Novel_lncRNA	XM_015105197.1	101121410	--	sp|Q8WY07|CTR3_HUMAN Cationic amino acid transporter 3 OS=Homo sapiens GN=SLC7A3 PE=1 SV=1//0	0.993619	8.24363e-11	up
LNC_002767	XLOC_075176	--	Novel_lncRNA	XM_012183833.2	101104249	--	sp|Q15596|NCOA2_HUMAN Nuclear receptor coactivator 2 OS=Homo sapiens GN=NCOA2 PE=1 SV=2//0	0.99873	2.59252e-14	up
LNC_002767	XLOC_075176	--	Novel_lncRNA	XM_012102112.2	101120206	--	sp|Q96FF9|CDCA5_HUMAN Sororin OS=Homo sapiens GN=CDCA5 PE=1 SV=1//3.0794e-67	0.97309	1.06224e-07	up
LNC_002767	XLOC_075176	--	Novel_lncRNA	XM_015095305.1	101116822	--	sp|Q5R481|SEPT7_PONAB Septin-7 OS=Pongo abelii GN=SEPT7 PE=2 SV=2//0	0.995211	1.96851e-11	up
LNC_002767	XLOC_075176	--	Novel_lncRNA	XM_012185653.2	101114403	--	sp|Q29076|PO2F1_PIG POU domain, class 2, transcription factor 1 OS=Sus scrofa GN=POU2F1 PE=2 SV=1//1.5596e-53	0.998961	9.51424e-15	up
LNC_002767	XLOC_075176	--	Novel_lncRNA	XM_012174686.2	101108264	--	sp|Q6ZT98|TTLL7_HUMAN Tubulin polyglutamylase TTLL7 OS=Homo sapiens GN=TTLL7 PE=2 SV=2//4.08864e-13	0.997691	5.14375e-13	up
LNC_002767	XLOC_075176	--	Novel_lncRNA	XM_012175412.2	101102473	--	sp|Q1LZG6|CCNB1_BOVIN G2/mitotic-specific cyclin-B1 OS=Bos taurus GN=CCNB1 PE=2 SV=1//0	0.968954	2.15628e-07	up
LNC_002767	XLOC_075176	--	Novel_lncRNA	XM_012184985.2	101107325	--	sp|Q7L513|FCRLA_HUMAN Fc receptor-like A OS=Homo sapiens GN=FCRLA PE=1 SV=2//9.10365e-167	0.958258	9.3033e-07	up
LNC_002767	XLOC_075176	--	Novel_lncRNA	XM_012173084.2	101116779	--	sp|Q5TB30|DEP1A_HUMAN DEP domain-containing protein 1A OS=Homo sapiens GN=DEPDC1 PE=1 SV=2//0	0.983258	1.00733e-08	up
LNC_002767	XLOC_075176	--	Novel_lncRNA	NM_001123002.2	100144425	--	sp|Q28565|CD1B1_SHEEP T-cell surface glycoprotein CD1b-1 OS=Ovis aries PE=2 SV=1//0	0.998925	1.12954e-14	up
LNC_002767	XLOC_075176	--	Novel_lncRNA	XM_012101131.2	101104790	--	sp|Q4FZT6|H2A3_RAT Histone H2A type 3 OS=Rattus norvegicus PE=2 SV=3//8.06611e-70	0.996558	3.78401e-12	up
LNC_002767	XLOC_075176	--	Novel_lncRNA	XM_012097018.1	101105528	--	sp|Q6R327|RICTR_HUMAN Rapamycin-insensitive companion of mTOR OS=Homo sapiens GN=RICTOR PE=1 SV=1//0	0.969512	1.97119e-07	up
LNC_002767	XLOC_075176	--	Novel_lncRNA	XM_015100423.1	101113521	--	sp|Q8NEM2|SHCBP_HUMAN SHC SH2 domain-binding protein 1 OS=Homo sapiens GN=SHCBP1 PE=1 SV=3//0	0.998961	9.51424e-15	up
LNC_002767	XLOC_075176	--	Novel_lncRNA	XM_004003206.3	101106049	--	sp|Q9NTJ3|SMC4_HUMAN Structural maintenance of chromosomes protein 4 OS=Homo sapiens GN=SMC4 PE=1 SV=2//0	0.997584	6.45886e-13	up
LNC_002767	XLOC_075176	--	Novel_lncRNA	XM_004015325.3	101115395	--	sp|B5T255|PGRP1_BOSIN Peptidoglycan recognition protein 1 OS=Bos indicus GN=PGLYRP1 PE=3 SV=1//5.0988e-95	0.998624	3.87131e-14	up
LNC_002767	XLOC_075176	--	Novel_lncRNA	XM_012181522.2	101101895	--	sp|Q3MJ13|WDR72_HUMAN WD repeat-containing protein 72 OS=Homo sapiens GN=WDR72 PE=2 SV=2//0	0.962277	5.64686e-07	up
LNC_002767	XLOC_075176	--	Novel_lncRNA	XM_012185245.2	101108932	--	sp|O15297|PPM1D_HUMAN Protein phosphatase 1D OS=Homo sapiens GN=PPM1D PE=1 SV=1//0	0.974114	8.76419e-08	up
LNC_002767	XLOC_075176	--	Novel_lncRNA	XM_004002958.3	101109405	--	sp|Q9Y2K9|STB5L_HUMAN Syntaxin-binding protein 5-like OS=Homo sapiens GN=STXBP5L PE=1 SV=2//0	0.998961	9.51424e-15	up
LNC_002767	XLOC_075176	--	Novel_lncRNA	XM_012177275.2	101112559	--	sp|Q29463|TRY2_BOVIN Anionic trypsin OS=Bos taurus PE=2 SV=1//8.10045e-164	0.99878	2.12216e-14	up
LNC_002767	XLOC_075176	--	Novel_lncRNA	XM_015102767.1	101110006	--	sp|Q13410|BT1A1_HUMAN Butyrophilin subfamily 1 member A1 OS=Homo sapiens GN=BTN1A1 PE=1 SV=3//3.04571e-115	0.962701	5.34017e-07	up
LNC_002767	XLOC_075176	--	Novel_lncRNA	XM_004005598.3	101119123	--	sp|Q3ZBK7|GLE1_BOVIN Nucleoporin GLE1 OS=Bos taurus GN=GLE1 PE=2 SV=1//0	0.954926	1.35823e-06	up
LNC_002767	XLOC_075176	--	Novel_lncRNA	XM_004019031.3	101119941	--	sp|Q5R893|H2B1_PONAB Histone H2B type 1 OS=Pongo abelii PE=2 SV=3//5.20847e-60	0.998519	5.59669e-14	up
LNC_002767	XLOC_075176	--	Novel_lncRNA	XM_004003025.3	101104112	--	sp|Q02337|BDH_BOVIN D-beta-hydroxybutyrate dehydrogenase, mitochondrial OS=Bos taurus GN=BDH1 PE=1 SV=2//0	0.952316	1.79168e-06	up
LNC_002767	XLOC_075176	--	Novel_lncRNA	XM_004015292.3	101105681	--	sp|P40293|CD79A_BOVIN B-cell antigen receptor complex-associated protein alpha chain OS=Bos taurus GN=CD79A PE=2 SV=1//2.61999e-109	0.995872	9.3743e-12	up
LNC_002767	XLOC_075176	--	Novel_lncRNA	XM_012141945.2	101103625	--	sp|Q9NUQ6|SPS2L_HUMAN SPATS2-like protein OS=Homo sapiens GN=SPATS2L PE=1 SV=2//0	0.982578	1.22783e-08	up
LNC_002767	XLOC_075176	--	Novel_lncRNA	XM_012180664.2	101110144	--	sp|Q8NA72|POC5_HUMAN Centrosomal protein POC5 OS=Homo sapiens GN=POC5 PE=1 SV=2//0	0.981296	1.7472e-08	up
LNC_002767	XLOC_075176	--	Novel_lncRNA	XM_012187747.2	101111729	--	sp|O95069|KCNK2_HUMAN Potassium channel subfamily K member 2 OS=Homo sapiens GN=KCNK2 PE=1 SV=2//0	0.996229	5.96763e-12	up
LNC_002767	XLOC_075176	--	Novel_lncRNA	XM_012183554.2	101121432	--	sp|Q14156|EFR3A_HUMAN Protein EFR3 homolog A OS=Homo sapiens GN=EFR3A PE=1 SV=2//0	0.990897	4.84905e-10	up
LNC_002767	XLOC_075176	--	Novel_lncRNA	XR_001433827.1	101120971	--	sp|Q96DU3|SLAF6_HUMAN SLAM family member 6 OS=Homo sapiens GN=SLAMF6 PE=1 SV=3//1.54319e-90	0.998961	9.51424e-15	up
LNC_002767	XLOC_075176	--	Novel_lncRNA	XM_015094967.1	105608615	--	sp|P30205|WC11_BOVIN Antigen WC1.1 OS=Bos taurus PE=2 SV=1//8.13497e-21	0.997369	9.8836e-13	up
LNC_002767	XLOC_075176	--	Novel_lncRNA	XM_012178491.2	101101980	--	sp|P36402|TCF7_HUMAN Transcription factor 7 OS=Homo sapiens GN=TCF7 PE=1 SV=3//3.16696e-137	0.998257	1.26466e-13	up
LNC_002767	XLOC_075176	--	Novel_lncRNA	XM_015096721.1	106991256	--	sp|P01739|TVA2_MOUSE T-cell receptor alpha chain V region 2B4 OS=Mus musculus PE=1 SV=1//2.77334e-08	0.974505	8.1285e-08	up
LNC_002767	XLOC_075176	--	Novel_lncRNA	XM_004004434.2	101114418	--	sp|Q56NI9|ESCO2_HUMAN N-acetyltransferase ESCO2 OS=Homo sapiens GN=ESCO2 PE=1 SV=1//0	0.998236	1.34152e-13	up
LNC_002767	XLOC_075176	--	Novel_lncRNA	XM_012188163.2	101113426	--	sp|Q04759|KPCT_HUMAN Protein kinase C theta type OS=Homo sapiens GN=PRKCQ PE=1 SV=3//0	0.962313	5.61959e-07	up
LNC_002767	XLOC_075176	--	Novel_lncRNA	XM_004008851.3	101114700	--	sp|A5PJ93|MZB1_BOVIN Marginal zone B- and B1-cell-specific protein OS=Bos taurus GN=MZB1 PE=2 SV=1//2.93008e-113	0.998046	2.23521e-13	up
LNC_002767	XLOC_075176	--	Novel_lncRNA	XM_012179748.2	101104150	--	sp|P41975|SODE_RABIT Extracellular superoxide dismutase [Cu-Zn] OS=Oryctolagus cuniculus GN=SOD3 PE=2 SV=2//1.86686e-100	0.991977	2.58257e-10	up
LNC_002767	XLOC_075176	--	Novel_lncRNA	XM_004022366.3	101117307	--	sp|Q3ZBB1|SH21A_BOVIN SH2 domain-containing protein 1A OS=Bos taurus GN=SH2D1A PE=2 SV=1//4.07449e-86	0.998683	3.10882e-14	up
LNC_002767	XLOC_075176	--	Novel_lncRNA	XM_012095308.2	101120355	--	sp|P28053|MMP1_BOVIN Interstitial collagenase OS=Bos taurus GN=MMP1 PE=1 SV=1//0	0.979085	3.0433e-08	up
LNC_002767	XLOC_075176	--	Novel_lncRNA	XM_012178961.1	101122523	--	sp|Q6DN14|MCTP1_HUMAN Multiple C2 and transmembrane domain-containing protein 1 OS=Homo sapiens GN=MCTP1 PE=2 SV=2//0	0.999154	3.41579e-15	up
LNC_002767	XLOC_075176	--	Novel_lncRNA	XM_015093436.1	101115946	--	sp|Q9C0I4|THS7B_HUMAN Thrombospondin type-1 domain-containing protein 7B OS=Homo sapiens GN=THSD7B PE=2 SV=2//0	0.995052	2.3169e-11	up
LNC_002767	XLOC_075176	--	Novel_lncRNA	XM_015104672.1	101113732	--	sp|Q9HC73|CRLF2_HUMAN Cytokine receptor-like factor 2 OS=Homo sapiens GN=CRLF2 PE=1 SV=1//9.22492e-122	0.982529	1.24507e-08	up
LNC_002767	XLOC_075176	--	Novel_lncRNA	XR_001433825.1	101120971	--	sp|Q96DU3|SLAF6_HUMAN SLAM family member 6 OS=Homo sapiens GN=SLAMF6 PE=1 SV=3//1.54319e-90	0.981564	1.6264e-08	up
LNC_002767	XLOC_075176	--	Novel_lncRNA	XM_012108163.1	101103276	--	sp|P70698|PYRG1_MOUSE CTP synthase 1 OS=Mus musculus GN=Ctps1 PE=1 SV=2//1.0806e-94	0.998268	1.22267e-13	up
LNC_002767	XLOC_075176	--	Novel_lncRNA	XM_015094655.1	101113483	--	sp|Q7Z3H0|ANR33_HUMAN Ankyrin repeat domain-containing protein 33 OS=Homo sapiens GN=ANKRD33 PE=2 SV=3//4.34947e-113	0.962809	5.26413e-07	up
LNC_002767	XLOC_075176	--	Novel_lncRNA	XR_001434195.1	101108634	--	sp|Q5TGZ0|MIC10_HUMAN MICOS complex subunit MIC10 OS=Homo sapiens GN=MINOS1 PE=1 SV=1//3.15484e-26	0.998965	9.33218e-15	up
LNC_002767	XLOC_075176	--	Novel_lncRNA	XM_012176925.1	101109840	--	sp|Q9UNH6|SNX7_HUMAN Sorting nexin-7 OS=Homo sapiens GN=SNX7 PE=1 SV=1//0	0.990284	6.70969e-10	up
LNC_002767	XLOC_075176	--	Novel_lncRNA	XM_012188419.2	101108937	--	sp|Q5R6Z9|DCR1C_PONAB Protein artemis OS=Pongo abelii GN=DCLRE1C PE=2 SV=1//2.02513e-25	0.958961	8.55696e-07	up
LNC_002767	XLOC_075176	--	Novel_lncRNA	XM_015094219.1	101118093	--	sp|P31350|RIR2_HUMAN Ribonucleoside-diphosphate reductase subunit M2 OS=Homo sapiens GN=RRM2 PE=1 SV=1//0	0.995568	1.33688e-11	up
LNC_002767	XLOC_075176	--	Novel_lncRNA	NM_001129902.1	443509	--	sp|Q9XS78|CD4_DELLE T-cell surface glycoprotein CD4 OS=Delphinapterus leucas GN=CD4 PE=2 SV=1//0	0.998875	1.41608e-14	up
LNC_002767	XLOC_075176	--	Novel_lncRNA	XM_012100634.1	101108001	--	sp|Q866F4|ADCYA_RABIT Adenylate cyclase type 10 OS=Oryctolagus cuniculus GN=ADCY10 PE=2 SV=1//0	0.957153	1.0582e-06	up
LNC_002767	XLOC_075176	--	Novel_lncRNA	XM_015095611.1	101118609	--	sp|Q6SPF0|SAMD1_HUMAN Atherin OS=Homo sapiens GN=SAMD1 PE=1 SV=1//2.0079e-17	0.980066	2.3971e-08	up
LNC_002767	XLOC_075176	--	Novel_lncRNA	XM_012100091.2	105603547	--	sp|Q9BXS9|S26A6_HUMAN Solute carrier family 26 member 6 OS=Homo sapiens GN=SLC26A6 PE=1 SV=1//0	0.969044	2.12524e-07	up
LNC_002767	XLOC_075176	--	Novel_lncRNA	XM_012178967.2	101122523	--	sp|Q6DN14|MCTP1_HUMAN Multiple C2 and transmembrane domain-containing protein 1 OS=Homo sapiens GN=MCTP1 PE=2 SV=2//0	0.968823	2.20138e-07	up
LNC_002767	XLOC_075176	--	Novel_lncRNA	XM_012095108.2	101104173	--	sp|P18858|DNLI1_HUMAN DNA ligase 1 OS=Homo sapiens GN=LIG1 PE=1 SV=1//2.02624e-28	0.956755	1.10755e-06	up
LNC_002767	XLOC_075176	--	Novel_lncRNA	XM_012186321.2	101104586	--	sp|P40259|CD79B_HUMAN B-cell antigen receptor complex-associated protein beta chain OS=Homo sapiens GN=CD79B PE=1 SV=1//2.46562e-79	0.998961	9.51424e-15	up
LNC_002767	XLOC_075176	--	Novel_lncRNA	XM_015094207.1	101115266	--	sp|Q925F3|R144A_MOUSE E3 ubiquitin-protein ligase RNF144A OS=Mus musculus GN=Rnf144a PE=1 SV=1//8.44922e-166	0.973072	1.0658e-07	up
LNC_002767	XLOC_075176	--	Novel_lncRNA	XM_004019074.3	101110457	--	sp|Q99877|H2B1N_HUMAN Histone H2B type 1-N OS=Homo sapiens GN=HIST1H2BN PE=1 SV=3//4.58105e-58	0.997124	1.54201e-12	up
LNC_002767	XLOC_075176	--	Novel_lncRNA	XM_015100816.1	101117698	--	sp|O08560|DGKZ_RAT Diacylglycerol kinase zeta OS=Rattus norvegicus GN=Dgkz PE=1 SV=1//9.78023e-72	0.977934	3.97072e-08	up
LNC_002767	XLOC_075176	--	Novel_lncRNA	XM_004007415.2	101119203	--	sp|Q12815|TROAP_HUMAN Tastin OS=Homo sapiens GN=TROAP PE=1 SV=3//6.87144e-55	0.985205	5.44629e-09	up
LNC_002767	XLOC_075176	--	Novel_lncRNA	XM_004002423.3	101120455	--	sp|Q5R893|H2B1_PONAB Histone H2B type 1 OS=Pongo abelii PE=2 SV=3//8.53064e-60	0.996188	6.29989e-12	up
LNC_002767	XLOC_075176	--	Novel_lncRNA	XM_015099114.1	105616627	--	sp|P35236|PTN7_HUMAN Tyrosine-protein phosphatase non-receptor type 7 OS=Homo sapiens GN=PTPN7 PE=1 SV=3//1.38057e-10	0.997522	7.33216e-13	up
LNC_002767	XLOC_075176	--	Novel_lncRNA	XM_012104145.2	101114156	--	sp|Q9NXR1|NDE1_HUMAN Nuclear distribution protein nudE homolog 1 OS=Homo sapiens GN=NDE1 PE=1 SV=2//2.41295e-179	0.964848	3.98438e-07	up
LNC_002767	XLOC_075176	--	Novel_lncRNA	XM_004002389.3	101111328	--	sp|Q5EAD2|SERA_BOVIN D-3-phosphoglycerate dehydrogenase OS=Bos taurus GN=PHGDH PE=2 SV=3//0	0.982395	1.29308e-08	up
LNC_002767	XLOC_075176	--	Novel_lncRNA	XM_015092121.1	101117639	--	sp|Q5T9S5|CCD18_HUMAN Coiled-coil domain-containing protein 18 OS=Homo sapiens GN=CCDC18 PE=2 SV=1//5.63942e-16	0.950289	2.19875e-06	up
LNC_002767	XLOC_075176	--	Novel_lncRNA	XM_012102114.1	101120206	--	sp|Q96FF9|CDCA5_HUMAN Sororin OS=Homo sapiens GN=CDCA5 PE=1 SV=1//3.0794e-67	0.998607	4.11821e-14	up
LNC_002767	XLOC_075176	--	Novel_lncRNA	XM_012185159.2	101120760	--	sp|Q14119|VEZF1_HUMAN Vascular endothelial zinc finger 1 OS=Homo sapiens GN=VEZF1 PE=1 SV=2//0	0.995094	2.21973e-11	up
LNC_002767	XLOC_075176	--	Novel_lncRNA	XM_012110358.1	100216439	--	sp|P06239|LCK_HUMAN Tyrosine-protein kinase Lck OS=Homo sapiens GN=LCK PE=1 SV=6//0	0.998773	2.18318e-14	up
LNC_002767	XLOC_075176	--	Novel_lncRNA	XM_012108008.2	101108034	--	sp|P10144|GRAB_HUMAN Granzyme B OS=Homo sapiens GN=GZMB PE=1 SV=2//4.83424e-14	0.992976	1.33117e-10	up
LNC_002767	XLOC_075176	--	Novel_lncRNA	XM_012188165.2	101113426	--	sp|Q04759|KPCT_HUMAN Protein kinase C theta type OS=Homo sapiens GN=PRKCQ PE=1 SV=3//0	0.998939	1.05472e-14	up
LNC_002767	XLOC_075176	--	Novel_lncRNA	XM_004003695.1	101115423	--	sp|Q8NGX3|O10T2_HUMAN Olfactory receptor 10T2 OS=Homo sapiens GN=OR10T2 PE=3 SV=1//7.71502e-113	0.993874	6.72741e-11	up
LNC_002767	XLOC_075176	--	Novel_lncRNA	NM_001114763.2	100141298	--	sp|Q6R649|K1C27_CAPHI Keratin, type I cytoskeletal 27 OS=Capra hircus GN=KRT27 PE=2 SV=1//0	0.983288	9.984e-09	up
LNC_002767	XLOC_075176	--	Novel_lncRNA	XM_012100901.2	101122142	--	sp|Q7TST0|BTNL1_MOUSE Butyrophilin-like protein 1 OS=Mus musculus GN=Btnl1 PE=2 SV=3//8.74527e-83	0.998961	9.51424e-15	up
LNC_002767	XLOC_075176	--	Novel_lncRNA	XM_015099592.1	101108937	--	sp|Q5R6Z9|DCR1C_PONAB Protein artemis OS=Pongo abelii GN=DCLRE1C PE=2 SV=1//2.02513e-25	0.974409	8.28103e-08	up
LNC_002767	XLOC_075176	--	Novel_lncRNA	XM_012185304.2	101110805	--	sp|Q9BZD4|NUF2_HUMAN Kinetochore protein Nuf2 OS=Homo sapiens GN=NUF2 PE=1 SV=2//0	0.955483	1.27761e-06	up
LNC_002767	XLOC_075176	--	Novel_lncRNA	XM_012187749.2	101112149	--	sp|P49454|CENPF_HUMAN Centromere protein F OS=Homo sapiens GN=CENPF PE=1 SV=2//0	0.998475	6.46936e-14	up
LNC_002767	XLOC_075176	--	Novel_lncRNA	XM_012177985.2	101104061	--	sp|P52272|HNRPM_HUMAN Heterogeneous nuclear ribonucleoprotein M OS=Homo sapiens GN=HNRNPM PE=1 SV=3//0	0.998961	9.51424e-15	up
LNC_002767	XLOC_075176	--	Novel_lncRNA	XM_012097477.2	101112103	--	sp|P35249|RFC4_HUMAN Replication factor C subunit 4 OS=Homo sapiens GN=RFC4 PE=1 SV=2//0	0.959901	7.63277e-07	up
LNC_002767	XLOC_075176	--	Novel_lncRNA	XM_015101890.1	101103846	--	sp|O43663|PRC1_HUMAN Protein regulator of cytokinesis 1 OS=Homo sapiens GN=PRC1 PE=1 SV=2//0	0.998416	7.83412e-14	up
LNC_002767	XLOC_075176	--	Novel_lncRNA	XM_004002427.3	101121387	--	sp|P0CC09|H2A2A_RAT Histone H2A type 2-A OS=Rattus norvegicus GN=Hist2h2aa3 PE=1 SV=1//3.50036e-71	0.974271	8.50466e-08	up
LNC_002767	XLOC_075176	--	Novel_lncRNA	NM_001009270.1	443235	--	sp|Q5ZMD6|H2AZ_CHICK Histone H2A.Z OS=Gallus gallus GN=H2AFZ PE=1 SV=3//9.46742e-71	0.960595	7.00267e-07	up
LNC_002767	XLOC_075176	--	Novel_lncRNA	XM_004002218.3	101109840	--	sp|Q9UNH6|SNX7_HUMAN Sorting nexin-7 OS=Homo sapiens GN=SNX7 PE=1 SV=1//0	0.973276	1.02631e-07	up
LNC_002767	XLOC_075176	--	Novel_lncRNA	XM_015102652.1	101113367	--	sp|Q9BW19|KIFC1_HUMAN Kinesin-like protein KIFC1 OS=Homo sapiens GN=KIFC1 PE=1 SV=2//0	0.984508	6.8476e-09	up
LNC_002767	XLOC_075176	--	Novel_lncRNA	XM_012174211.2	101108902	--	sp|P19013|K2C4_HUMAN Keratin, type II cytoskeletal 4 OS=Homo sapiens GN=KRT4 PE=1 SV=4//0	0.993405	9.71844e-11	up
LNC_002767	XLOC_075176	--	Novel_lncRNA	XM_012128388.2	101114676	--	sp|Q96KB5|TOPK_HUMAN Lymphokine-activated killer T-cell-originated protein kinase OS=Homo sapiens GN=PBK PE=1 SV=3//0	0.994148	5.35127e-11	up
LNC_002767	XLOC_075176	--	Novel_lncRNA	XM_015100433.1	101117100	--	sp|Q2T9W1|SNX20_BOVIN Sorting nexin-20 OS=Bos taurus GN=SNX20 PE=2 SV=1//0	0.984712	6.40983e-09	up
LNC_002767	XLOC_075176	--	Novel_lncRNA	XM_004014470.3	101102581	--	sp|A6H6Z7|TPX2_BOVIN Targeting protein for Xklp2 OS=Bos taurus GN=TPX2 PE=2 SV=1//0	0.985771	4.48561e-09	up
LNC_002767	XLOC_075176	--	Novel_lncRNA	XM_012175799.2	101114186	--	sp|Q15049|MLC1_HUMAN Membrane protein MLC1 OS=Homo sapiens GN=MLC1 PE=1 SV=5//1.50654e-171	0.99894	1.05401e-14	up
LNC_002767	XLOC_075176	--	Novel_lncRNA	NM_001134782.1	100188930	--	sp|Q7YS80|MYF6_BOVIN Myogenic factor 6 OS=Bos taurus GN=MYF6 PE=2 SV=1//1.53417e-136	0.998101	1.93643e-13	up
LNC_002767	XLOC_075176	--	Novel_lncRNA	XM_015100185.1	101108771	--	sp|Q6F5E8|LR16C_HUMAN Leucine-rich repeat-containing protein 16C OS=Homo sapiens GN=RLTPR PE=1 SV=2//1.50805e-151	0.991315	3.83511e-10	up
LNC_002767	XLOC_075176	--	Novel_lncRNA	XM_004001812.3	101115324	--	sp|Q5RBS5|BOREA_PONAB Borealin OS=Pongo abelii GN=CDCA8 PE=2 SV=1//8.51085e-155	0.998062	2.14666e-13	up
LNC_002767	XLOC_075176	--	Novel_lncRNA	XM_004005699.3	101123280	--	sp|Q17RS7|GEN_HUMAN Flap endonuclease GEN homolog 1 OS=Homo sapiens GN=GEN1 PE=1 SV=2//0	0.98205	1.42412e-08	up
LNC_002767	XLOC_075176	--	Novel_lncRNA	XM_004006101.3	101118683	--	sp|Q6XYB7|LBX2_HUMAN Transcription factor LBX2 OS=Homo sapiens GN=LBX2 PE=2 SV=1//1.24445e-77	0.995511	1.42539e-11	up
LNC_002767	XLOC_075176	--	Novel_lncRNA	XM_012101028.1	101113965	--	sp|Q921A3|UBD_RAT Ubiquitin D OS=Rattus norvegicus GN=Ubd PE=1 SV=1//1.79732e-70	0.994319	4.61583e-11	up
LNC_002767	XLOC_075176	--	Novel_lncRNA	XM_012099032.2	101122310	--	sp|Q32PI1|VRK1_BOVIN Serine/threonine-protein kinase VRK1 OS=Bos taurus GN=VRK1 PE=2 SV=1//0	0.998919	1.16174e-14	up
LNC_002767	XLOC_075176	--	Novel_lncRNA	XM_012176227.2	101121636	--	sp|Q15116|PDCD1_HUMAN Programmed cell death protein 1 OS=Homo sapiens GN=PDCD1 PE=1 SV=3//6.07542e-73	0.99364	8.10684e-11	up
LNC_002767	XLOC_075176	--	Novel_lncRNA	XM_015102636.1	101105784	--	sp|Q5VWX1|KHDR2_HUMAN KH domain-containing, RNA-binding, signal transduction-associated protein 2 OS=Homo sapiens GN=KHDRBS2 PE=1 SV=1//9.84918e-172	0.993699	7.73754e-11	up
LNC_002767	XLOC_075176	--	Novel_lncRNA	XM_012102914.2	101113034	--	sp|Q6UXL0|I20RB_HUMAN Interleukin-20 receptor subunit beta OS=Homo sapiens GN=IL20RB PE=1 SV=1//4.36848e-150	0.997085	1.64847e-12	up
LNC_002767	XLOC_075176	--	Novel_lncRNA	XM_004006522.3	101116895	--	sp|Q99490|AGAP2_HUMAN Arf-GAP with GTPase, ANK repeat and PH domain-containing protein 2 OS=Homo sapiens GN=AGAP2 PE=1 SV=2//0	0.998681	3.14053e-14	up
LNC_002767	XLOC_075176	--	Novel_lncRNA	XM_004002155.3	101115078	--	sp|Q9UQC9|CLCA2_HUMAN Calcium-activated chloride channel regulator 2 OS=Homo sapiens GN=CLCA2 PE=1 SV=2//0	0.992954	1.35195e-10	up
LNC_002767	XLOC_075176	--	Novel_lncRNA	XM_012095842.2	101111828	--	sp|Q8ND30|LIPB2_HUMAN Liprin-beta-2 OS=Homo sapiens GN=PPFIBP2 PE=1 SV=3//0	0.990626	5.61169e-10	up
LNC_002767	XLOC_075176	--	Novel_lncRNA	XM_004004038.2	101119788	--	sp|O95347|SMC2_HUMAN Structural maintenance of chromosomes protein 2 OS=Homo sapiens GN=SMC2 PE=1 SV=2//0	0.988503	1.55188e-09	up
LNC_002767	XLOC_075176	--	Novel_lncRNA	XM_012102160.2	101105870	--	sp|Q14188|TFDP2_HUMAN Transcription factor Dp-2 OS=Homo sapiens GN=TFDP2 PE=1 SV=2//0	0.996335	5.17335e-12	up
LNC_002767	XLOC_075176	--	Novel_lncRNA	XM_015102646.1	101115073	--	sp|P05538|DQB2_HUMAN HLA class II histocompatibility antigen, DQ beta 2 chain OS=Homo sapiens GN=HLA-DQB2 PE=1 SV=2//1.1366e-91	0.987169	2.68073e-09	up
LNC_002767	XLOC_075176	--	Novel_lncRNA	XM_012177342.2	105615131	--	sp|Q96F15|GIMA5_HUMAN GTPase IMAP family member 5 OS=Homo sapiens GN=GIMAP5 PE=1 SV=1//1.3851e-120	0.959025	8.49068e-07	up
LNC_002767	XLOC_075176	--	Novel_lncRNA	XM_012177597.2	678679	--	sp|Q4PR21|CCL25_PIG C-C motif chemokine 25 OS=Sus scrofa GN=CCL25 PE=2 SV=1//1.55482e-64	0.989883	8.20541e-10	up
LNC_002767	XLOC_075176	--	Novel_lncRNA	XM_015095750.1	101106936	--	sp|Q9NSC5|HOME3_HUMAN Homer protein homolog 3 OS=Homo sapiens GN=HOMER3 PE=1 SV=2//6.0938e-162	0.988524	1.53805e-09	up
LNC_002767	XLOC_075176	--	Novel_lncRNA	XM_012187876.2	101102917	--	sp|P08575|PTPRC_HUMAN Receptor-type tyrosine-protein phosphatase C OS=Homo sapiens GN=PTPRC PE=1 SV=2//0	0.950024	2.25692e-06	up
LNC_002767	XLOC_075176	--	Novel_lncRNA	XM_012166578.2	101115267	--	sp|Q9XT77|SC5A6_RABIT Sodium-dependent multivitamin transporter OS=Oryctolagus cuniculus GN=SLC5A6 PE=2 SV=1//0	0.996049	7.53459e-12	up
LNC_002767	XLOC_075176	--	Novel_lncRNA	XM_012174508.1	101119199	--	sp|Q9UBJ2|ABCD2_HUMAN ATP-binding cassette sub-family D member 2 OS=Homo sapiens GN=ABCD2 PE=1 SV=1//0	0.982244	1.34934e-08	up
LNC_002767	XLOC_075176	--	Novel_lncRNA	NM_001252175.1	100820736	--	sp|Q9BEG2|I12R2_BOVIN Interleukin-12 receptor subunit beta-2 OS=Bos taurus GN=IL12RB2 PE=2 SV=1//0	0.998961	9.51424e-15	up
LNC_002767	XLOC_075176	--	Novel_lncRNA	XR_001436401.1	105603828	--	-//-	0.992001	2.54407e-10	up
LNC_002767	XLOC_075176	--	Novel_lncRNA	XM_015101891.1	101103846	--	sp|O43663|PRC1_HUMAN Protein regulator of cytokinesis 1 OS=Homo sapiens GN=PRC1 PE=1 SV=2//0	0.98465	6.54084e-09	up
LNC_002767	XLOC_075176	--	Novel_lncRNA	XM_012179191.2	101107354	--	sp|Q08DN7|VAV_BOVIN Proto-oncogene vav OS=Bos taurus GN=VAV1 PE=2 SV=1//0	0.961397	6.3273e-07	up
LNC_002767	XLOC_075176	--	Novel_lncRNA	NM_001123398.2	100144749	--	sp|P15981|HA2D_PIG SLA class II histocompatibility antigen, DQ haplotype D alpha chain OS=Sus scrofa PE=2 SV=1//4.2177e-106	0.998961	9.51424e-15	up
LNC_002767	XLOC_075176	--	Novel_lncRNA	XM_015097055.1	101110765	--	sp|P33316|DUT_HUMAN Deoxyuridine 5&apos;-triphosphate nucleotidohydrolase, mitochondrial OS=Homo sapiens GN=DUT PE=1 SV=4//7.90304e-94	0.988687	1.43175e-09	up
LNC_002767	XLOC_075176	--	Novel_lncRNA	XM_012098271.2	101103444	--	sp|Q8MJJ2|LAMP3_MACMU Lysosome-associated membrane glycoprotein 3 OS=Macaca mulatta GN=LAMP3 PE=2 SV=1//1.64787e-120	0.987767	2.11382e-09	up
LNC_002767	XLOC_075176	--	Novel_lncRNA	XM_012177982.1	101104061	--	sp|P52272|HNRPM_HUMAN Heterogeneous nuclear ribonucleoprotein M OS=Homo sapiens GN=HNRNPM PE=1 SV=3//0	0.998961	9.51424e-15	up
LNC_002767	XLOC_075176	--	Novel_lncRNA	XM_004013625.3	101110348	--	sp|Q14739|LBR_HUMAN Lamin-B receptor OS=Homo sapiens GN=LBR PE=1 SV=2//0	0.985095	5.65043e-09	up
LNC_002767	XLOC_075176	--	Novel_lncRNA	XM_004004177.3	101111159	--	sp|Q29RT4|CDCA2_BOVIN Cell division cycle-associated protein 2 OS=Bos taurus GN=CDCA2 PE=2 SV=1//0	0.999034	6.6272e-15	up
LNC_002767	XLOC_075176	--	Novel_lncRNA	XM_012189529.2	101113261	--	sp|A6QL48|IL34_BOVIN Interleukin-34 OS=Bos taurus GN=IL34 PE=2 SV=1//3.92659e-136	0.998579	4.55979e-14	up
LNC_002767	XLOC_075176	--	Novel_lncRNA	XM_012187242.2	101123136	--	sp|Q5TID7|CC181_HUMAN Coiled-coil domain-containing protein 181 OS=Homo sapiens GN=CCDC181 PE=2 SV=1//0	0.990805	5.09708e-10	up
LNC_002767	XLOC_075176	--	Novel_lncRNA	XM_015093290.1	101103038	--	sp|Q3SWX0|NIPA2_BOVIN Magnesium transporter NIPA2 OS=Bos taurus GN=NIPA2 PE=2 SV=1//3.53856e-179	0.998961	9.51424e-15	up
LNC_002767	XLOC_075176	--	Novel_lncRNA	XM_015099879.1	105616741	--	sp|P18428|LBP_HUMAN Lipopolysaccharide-binding protein OS=Homo sapiens GN=LBP PE=1 SV=3//4.34462e-48	0.997983	2.61944e-13	up
LNC_002767	XLOC_075176	--	Novel_lncRNA	XM_004015994.3	101104337	--	sp|Q8N336|ELMD1_HUMAN ELMO domain-containing protein 1 OS=Homo sapiens GN=ELMOD1 PE=2 SV=3//0	0.998961	9.51424e-15	up
LNC_002767	XLOC_075176	--	Novel_lncRNA	XM_012177867.1	101111541	--	sp|Q8NI99|ANGL6_HUMAN Angiopoietin-related protein 6 OS=Homo sapiens GN=ANGPTL6 PE=1 SV=1//0	0.994256	4.87901e-11	up
LNC_002767	XLOC_075176	--	Novel_lncRNA	XM_004013265.3	101110688	--	sp|P38570|ITAE_HUMAN Integrin alpha-E OS=Homo sapiens GN=ITGAE PE=1 SV=3//0	0.996926	2.14966e-12	up
LNC_002767	XLOC_075176	--	Novel_lncRNA	XM_004018913.3	101111058	--	sp|Q7TST0|BTNL1_MOUSE Butyrophilin-like protein 1 OS=Mus musculus GN=Btnl1 PE=2 SV=3//1.00278e-111	0.998951	1.00012e-14	up
LNC_002767	XLOC_075176	--	Novel_lncRNA	XM_012104068.2	101104031	--	sp|Q148F6|ROGDI_BOVIN Protein rogdi homolog OS=Bos taurus GN=ROGDI PE=2 SV=1//9.16214e-179	0.96708	2.88126e-07	up
LNC_002767	XLOC_075176	--	Novel_lncRNA	XM_004023018.2	101102967	--	sp|P30205|WC11_BOVIN Antigen WC1.1 OS=Bos taurus PE=2 SV=1//6.04834e-12	0.981648	1.58982e-08	up
LNC_002767	XLOC_075176	--	Novel_lncRNA	XM_004020827.3	101123598	--	sp|Q9BH10|ZP2_BOVIN Zona pellucida sperm-binding protein 2 OS=Bos taurus GN=ZP2 PE=1 SV=1//2.61879e-07	0.998625	3.86002e-14	up
LNC_002767	XLOC_075176	--	Novel_lncRNA	XM_004010615.3	101106174	--	sp|Q9UPM8|AP4E1_HUMAN AP-4 complex subunit epsilon-1 OS=Homo sapiens GN=AP4E1 PE=1 SV=2//0	0.959646	7.8749e-07	up
LNC_002767	XLOC_075176	--	Novel_lncRNA	XM_015099402.1	443284	--	sp|P62297|ASPM_SHEEP Abnormal spindle-like microcephaly-associated protein homolog (Fragment) OS=Ovis aries GN=ASPM PE=2 SV=1//0	0.998237	1.3374e-13	up
LNC_002767	XLOC_075176	--	Novel_lncRNA	XM_012148264.2	101120993	--	sp|P23497|SP100_HUMAN Nuclear autoantigen Sp-100 OS=Homo sapiens GN=SP100 PE=1 SV=3//1.20689e-87	0.966227	3.26958e-07	up
LNC_002767	XLOC_075176	--	Novel_lncRNA	XM_015093896.1	101111623	--	sp|P51826|AFF3_HUMAN AF4/FMR2 family member 3 OS=Homo sapiens GN=AFF3 PE=1 SV=2//0	0.966018	3.37097e-07	up
LNC_002767	XLOC_075176	--	Novel_lncRNA	XM_004010584.3	101120667	--	sp|Q2KIQ2|MNS1_BOVIN Meiosis-specific nuclear structural protein 1 OS=Bos taurus GN=MNS1 PE=2 SV=2//0	0.996942	2.09482e-12	up
LNC_002767	XLOC_075176	--	Novel_lncRNA	XM_004001903.3	101117203	--	sp|Q99661|KIF2C_HUMAN Kinesin-like protein KIF2C OS=Homo sapiens GN=KIF2C PE=1 SV=2//0	0.999084	5.06287e-15	up
LNC_002767	XLOC_075176	--	Novel_lncRNA	XM_015104877.1	101112288	--	sp|Q9Y4W2|LAS1L_HUMAN Ribosomal biogenesis protein LAS1L OS=Homo sapiens GN=LAS1L PE=1 SV=2//7.56113e-16	0.998961	9.51424e-15	up
LNC_002767	XLOC_075176	--	Novel_lncRNA	XM_004006939.3	101113747	--	sp|Q0V7N0|VAMP1_BOVIN Vesicle-associated membrane protein 1 OS=Bos taurus GN=VAMP1 PE=3 SV=2//4.58859e-48	0.991276	3.92291e-10	up
LNC_002767	XLOC_075176	--	Novel_lncRNA	XM_012106152.1	101113991	--	sp|P26951|IL3RA_HUMAN Interleukin-3 receptor subunit alpha OS=Homo sapiens GN=IL3RA PE=1 SV=1//8.26372e-60	0.987435	2.41532e-09	up
LNC_002767	XLOC_075176	--	Novel_lncRNA	XM_015097128.1	101112228	--	sp|Q03555|GEPH_RAT Gephyrin OS=Rattus norvegicus GN=Gphn PE=1 SV=3//0	0.998961	9.51424e-15	up
LNC_002767	XLOC_075176	--	Novel_lncRNA	XM_012141017.2	101119280	--	sp|Q8WXX0|DYH7_HUMAN Dynein heavy chain 7, axonemal OS=Homo sapiens GN=DNAH7 PE=1 SV=2//0	0.998961	9.51424e-15	up
LNC_002767	XLOC_075176	--	Novel_lncRNA	XM_015092526.1	101103444	--	sp|Q8MJJ2|LAMP3_MACMU Lysosome-associated membrane glycoprotein 3 OS=Macaca mulatta GN=LAMP3 PE=2 SV=1//1.64787e-120	0.996022	7.79551e-12	up
LNC_002767	XLOC_075176	--	Novel_lncRNA	XM_012142659.2	101109592	--	sp|Q96Q42|ALS2_HUMAN Alsin OS=Homo sapiens GN=ALS2 PE=1 SV=2//0	0.99893	1.10078e-14	up
LNC_002767	XLOC_075176	--	Novel_lncRNA	XM_015094359.1	106991049	--	sp|Q8NDX1|PSD4_HUMAN PH and SEC7 domain-containing protein 4 OS=Homo sapiens GN=PSD4 PE=1 SV=2//6.89308e-82	0.954324	1.44993e-06	up
LNC_002767	XLOC_075176	--	Novel_lncRNA	XM_015094647.1	101109430	--	sp|Q6EIY9|K2C1_CANFA Keratin, type II cytoskeletal 1 OS=Canis familiaris GN=KRT1 PE=2 SV=1//0	0.995102	2.20242e-11	up
LNC_002767	XLOC_075176	--	Novel_lncRNA	XM_004016112.3	101111654	--	sp|Q8TF42|UBS3B_HUMAN Ubiquitin-associated and SH3 domain-containing protein B OS=Homo sapiens GN=UBASH3B PE=1 SV=2//0	0.968378	2.36156e-07	up
LNC_002767	XLOC_075176	--	Novel_lncRNA	XM_015105110.1	101116285	--	sp|Q8TE76|MORC4_HUMAN MORC family CW-type zinc finger protein 4 OS=Homo sapiens GN=MORC4 PE=1 SV=2//0	0.998961	9.51424e-15	up
LNC_002767	XLOC_075176	--	Novel_lncRNA	XM_012147658.2	101104302	--	sp|Q8SQB1|CCL20_BOVIN C-C motif chemokine 20 OS=Bos taurus GN=CCL20 PE=3 SV=1//3.97565e-47	0.998961	9.51424e-15	up
LNC_002767	XLOC_075176	--	Novel_lncRNA	XM_012096210.2	101104338	--	sp|Q58DT0|ELF5_BOVIN ETS-related transcription factor Elf-5 OS=Bos taurus GN=ELF5 PE=2 SV=1//2.46122e-166	0.998767	2.23749e-14	up
LNC_002767	XLOC_075176	--	Novel_lncRNA	XM_004006271.3	101119198	--	sp|P55160|NCKPL_HUMAN Nck-associated protein 1-like OS=Homo sapiens GN=NCKAP1L PE=1 SV=3//0	0.981719	1.55953e-08	up
LNC_002767	XLOC_075176	--	Novel_lncRNA	XM_012179884.2	101119308	--	sp|Q9Y2Q0|AT8A1_HUMAN Phospholipid-transporting ATPase IA OS=Homo sapiens GN=ATP8A1 PE=1 SV=1//0	0.996204	6.17178e-12	up
LNC_002767	XLOC_075176	--	Novel_lncRNA	XM_004006368.3	101120562	--	sp|P78348|ASIC1_HUMAN Acid-sensing ion channel 1 OS=Homo sapiens GN=ASIC1 PE=1 SV=3//0	0.99058	5.74975e-10	up
LNC_002767	XLOC_075176	--	Novel_lncRNA	XM_004012405.3	101103489	--	sp|Q96HE9|PRR11_HUMAN Proline-rich protein 11 OS=Homo sapiens GN=PRR11 PE=1 SV=1//7.23873e-53	0.998961	9.51424e-15	up
LNC_002767	XLOC_075176	--	Novel_lncRNA	XM_012185334.2	101115139	--	sp|Q17R14|MYO1D_BOVIN Unconventional myosin-Id OS=Bos taurus GN=MYO1D PE=2 SV=1//0	0.993463	9.29832e-11	up
LNC_002767	XLOC_075176	--	Novel_lncRNA	XM_012112383.2	101118854	--	sp|Q7Z591|AKNA_HUMAN AT-hook-containing transcription factor OS=Homo sapiens GN=AKNA PE=1 SV=2//1.2806e-39	0.953637	1.56047e-06	up
LNC_002767	XLOC_075176	--	Novel_lncRNA	XM_012181419.2	101113762	--	sp|Q0VCQ7|ICE2_BOVIN Little elongation complex subunit 2 OS=Bos taurus GN=ICE2 PE=2 SV=1//0	0.99831	1.08244e-13	up
LNC_002767	XLOC_075176	--	Novel_lncRNA	XM_015104165.1	101102448	--	sp|Q6UWD8|CP054_HUMAN Transmembrane protein C16orf54 OS=Homo sapiens GN=C16orf54 PE=1 SV=1//2.77457e-53	0.970811	1.58892e-07	up
LNC_002767	XLOC_075176	--	Novel_lncRNA	XM_015095349.1	101109532	--	sp|Q9JLB0|MPP6_MOUSE MAGUK p55 subfamily member 6 OS=Mus musculus GN=Mpp6 PE=1 SV=1//0	0.998865	1.47888e-14	up
LNC_002767	XLOC_075176	--	Novel_lncRNA	XM_015095193.1	101115785	--	sp|Q9ULJ8|NEB1_HUMAN Neurabin-1 OS=Homo sapiens GN=PPP1R9A PE=1 SV=2//8.42172e-78	0.967655	2.64091e-07	up
LNC_002767	XLOC_075176	--	Novel_lncRNA	XM_004004579.3	101111162	--	sp|Q32PH1|CDCA7_BOVIN Cell division cycle-associated protein 7 OS=Bos taurus GN=CDCA7 PE=2 SV=1//7.26337e-08	0.99858	4.53731e-14	up
LNC_002767	XLOC_075176	--	Novel_lncRNA	XM_015104910.1	101114336	--	sp|P42768|WASP_HUMAN Wiskott-Aldrich syndrome protein OS=Homo sapiens GN=WAS PE=1 SV=4//3.03632e-20	0.968291	2.39356e-07	up
LNC_002767	XLOC_075176	--	Novel_lncRNA	XM_012184614.2	101123168	--	sp|Q7Z6I6|RHG30_HUMAN Rho GTPase-activating protein 30 OS=Homo sapiens GN=ARHGAP30 PE=1 SV=3//0	0.977607	4.27108e-08	up
LNC_002767	XLOC_075176	--	Novel_lncRNA	XM_015105070.1	101102788	--	sp|Q3SZN0|SEPT6_BOVIN Septin-6 OS=Bos taurus GN=SEPT6 PE=2 SV=1//0	0.998298	1.12247e-13	up
LNC_002767	XLOC_075176	--	Novel_lncRNA	XM_004021466.3	101117902	--	sp|Q8WXX5|DNJC9_HUMAN DnaJ homolog subfamily C member 9 OS=Homo sapiens GN=DNAJC9 PE=1 SV=1//7.97812e-147	0.969456	1.9889e-07	up
LNC_002767	XLOC_075176	--	Novel_lncRNA	XM_015096672.1	106991247	--	sp|Q9JJ11|TACC3_MOUSE Transforming acidic coiled-coil-containing protein 3 OS=Mus musculus GN=Tacc3 PE=1 SV=1//6.44738e-17	0.950395	2.17594e-06	up
LNC_002767	XLOC_075176	--	Novel_lncRNA	XM_004003361.2	780497	--	sp|A8YXX7|TFF3_BOVIN Trefoil factor 3 OS=Bos taurus GN=TFF3 PE=3 SV=1//4.7944e-41	0.9773	4.57005e-08	up
LNC_002767	XLOC_075176	--	Novel_lncRNA	XM_012182459.2	101114709	--	sp|Q5JWR5|DOP1_HUMAN Protein dopey-1 OS=Homo sapiens GN=DOPEY1 PE=2 SV=1//0	0.997193	1.36588e-12	up
LNC_002767	XLOC_075176	--	Novel_lncRNA	XM_012101129.2	105603814	--	sp|Q6LED0|H31_RAT Histone H3.1 OS=Rattus norvegicus PE=1 SV=3//1.25633e-85	0.997091	1.6335e-12	up
LNC_002767	XLOC_075176	--	Novel_lncRNA	XM_004013932.3	101102917	--	sp|P08575|PTPRC_HUMAN Receptor-type tyrosine-protein phosphatase C OS=Homo sapiens GN=PTPRC PE=1 SV=2//0	0.964469	4.20168e-07	up
LNC_002767	XLOC_075176	--	Novel_lncRNA	XM_004021637.3	101106567	--	sp|Q32KL8|TBATA_BOVIN Protein TBATA OS=Bos taurus GN=TBATA PE=2 SV=1//0	0.998236	1.34244e-13	up
LNC_002767	XLOC_075176	--	Novel_lncRNA	XM_004019034.3	101120702	--	sp|P02262|H2A1_RAT Histone H2A type 1 OS=Rattus norvegicus PE=1 SV=2//7.49931e-69	0.998294	1.13329e-13	up
LNC_002767	XLOC_075176	--	Novel_lncRNA	XM_015098806.1	101108584	--	sp|Q864U1|BRCA1_BOVIN Breast cancer type 1 susceptibility protein homolog OS=Bos taurus GN=BRCA1 PE=1 SV=1//0	0.985755	4.51092e-09	up
LNC_002767	XLOC_075176	--	Novel_lncRNA	XM_004015022.3	101123141	--	sp|O88430|CCL22_MOUSE C-C motif chemokine 22 OS=Mus musculus GN=Ccl22 PE=2 SV=1//2.15408e-31	0.997631	5.85368e-13	up
LNC_002767	XLOC_075176	--	Novel_lncRNA	XM_012095424.1	101106623	--	sp|Q9P2F6|RHG20_HUMAN Rho GTPase-activating protein 20 OS=Homo sapiens GN=ARHGAP20 PE=1 SV=2//0	0.998678	3.1764e-14	up
LNC_002767	XLOC_075176	--	Novel_lncRNA	XM_012177964.2	101123372	--	sp|P06734|FCER2_HUMAN Low affinity immunoglobulin epsilon Fc receptor OS=Homo sapiens GN=FCER2 PE=1 SV=1//8.1586e-23	0.989281	1.09473e-09	up
LNC_002767	XLOC_075176	--	Novel_lncRNA	XM_012180855.2	101114023	--	sp|Q02241|KIF23_HUMAN Kinesin-like protein KIF23 OS=Homo sapiens GN=KIF23 PE=1 SV=3//0	0.965609	3.57596e-07	up
LNC_002767	XLOC_075176	--	Novel_lncRNA	XM_015101843.1	101121298	--	sp|P28293|CATG_MOUSE Cathepsin G OS=Mus musculus GN=Ctsg PE=1 SV=2//6.32596e-102	0.998961	9.51424e-15	up
LNC_002767	XLOC_075176	--	Novel_lncRNA	XM_004008829.2	101109352	--	sp|Q29RT6|KI20A_BOVIN Kinesin-like protein KIF20A OS=Bos taurus GN=KIF20A PE=2 SV=1//0	0.99742	8.95984e-13	up
LNC_002767	XLOC_075176	--	Novel_lncRNA	XM_012100882.2	101110277	--	sp|Q7TST0|BTNL1_MOUSE Butyrophilin-like protein 1 OS=Mus musculus GN=Btnl1 PE=2 SV=3//1.56607e-170	0.952361	1.78351e-06	up
LNC_002767	XLOC_075176	--	Novel_lncRNA	XM_015095712.1	101108308	--	sp|Q16566|KCC4_HUMAN Calcium/calmodulin-dependent protein kinase type IV OS=Homo sapiens GN=CAMK4 PE=1 SV=1//0	0.987238	2.60937e-09	up
LNC_002767	XLOC_075176	--	Novel_lncRNA	XM_004022142.3	101118166	--	sp|Q92613|JADE3_HUMAN Protein Jade-3 OS=Homo sapiens GN=JADE3 PE=1 SV=1//0	0.998961	9.51424e-15	up
LNC_002767	XLOC_075176	--	Novel_lncRNA	XM_012101006.2	101104535	--	sp|Q8HZ60|CCHCR_PANTR Coiled-coil alpha-helical rod protein 1 OS=Pan troglodytes GN=CCHCR1 PE=3 SV=1//0	0.998626	3.85294e-14	up
LNC_002767	XLOC_075176	--	Novel_lncRNA	XM_004010534.3	101108753	--	sp|Q5E9B2|PAF15_BOVIN PCNA-associated factor OS=Bos taurus GN=PAF PE=3 SV=1//5.38907e-44	0.998521	5.56098e-14	up
LNC_002767	XLOC_075176	--	Novel_lncRNA	XM_015097639.1	106991336	--	sp|Q4U1U2|MAFA_XENTR Transcription factor MafA OS=Xenopus tropicalis GN=mafa PE=2 SV=1//6.84353e-06	0.960026	7.5157e-07	up
LNC_002767	XLOC_075176	--	Novel_lncRNA	XM_012181429.2	105613042	--	sp|P20930|FILA_HUMAN Filaggrin OS=Homo sapiens GN=FLG PE=1 SV=3//3.5328e-06	0.998113	1.87927e-13	up
LNC_002767	XLOC_075176	--	Novel_lncRNA	XM_015097998.1	106991366	--	sp|O15439|MRP4_HUMAN Multidrug resistance-associated protein 4 OS=Homo sapiens GN=ABCC4 PE=1 SV=3//1.56496e-59	0.998961	9.51424e-15	up
LNC_002767	XLOC_075176	--	Novel_lncRNA	XM_015103213.1	101109052	--	sp|Q8IV04|TB10C_HUMAN Carabin OS=Homo sapiens GN=TBC1D10C PE=1 SV=1//0	0.993376	9.92896e-11	up
LNC_002767	XLOC_075176	--	Novel_lncRNA	XM_012173752.2	101109789	--	sp|O95819|M4K4_HUMAN Mitogen-activated protein kinase kinase kinase kinase 4 OS=Homo sapiens GN=MAP4K4 PE=1 SV=2//5.5635e-23	0.998961	9.51424e-15	up
LNC_002767	XLOC_075176	--	Novel_lncRNA	XM_012185827.2	101114453	--	sp|Q3T0R4|DRS7B_BOVIN Dehydrogenase/reductase SDR family member 7B OS=Bos taurus GN=DHRS7B PE=2 SV=1//0	0.975695	6.41249e-08	up
LNC_002767	XLOC_075176	--	Novel_lncRNA	XM_012107386.1	101116633	--	sp|O35638|STAG2_MOUSE Cohesin subunit SA-2 OS=Mus musculus GN=Stag2 PE=1 SV=3//0	0.951824	1.8845e-06	up
LNC_002767	XLOC_075176	--	Novel_lncRNA	NM_001009438.1	443472	--	sp|P68220|IL12B_SHEEP Interleukin-12 subunit beta OS=Ovis aries GN=IL12B PE=1 SV=1//0	0.985232	5.39599e-09	up
LNC_002767	XLOC_075176	--	Novel_lncRNA	XM_004008572.3	101105074	--	sp|Q3ZDR4|CD70_PIG CD70 antigen OS=Sus scrofa GN=CD70 PE=2 SV=1//4.08433e-82	0.985385	5.12386e-09	up
LNC_002767	XLOC_075176	--	Novel_lncRNA	XM_004008096.3	101104057	--	sp|Q9HBG4|VPP4_HUMAN V-type proton ATPase 116 kDa subunit a isoform 4 OS=Homo sapiens GN=ATP6V0A4 PE=1 SV=2//0	0.998893	1.30496e-14	up
LNC_002767	XLOC_075176	--	Novel_lncRNA	XM_015097721.1	101123308	--	sp|Q13239|SLAP1_HUMAN Src-like-adapter OS=Homo sapiens GN=SLA PE=1 SV=3//3.25748e-23	0.984192	7.57157e-09	up
LNC_002767	XLOC_075176	--	Novel_lncRNA	XM_004018103.3	101121553	--	sp|P28293|CATG_MOUSE Cathepsin G OS=Mus musculus GN=Ctsg PE=1 SV=2//4.46171e-97	0.997645	5.68633e-13	up
LNC_002767	XLOC_075176	--	Novel_lncRNA	XM_012176787.2	101113322	--	sp|Q9H3W5|LRRN3_HUMAN Leucine-rich repeat neuronal protein 3 OS=Homo sapiens GN=LRRN3 PE=2 SV=1//0	0.976489	5.43865e-08	up
LNC_002767	XLOC_075176	--	Novel_lncRNA	XM_004008944.3	101117075	--	sp|P58062|ISK7_HUMAN Serine protease inhibitor Kazal-type 7 OS=Homo sapiens GN=SPINK7 PE=1 SV=1//1.85553e-41	0.990089	7.40656e-10	up
LNC_002767	XLOC_075176	--	Novel_lncRNA	XM_004004537.3	443499	--	sp|P13612|ITA4_HUMAN Integrin alpha-4 OS=Homo sapiens GN=ITGA4 PE=1 SV=3//0	0.989869	8.26157e-10	up
LNC_002767	XLOC_075176	--	Novel_lncRNA	XM_012179041.2	101116572	--	sp|Q16706|MA2A1_HUMAN Alpha-mannosidase 2 OS=Homo sapiens GN=MAN2A1 PE=1 SV=2//0	0.997108	1.58671e-12	up
LNC_002767	XLOC_075176	--	Novel_lncRNA	XM_015092520.1	101107661	--	sp|Q8N398|VW5B2_HUMAN von Willebrand factor A domain-containing protein 5B2 OS=Homo sapiens GN=VWA5B2 PE=2 SV=2//0	0.983197	1.02568e-08	up
LNC_002767	XLOC_075176	--	Novel_lncRNA	XM_004019030.3	101119679	--	sp|Q99877|H2B1N_HUMAN Histone H2B type 1-N OS=Homo sapiens GN=HIST1H2BN PE=1 SV=3//5.03352e-60	0.997638	5.76203e-13	up
LNC_002767	XLOC_075176	--	Novel_lncRNA	XM_015097658.1	101104671	--	sp|P0CG37|CFC1_HUMAN Cryptic protein OS=Homo sapiens GN=CFC1 PE=1 SV=1//6.08002e-66	0.998259	1.25471e-13	up
LNC_002767	XLOC_075176	--	Novel_lncRNA	XM_012185219.2	101107114	--	sp|P49951|CLH1_BOVIN Clathrin heavy chain 1 OS=Bos taurus GN=CLTC PE=1 SV=1//0	0.999208	2.44819e-15	up
LNC_002767	XLOC_075176	--	Novel_lncRNA	XM_015095056.1	101116897	--	sp|O15442|MPPD1_HUMAN Metallophosphoesterase domain-containing protein 1 OS=Homo sapiens GN=MPPED1 PE=2 SV=3//0	0.975843	6.22151e-08	up
LNC_002767	XLOC_075176	--	Novel_lncRNA	XM_004004682.3	101113467	--	sp|O60759|CYTIP_HUMAN Cytohesin-interacting protein OS=Homo sapiens GN=CYTIP PE=1 SV=2//1.91325e-158	0.993241	1.09859e-10	up
LNC_002767	XLOC_075176	--	Novel_lncRNA	XM_004006209.3	101102051	--	sp|E1BE02|E2F7_BOVIN Transcription factor E2F7 OS=Bos taurus GN=E2F7 PE=3 SV=1//0	0.995572	1.33082e-11	up
LNC_002767	XLOC_075176	--	Novel_lncRNA	XM_012185297.2	101110805	--	sp|Q9BZD4|NUF2_HUMAN Kinetochore protein Nuf2 OS=Homo sapiens GN=NUF2 PE=1 SV=2//0	0.990188	7.04448e-10	up
LNC_002767	XLOC_075176	--	Novel_lncRNA	XM_004006340.3	101114507	--	sp|Q9UBW5|BIN2_HUMAN Bridging integrator 2 OS=Homo sapiens GN=BIN2 PE=1 SV=3//0	0.97911	3.02497e-08	up
LNC_002767	XLOC_075176	--	Novel_lncRNA	XM_004009047.3	443128	--	sp|O75330|HMMR_HUMAN Hyaluronan mediated motility receptor OS=Homo sapiens GN=HMMR PE=1 SV=2//0	0.978306	3.64914e-08	up
LNC_002767	XLOC_075176	--	Novel_lncRNA	XM_004015066.2	101113002	--	sp|A7YWH3|KCD19_BOVIN BTB/POZ domain-containing protein KCTD19 OS=Bos taurus GN=KCTD19 PE=2 SV=1//0	0.998961	9.51424e-15	up
LNC_002767	XLOC_075176	--	Novel_lncRNA	XM_004018995.3	101108610	--	sp|Q9TSV4|TCF19_PIG Transcription factor 19 OS=Sus scrofa GN=TCF19 PE=3 SV=1//0	0.952679	1.72561e-06	up
LNC_002767	XLOC_075176	--	Novel_lncRNA	NM_001009748.1	443126	--	sp|Q28589|INAR1_SHEEP Interferon alpha/beta receptor 1 OS=Ovis aries GN=IFNAR1 PE=2 SV=1//1.78133e-12	0.973624	9.61923e-08	up
LNC_002767	XLOC_075176	--	Novel_lncRNA	XM_012174218.2	100303605	--	sp|Q5XQN5|K2C5_BOVIN Keratin, type II cytoskeletal 5 OS=Bos taurus GN=KRT5 PE=1 SV=1//0	0.990147	7.19532e-10	up
LNC_002767	XLOC_075176	--	Novel_lncRNA	XM_004006788.2	101117321	--	sp|Q6ZXD2|SIA8A_BOVIN Alpha-N-acetylneuraminide alpha-2,8-sialyltransferase OS=Bos taurus GN=ST8SIA1 PE=2 SV=1//0	0.994056	5.78343e-11	up
LNC_002767	XLOC_075176	--	Novel_lncRNA	XM_004009478.3	101112396	--	sp|O60391|NMD3B_HUMAN Glutamate receptor ionotropic, NMDA 3B OS=Homo sapiens GN=GRIN3B PE=2 SV=2//0	0.980995	1.89156e-08	up
LNC_002767	XLOC_075176	--	Novel_lncRNA	XM_012095317.2	101120860	--	sp|Q8N131|PORIM_HUMAN Porimin OS=Homo sapiens GN=TMEM123 PE=1 SV=1//5.17768e-31	0.986325	3.68099e-09	up
LNC_002767	XLOC_075176	--	Novel_lncRNA	XM_015099501.1	101106352	--	sp|P56658|ADA_BOVIN Adenosine deaminase OS=Bos taurus GN=ADA PE=1 SV=3//0	0.993176	1.15179e-10	up
LNC_002767	XLOC_075176	--	Novel_lncRNA	XM_012177340.2	101102387	--	sp|Q5R8D6|T176B_PONAB Transmembrane protein 176B OS=Pongo abelii GN=TMEM176B PE=2 SV=1//1.02948e-72	0.998913	1.19436e-14	up
LNC_002767	XLOC_075176	--	Novel_lncRNA	XM_015093971.1	443149	--	sp|P30205|WC11_BOVIN Antigen WC1.1 OS=Bos taurus PE=2 SV=1//0	0.986168	3.89653e-09	up
LNC_002767	XLOC_075176	--	Novel_lncRNA	XM_015092883.1	101108201	--	sp|Q9ULC6|PADI1_HUMAN Protein-arginine deiminase type-1 OS=Homo sapiens GN=PADI1 PE=2 SV=2//0	0.99877	2.21672e-14	up
LNC_002767	XLOC_075176	--	Novel_lncRNA	XM_015091646.1	101112442	--	sp|Q16760|DGKD_HUMAN Diacylglycerol kinase delta OS=Homo sapiens GN=DGKD PE=1 SV=4//2.85812e-65	0.9889	1.30244e-09	up
LNC_002767	XLOC_075176	--	Novel_lncRNA	XM_004005881.3	101104728	--	sp|Q29075|NKL_PIG Antimicrobial peptide NK-lysin (Fragment) OS=Sus scrofa GN=NKL PE=1 SV=1//5.21915e-44	0.998558	4.89083e-14	up
LNC_002767	XLOC_075176	--	Novel_lncRNA	XM_012097811.2	101107309	--	sp|O14578|CTRO_HUMAN Citron Rho-interacting kinase OS=Homo sapiens GN=CIT PE=1 SV=2//0	0.996134	6.75431e-12	up
LNC_002767	XLOC_075176	--	Novel_lncRNA	XM_015103490.1	101104621	--	sp|Q14153|FA53B_HUMAN Protein FAM53B OS=Homo sapiens GN=FAM53B PE=1 SV=2//1.12311e-170	0.979638	2.66416e-08	up
LNC_002767	XLOC_075176	--	Novel_lncRNA	XM_004002867.2	101106127	--	sp|Q5RDV7|CLDN1_PONAB Claudin domain-containing protein 1 OS=Pongo abelii GN=CLDND1 PE=2 SV=1//6.64233e-176	0.961976	5.87203e-07	up
LNC_002767	XLOC_075176	--	Novel_lncRNA	XM_015094980.1	101112475	--	sp|Q9GZV9|FGF23_HUMAN Fibroblast growth factor 23 OS=Homo sapiens GN=FGF23 PE=1 SV=1//1.50085e-83	0.9592	8.31336e-07	up
LNC_002767	XLOC_075176	--	Novel_lncRNA	XM_012106965.2	101119371	--	sp|Q9BXC1|GP174_HUMAN Probable G-protein coupled receptor 174 OS=Homo sapiens GN=GPR174 PE=2 SV=1//0	0.997982	2.62414e-13	up
LNC_002767	XLOC_075176	--	Novel_lncRNA	XM_012098753.2	101114906	--	sp|Q4R9C4|G2E3_MACFA G2/M phase-specific E3 ubiquitin-protein ligase OS=Macaca fascicularis GN=G2E3 PE=2 SV=2//0	0.972728	1.13495e-07	up
LNC_002767	XLOC_075176	--	Novel_lncRNA	XM_012107226.2	101122839	--	sp|Q8NB49|AT11C_HUMAN Phospholipid-transporting ATPase IG OS=Homo sapiens GN=ATP11C PE=1 SV=3//0	0.98066	2.06273e-08	up
LNC_002767	XLOC_075176	--	Novel_lncRNA	XM_015093977.1	101109610	--	sp|Q3ZC80|LPAR5_BOVIN Lysophosphatidic acid receptor 5 OS=Bos taurus GN=LPAR5 PE=2 SV=1//2.86318e-124	0.996459	4.36109e-12	up
LNC_002767	XLOC_075176	--	Novel_lncRNA	XM_012095942.1	101121144	--	sp|Q9H3R2|MUC13_HUMAN Mucin-13 OS=Homo sapiens GN=MUC13 PE=1 SV=3//1.99986e-122	0.998961	9.51424e-15	up
LNC_002767	XLOC_075176	--	Novel_lncRNA	XM_004022162.3	101103295	--	sp|Q32LJ3|CX065_BOVIN Uncharacterized protein CXorf65 homolog OS=Bos taurus PE=2 SV=1//4.26862e-120	0.981146	1.8181e-08	up
LNC_002767	XLOC_075176	--	Novel_lncRNA	XM_012100904.2	101111058	--	sp|Q7TST0|BTNL1_MOUSE Butyrophilin-like protein 1 OS=Mus musculus GN=Btnl1 PE=2 SV=3//1.00278e-111	0.998961	9.51424e-15	up
LNC_002767	XLOC_075176	--	Novel_lncRNA	XM_015100277.1	105602079	--	sp|Q96RQ9|OXLA_HUMAN L-amino-acid oxidase OS=Homo sapiens GN=IL4I1 PE=1 SV=1//6.73052e-43	0.972304	1.22511e-07	up
LNC_002767	XLOC_075176	--	Novel_lncRNA	XM_012130157.2	101104720	--	sp|Q9NR80|ARHG4_HUMAN Rho guanine nucleotide exchange factor 4 OS=Homo sapiens GN=ARHGEF4 PE=1 SV=3//0	0.998331	1.01812e-13	up
LNC_002767	XLOC_075176	--	Novel_lncRNA	XM_012170211.2	101112209	--	sp|A5PK21|CKP2L_BOVIN Cytoskeleton-associated protein 2-like OS=Bos taurus GN=CKAP2L PE=2 SV=1//2.24004e-10	0.988424	1.60559e-09	up
LNC_002767	XLOC_075176	--	Novel_lncRNA	XM_012097817.1	101107309	--	sp|O14578|CTRO_HUMAN Citron Rho-interacting kinase OS=Homo sapiens GN=CIT PE=1 SV=2//0	0.976454	5.47935e-08	up
LNC_002767	XLOC_075176	--	Novel_lncRNA	XM_012173744.2	101109789	--	sp|O95819|M4K4_HUMAN Mitogen-activated protein kinase kinase kinase kinase 4 OS=Homo sapiens GN=MAP4K4 PE=1 SV=2//5.5635e-23	0.998961	9.51424e-15	up
LNC_002767	XLOC_075176	--	Novel_lncRNA	XM_004020761.3	101106225	--	sp|Q9WU49|CHSP1_RAT Calcium-regulated heat stable protein 1 OS=Rattus norvegicus GN=Carhsp1 PE=1 SV=1//1.34802e-80	0.955718	1.24474e-06	up
LNC_002767	XLOC_075176	--	Novel_lncRNA	XM_012185221.2	101107114	--	sp|P49951|CLH1_BOVIN Clathrin heavy chain 1 OS=Bos taurus GN=CLTC PE=1 SV=1//0	0.995732	1.10773e-11	up
LNC_002767	XLOC_075176	--	Novel_lncRNA	XM_012095569.2	100528012	--	sp|Q2KIN5|HEM3_BOVIN Porphobilinogen deaminase OS=Bos taurus GN=HMBS PE=2 SV=1//0	0.959907	7.62723e-07	up
LNC_002767	XLOC_075176	--	Novel_lncRNA	XM_004019032.3	101120200	--	sp|P02262|H2A1_RAT Histone H2A type 1 OS=Rattus norvegicus PE=1 SV=2//7.47576e-70	0.998641	3.64594e-14	up
LNC_002767	XLOC_075176	--	Novel_lncRNA	XM_004010665.3	101118701	--	sp|Q15398|DLGP5_HUMAN Disks large-associated protein 5 OS=Homo sapiens GN=DLGAP5 PE=1 SV=2//0	0.998682	3.12109e-14	up
LNC_002767	XLOC_075176	--	Novel_lncRNA	XM_012096740.1	101111393	--	sp|Q9Y6X4|F169A_HUMAN Soluble lamin-associated protein of 75 kDa OS=Homo sapiens GN=FAM169A PE=1 SV=2//0	0.962878	5.2162e-07	up
LNC_002767	XLOC_075176	--	Novel_lncRNA	XM_012172772.2	101115197	--	sp|Q0VCA8|3HAO_BOVIN 3-hydroxyanthranilate 3,4-dioxygenase OS=Bos taurus GN=HAAO PE=1 SV=1//0	0.964322	4.2877e-07	up
LNC_002767	XLOC_075176	--	Novel_lncRNA	XM_015098534.1	101105170	--	sp|O15353|FOXN1_HUMAN Forkhead box protein N1 OS=Homo sapiens GN=FOXN1 PE=2 SV=1//0	0.997759	4.43599e-13	up
LNC_002767	XLOC_075176	--	Novel_lncRNA	XM_015102261.1	101117540	--	sp|Q9BQQ3|GORS1_HUMAN Golgi reassembly-stacking protein 1 OS=Homo sapiens GN=GORASP1 PE=1 SV=3//0	0.977342	4.52775e-08	up
LNC_002767	XLOC_075176	--	Novel_lncRNA	XM_012170268.2	101113023	--	sp|Q8N7M0|TC1D1_HUMAN Tctex1 domain-containing protein 1 OS=Homo sapiens GN=TCTEX1D1 PE=1 SV=2//5.51904e-94	0.989064	1.20973e-09	up
LNC_002767	XLOC_075176	--	Novel_lncRNA	XM_015097625.1	101107029	--	sp|O94761|RECQ4_HUMAN ATP-dependent DNA helicase Q4 OS=Homo sapiens GN=RECQL4 PE=1 SV=1//0	0.989296	1.0871e-09	up
LNC_002767	XLOC_075176	--	Novel_lncRNA	NM_001009770.1	443308	--	sp|P47843|GTR3_SHEEP Solute carrier family 2, facilitated glucose transporter member 3 OS=Ovis aries GN=SLC2A3 PE=2 SV=1//0	0.995133	2.13303e-11	up
LNC_002767	XLOC_075176	--	Novel_lncRNA	XM_015099422.1	101114718	--	sp|P35236|PTN7_HUMAN Tyrosine-protein phosphatase non-receptor type 7 OS=Homo sapiens GN=PTPN7 PE=1 SV=3//7.13935e-153	0.997463	8.2339e-13	up
LNC_002767	XLOC_075176	--	Novel_lncRNA	XM_015095784.1	105610494	--	sp|Q96FF7|YS003_HUMAN Uncharacterized protein LOC113230 OS=Homo sapiens PE=2 SV=4//2.07414e-54	0.998961	9.51424e-15	up
LNC_002767	XLOC_075176	--	Novel_lncRNA	XM_004005050.3	101121575	--	sp|Q2KJA5|LAPM5_BOVIN Lysosomal-associated transmembrane protein 5 OS=Bos taurus GN=LAPTM5 PE=2 SV=1//2.06145e-177	0.976568	5.34881e-08	up
LNC_002767	XLOC_075176	--	Novel_lncRNA	XM_012130148.2	101104720	--	sp|Q9NR80|ARHG4_HUMAN Rho guanine nucleotide exchange factor 4 OS=Homo sapiens GN=ARHGEF4 PE=1 SV=3//0	0.997317	1.09048e-12	up
LNC_002767	XLOC_075176	--	Novel_lncRNA	XM_004020230.3	101107650	--	sp|Q2KHW7|RGS10_BOVIN Regulator of G-protein signaling 10 OS=Bos taurus GN=RGS10 PE=2 SV=1//1.99222e-56	0.953244	1.62659e-06	up
LNC_002767	XLOC_075176	--	Novel_lncRNA	XM_015092689.1	101109321	--	sp|Q17QG5|UB2G2_BOVIN Ubiquitin-conjugating enzyme E2 G2 OS=Bos taurus GN=UBE2G2 PE=2 SV=1//2.98274e-85	0.971167	1.49537e-07	up
LNC_002767	XLOC_075176	--	Novel_lncRNA	XM_012173736.2	101109789	--	sp|O95819|M4K4_HUMAN Mitogen-activated protein kinase kinase kinase kinase 4 OS=Homo sapiens GN=MAP4K4 PE=1 SV=2//5.5635e-23	0.998961	9.51424e-15	up
LNC_002767	XLOC_075176	--	Novel_lncRNA	XM_012186051.2	101104255	--	sp|A2VDW9|IKZF3_BOVIN Zinc finger protein Aiolos OS=Bos taurus GN=IKZF3 PE=2 SV=1//0	0.998401	8.21903e-14	up
LNC_002767	XLOC_075176	--	Novel_lncRNA	XM_012180389.2	101107197	--	sp|O43490|PROM1_HUMAN Prominin-1 OS=Homo sapiens GN=PROM1 PE=1 SV=1//0	0.98162	1.60204e-08	up
LNC_002767	XLOC_075176	--	Novel_lncRNA	XM_015102162.1	101102017	--	sp|Q1LZF7|PTH1R_BOVIN Parathyroid hormone/parathyroid hormone-related peptide receptor OS=Bos taurus GN=PTH1R PE=2 SV=1//0	0.95182	1.88542e-06	up
LNC_002767	XLOC_075176	--	Novel_lncRNA	XM_012188500.2	101119236	--	sp|P28571|SC6A9_MOUSE Sodium- and chloride-dependent glycine transporter 1 OS=Mus musculus GN=Slc6a9 PE=2 SV=3//0	0.998218	1.41169e-13	up
LNC_002767	XLOC_075176	--	Novel_lncRNA	XM_004010655.3	101116234	--	sp|Q9MYN5|CDKN3_PIG Cyclin-dependent kinase inhibitor 3 OS=Sus scrofa GN=CDKN3 PE=2 SV=1//1.58909e-121	0.951137	2.02046e-06	up
LNC_002767	XLOC_075176	--	Novel_lncRNA	XM_012178366.2	101107699	--	sp|A6QLE5|NALP3_BOVIN NACHT, LRR and PYD domains-containing protein 3 OS=Bos taurus GN=NLRP3 PE=2 SV=1//0	0.998961	9.51424e-15	up
LNC_002767	XLOC_075176	--	Novel_lncRNA	XM_015095894.1	101116048	--	sp|Q95125|TA2R_BOVIN Thromboxane A2 receptor OS=Bos taurus GN=TBXA2R PE=2 SV=2//4.67202e-158	0.960492	7.0939e-07	up
LNC_002767	XLOC_075176	--	Novel_lncRNA	XM_012174606.2	101108210	--	sp|Q8NG08|HELB_HUMAN DNA helicase B OS=Homo sapiens GN=HELB PE=1 SV=2//0	0.998897	1.28374e-14	up
LNC_002767	XLOC_075176	--	Novel_lncRNA	XM_004002996.2	106990090	--	sp|Q56JY1|RL35A_BOVIN 60S ribosomal protein L35a OS=Bos taurus GN=RPL35A PE=3 SV=1//3.15848e-75	0.961769	6.03189e-07	up
LNC_002767	XLOC_075176	--	Novel_lncRNA	XM_004017311.3	101114977	--	sp|Q9D2R0|AACS_MOUSE Acetoacetyl-CoA synthetase OS=Mus musculus GN=Aacs PE=2 SV=1//0	0.966418	3.17931e-07	up
LNC_002767	XLOC_075176	--	Novel_lncRNA	XM_012174512.2	101111707	--	sp|Q86WS4|CL040_HUMAN Uncharacterized protein C12orf40 OS=Homo sapiens GN=C12orf40 PE=1 SV=3//0	0.966244	3.26147e-07	up
LNC_002767	XLOC_075176	--	Novel_lncRNA	XM_012140664.2	100885767	--	sp|Q6XFR6|GLPC_RAT Glycophorin-C OS=Rattus norvegicus GN=Gypc PE=3 SV=1//2.61391e-20	0.970873	1.57239e-07	up
LNC_002767	XLOC_075176	--	Novel_lncRNA	XM_004019560.3	443328	--	sp|P19238|CD5_BOVIN T-cell surface glycoprotein CD5 OS=Bos taurus GN=CD5 PE=2 SV=2//0	0.996546	3.84652e-12	up
LNC_002767	XLOC_075176	--	Novel_lncRNA	XM_004007941.3	101105652	--	sp|P31269|HXA9_HUMAN Homeobox protein Hox-A9 OS=Homo sapiens GN=HOXA9 PE=1 SV=4//1.80615e-143	0.994823	2.90207e-11	up
LNC_002767	XLOC_075176	--	Novel_lncRNA	XM_012104318.2	101110725	--	sp|O43561|LAT_HUMAN Linker for activation of T-cells family member 1 OS=Homo sapiens GN=LAT PE=1 SV=1//7.35993e-59	0.998523	5.5173e-14	up
LNC_002767	XLOC_075176	--	Novel_lncRNA	XM_004004975.3	101123187	--	sp|Q96BY6|DOC10_HUMAN Dedicator of cytokinesis protein 10 OS=Homo sapiens GN=DOCK10 PE=1 SV=3//0	0.981736	1.55222e-08	up
LNC_002767	XLOC_075176	--	Novel_lncRNA	XM_015098643.1	101109983	--	sp|O02696|PI3R5_PIG Phosphoinositide 3-kinase regulatory subunit 5 OS=Sus scrofa GN=PIK3R5 PE=1 SV=1//0	0.979351	2.85558e-08	up
LNC_002767	XLOC_075176	--	Novel_lncRNA	XM_015104549.1	101105976	--	sp|Q8K4N2|SPG11_MOUSE Sperm-associated antigen 11 OS=Mus musculus GN=Spag11 PE=3 SV=2//1.72073e-21	0.955111	1.33101e-06	up
LNC_002767	XLOC_075176	--	Novel_lncRNA	XM_012141077.2	101119535	--	sp|O94768|ST17B_HUMAN Serine/threonine-protein kinase 17B OS=Homo sapiens GN=STK17B PE=1 SV=1//0	0.99433	4.57084e-11	up
LNC_002767	XLOC_075176	--	Novel_lncRNA	XM_012179481.2	101118531	--	sp|Q86YA3|ZGRF1_HUMAN Protein ZGRF1 OS=Homo sapiens GN=ZGRF1 PE=2 SV=3//0	0.995588	1.30708e-11	up
LNC_002767	XLOC_075176	--	Novel_lncRNA	XM_012147668.2	101104302	--	sp|Q8SQB1|CCL20_BOVIN C-C motif chemokine 20 OS=Bos taurus GN=CCL20 PE=3 SV=1//3.97565e-47	0.995618	1.26376e-11	up
LNC_002767	XLOC_075176	--	Novel_lncRNA	XM_012106963.2	101119114	--	sp|O00398|P2Y10_HUMAN Putative P2Y purinoceptor 10 OS=Homo sapiens GN=P2RY10 PE=2 SV=1//0	0.999271	1.62331e-15	up
LNC_002767	XLOC_075176	--	Novel_lncRNA	XM_004022884.3	101121159	--	sp|Q8WY07|CTR3_HUMAN Cationic amino acid transporter 3 OS=Homo sapiens GN=SLC7A3 PE=1 SV=1//0	0.998961	9.51424e-15	up
LNC_002767	XLOC_075176	--	Novel_lncRNA	XR_001434283.1	101123454	--	sp|Q5MJ70|SPDYA_HUMAN Speedy protein A OS=Homo sapiens GN=SPDYA PE=1 SV=2//0	0.979123	3.01594e-08	up
LNC_002767	XLOC_075176	--	Novel_lncRNA	XM_015100778.1	101120015	--	sp|Q6ZRI0|OTOG_HUMAN Otogelin OS=Homo sapiens GN=OTOG PE=1 SV=3//0	0.987892	2.00837e-09	up
LNC_002767	XLOC_075176	--	Novel_lncRNA	XM_004004120.3	101120217	--	sp|O70460|CCL19_MOUSE C-C motif chemokine 19 OS=Mus musculus GN=Ccl19 PE=1 SV=1//4.98873e-42	0.985565	4.81733e-09	up
LNC_002767	XLOC_075176	--	Novel_lncRNA	XM_012173748.2	101109789	--	sp|O95819|M4K4_HUMAN Mitogen-activated protein kinase kinase kinase kinase 4 OS=Homo sapiens GN=MAP4K4 PE=1 SV=2//5.5635e-23	0.998961	9.51424e-15	up
LNC_002767	XLOC_075176	--	Novel_lncRNA	XM_012102838.2	101106218	--	sp|Q5VV67|PPRC1_HUMAN Peroxisome proliferator-activated receptor gamma coactivator-related protein 1 OS=Homo sapiens GN=PPRC1 PE=1 SV=1//2.62241e-84	0.981829	1.51321e-08	up
LNC_002767	XLOC_075176	--	Novel_lncRNA	NM_001277168.1	443532	--	sp|P25930|CXCR4_BOVIN C-X-C chemokine receptor type 4 OS=Bos taurus GN=CXCR4 PE=2 SV=1//0	0.998514	5.68452e-14	up
LNC_002767	XLOC_075176	--	Novel_lncRNA	XM_012176740.2	101106767	--	sp|Q7Z602|GP141_HUMAN Probable G-protein coupled receptor 141 OS=Homo sapiens GN=GPR141 PE=2 SV=1//4.51351e-46	0.964847	3.98501e-07	up
LNC_002767	XLOC_075176	--	Novel_lncRNA	NM_001252183.1	780483	--	sp|Q08DV0|GATA3_BOVIN Trans-acting T-cell-specific transcription factor GATA-3 OS=Bos taurus GN=GATA3 PE=2 SV=1//0	0.994677	3.3348e-11	up
LNC_002767	XLOC_075176	--	Novel_lncRNA	XM_012173734.2	101109789	--	sp|O95819|M4K4_HUMAN Mitogen-activated protein kinase kinase kinase kinase 4 OS=Homo sapiens GN=MAP4K4 PE=1 SV=2//5.5635e-23	0.99877	2.21434e-14	up
LNC_002767	XLOC_075176	--	Novel_lncRNA	XM_015099454.1	101102749	--	sp|P15863|PAX1_HUMAN Paired box protein Pax-1 OS=Homo sapiens GN=PAX1 PE=1 SV=4//0	0.998041	2.26714e-13	up
LNC_002767	XLOC_075176	--	Novel_lncRNA	XM_012097073.2	101111126	--	sp|A0MSX9|IL7RA_HORSE Interleukin-7 receptor subunit alpha OS=Equus caballus GN=IL7R PE=2 SV=1//0	0.997513	7.45568e-13	up
LNC_002767	XLOC_075176	--	Novel_lncRNA	XM_004008662.3	100037680	--	sp|P20700|LMNB1_HUMAN Lamin-B1 OS=Homo sapiens GN=LMNB1 PE=1 SV=2//0	0.99608	7.23974e-12	up
LNC_002767	XLOC_075176	--	Novel_lncRNA	XM_004006509.3	101113575	--	sp|Q8N3H0|F19A2_HUMAN Protein FAM19A2 OS=Homo sapiens GN=FAM19A2 PE=2 SV=1//1.56664e-82	0.998615	3.99796e-14	up
LNC_002767	XLOC_075176	--	Novel_lncRNA	XM_012188219.2	101110258	--	sp|Q7Z5R6|AB1IP_HUMAN Amyloid beta A4 precursor protein-binding family B member 1-interacting protein OS=Homo sapiens GN=APBB1IP PE=1 SV=1//0	0.955211	1.31644e-06	up
LNC_002767	XLOC_075176	--	Novel_lncRNA	XM_004001979.3	101115076	--	sp|Q58DC8|ORC1_BOVIN Origin recognition complex subunit 1 OS=Bos taurus GN=ORC1 PE=2 SV=2//0	0.997534	7.15041e-13	up
LNC_002767	XLOC_075176	--	Novel_lncRNA	XM_004018826.3	101110628	--	sp|Q0VCS0|PTCRA_BOVIN Pre T-cell antigen receptor alpha OS=Bos taurus GN=PTCRA PE=2 SV=1//5.0012e-116	0.998855	1.54824e-14	up
LNC_002767	XLOC_075176	--	Novel_lncRNA	XM_004002522.2	101103771	--	sp|P80310|S10AC_PIG Protein S100-A12 OS=Sus scrofa GN=S100A12 PE=1 SV=2//2.4873e-36	0.99197	2.59492e-10	up
LNC_002767	XLOC_075176	--	Novel_lncRNA	XM_012188271.2	101111568	--	sp|Q96M83|CCDC7_HUMAN Coiled-coil domain-containing protein 7 OS=Homo sapiens GN=CCDC7 PE=2 SV=2//0	0.991207	4.07962e-10	up
LNC_002767	XLOC_075176	--	Novel_lncRNA	XM_015102698.1	101104434	--	sp|P18576|NFYA_RAT Nuclear transcription factor Y subunit alpha OS=Rattus norvegicus GN=Nfya PE=1 SV=1//9.0847e-15	0.998961	9.51424e-15	up
LNC_002767	XLOC_075176	--	Novel_lncRNA	XM_004002636.3	101110103	--	sp|Q9XS72|CD1A_PIG T-cell surface glycoprotein CD1a OS=Sus scrofa GN=CD1A PE=2 SV=1//1.66817e-151	0.998912	1.19792e-14	up
LNC_002767	XLOC_075176	--	Novel_lncRNA	XM_015102550.1	101105537	--	sp|Q9NQE7|TSSP_HUMAN Thymus-specific serine protease OS=Homo sapiens GN=PRSS16 PE=2 SV=2//0	0.998961	9.5341e-15	up
LNC_002767	XLOC_075176	--	Novel_lncRNA	XM_004004953.3	101117564	--	sp|Q15772|SPEG_HUMAN Striated muscle preferentially expressed protein kinase OS=Homo sapiens GN=SPEG PE=1 SV=4//3.61058e-07	0.995958	8.44085e-12	up
LNC_002767	XLOC_075176	--	Novel_lncRNA	XM_015095363.1	101123625	--	sp|P03986|TRGC2_HUMAN T-cell receptor gamma-2 chain C region OS=Homo sapiens GN=TRGC2 PE=1 SV=1//1.53066e-60	0.998916	1.17834e-14	up
LNC_002767	XLOC_075176	--	Novel_lncRNA	XM_004019060.3	101106292	--	sp|P02262|H2A1_RAT Histone H2A type 1 OS=Rattus norvegicus PE=1 SV=2//6.08257e-65	0.998641	3.63841e-14	up
LNC_002767	XLOC_075176	--	Novel_lncRNA	XM_015104805.1	101104633	--	sp|Q9DB50|AP1S2_MOUSE AP-1 complex subunit sigma-2 OS=Mus musculus GN=Ap1s2 PE=2 SV=1//6.16301e-99	0.974009	8.94314e-08	up
LNC_002767	XLOC_075176	--	Novel_lncRNA	XM_012179583.2	101105752	--	sp|Q02224|CENPE_HUMAN Centromere-associated protein E OS=Homo sapiens GN=CENPE PE=1 SV=2//0	0.996799	2.63119e-12	up
LNC_002767	XLOC_075176	--	Novel_lncRNA	XM_012179544.2	780521	--	sp|Q9UJU2|LEF1_HUMAN Lymphoid enhancer-binding factor 1 OS=Homo sapiens GN=LEF1 PE=1 SV=1//0	0.998254	1.2729e-13	up
LNC_002767	XLOC_075176	--	Novel_lncRNA	XM_004002072.3	101116779	--	sp|Q5TB30|DEP1A_HUMAN DEP domain-containing protein 1A OS=Homo sapiens GN=DEPDC1 PE=1 SV=2//0	0.995654	1.21282e-11	up
LNC_002767	XLOC_075176	--	Novel_lncRNA	XM_012145505.2	101104887	--	sp|Q86UK0|ABCAC_HUMAN ATP-binding cassette sub-family A member 12 OS=Homo sapiens GN=ABCA12 PE=1 SV=3//0	0.989442	1.01517e-09	up
LNC_002767	XLOC_075176	--	Novel_lncRNA	XM_012099368.2	101106887	--	sp|Q9UBL0|ARP21_HUMAN cAMP-regulated phosphoprotein 21 OS=Homo sapiens GN=ARPP21 PE=1 SV=2//0	0.998961	9.51424e-15	up
LNC_002767	XLOC_075176	--	Novel_lncRNA	XM_012187241.2	101123136	--	sp|Q5TID7|CC181_HUMAN Coiled-coil domain-containing protein 181 OS=Homo sapiens GN=CCDC181 PE=2 SV=1//0	0.996749	2.84272e-12	up
LNC_002767	XLOC_075176	--	Novel_lncRNA	XM_015105253.1	101120559	--	sp|Q29422|CD1B2_SHEEP T-cell surface glycoprotein CD1b-2 OS=Ovis aries PE=1 SV=1//3.44942e-82	0.984864	6.10034e-09	up
LNC_002767	XLOC_075176	--	Novel_lncRNA	XM_004004283.3	101116704	--	sp|Q9Y3P8|SIT1_HUMAN Signaling threshold-regulating transmembrane adapter 1 OS=Homo sapiens GN=SIT1 PE=1 SV=1//4.59708e-94	0.99878	2.12188e-14	up
LNC_002767	XLOC_075176	--	Novel_lncRNA	XM_004019533.2	101114986	--	sp|P15062|ETS1B_CHICK Transforming protein p68/c-ets-1 OS=Gallus gallus GN=ETS1 PE=2 SV=1//0	0.991888	2.72837e-10	up
LNC_002767	XLOC_075176	--	Novel_lncRNA	XM_012175415.2	105613004	--	-//-	0.97024	1.74881e-07	up
LNC_002767	XLOC_075176	--	Novel_lncRNA	XM_004007939.2	101105239	--	sp|P31260|HXA10_HUMAN Homeobox protein Hox-A10 OS=Homo sapiens GN=HOXA10 PE=1 SV=3//5.4477e-158	0.988956	1.27047e-09	up
LNC_002767	XLOC_075176	--	Novel_lncRNA	XM_015101043.1	101106876	--	sp|Q9NQ32|CK016_HUMAN Uncharacterized protein C11orf16 OS=Homo sapiens GN=C11orf16 PE=2 SV=3//3.33944e-151	0.993209	1.12486e-10	up
LNC_002767	XLOC_075176	--	Novel_lncRNA	XM_012105265.2	101118494	--	sp|A8TX70|CO6A5_HUMAN Collagen alpha-5(VI) chain OS=Homo sapiens GN=COL6A5 PE=1 SV=1//0	0.998461	6.7709e-14	up
LNC_002767	XLOC_075176	--	Novel_lncRNA	XM_012104243.2	101102280	--	sp|Q2KHX6|CRYM_BOVIN Ketimine reductase mu-crystallin OS=Bos taurus GN=CRYM PE=2 SV=1//0	0.9532	1.63421e-06	up
LNC_002767	XLOC_075176	--	Novel_lncRNA	XM_012179542.2	780521	--	sp|Q9UJU2|LEF1_HUMAN Lymphoid enhancer-binding factor 1 OS=Homo sapiens GN=LEF1 PE=1 SV=1//0	0.99896	9.56483e-15	up
LNC_002767	XLOC_075176	--	Novel_lncRNA	XM_015104048.1	105604632	--	sp|Q6NT04|TIGD7_HUMAN Tigger transposable element-derived protein 7 OS=Homo sapiens GN=TIGD7 PE=1 SV=1//2.21176e-11	0.997904	3.17475e-13	up
LNC_002767	XLOC_075176	--	Novel_lncRNA	XM_012173740.2	101109789	--	sp|O95819|M4K4_HUMAN Mitogen-activated protein kinase kinase kinase kinase 4 OS=Homo sapiens GN=MAP4K4 PE=1 SV=2//5.5635e-23	0.998961	9.51424e-15	up
LNC_002767	XLOC_075176	--	Novel_lncRNA	XM_004017373.3	101107309	--	sp|O14578|CTRO_HUMAN Citron Rho-interacting kinase OS=Homo sapiens GN=CIT PE=1 SV=2//0	0.998961	9.51424e-15	up
LNC_002767	XLOC_075176	--	Novel_lncRNA	XM_012106364.2	101110388	--	sp|Q96B97|SH3K1_HUMAN SH3 domain-containing kinase-binding protein 1 OS=Homo sapiens GN=SH3KBP1 PE=1 SV=2//1.5077e-10	0.987424	2.42591e-09	up
LNC_002767	XLOC_075176	--	Novel_lncRNA	XM_012182709.2	101121428	--	sp|Q9HBV1|POPD3_HUMAN Popeye domain-containing protein 3 OS=Homo sapiens GN=POPDC3 PE=2 SV=2//0	0.970579	1.6525e-07	up
LNC_002767	XLOC_075176	--	Novel_lncRNA	XM_012176804.2	101114771	--	sp|Q92556|ELMO1_HUMAN Engulfment and cell motility protein 1 OS=Homo sapiens GN=ELMO1 PE=1 SV=2//0	0.967842	2.5662e-07	up
LNC_002767	XLOC_075176	--	Novel_lncRNA	XM_004008517.3	101113326	--	sp|Q28125|ICAM3_BOVIN Intercellular adhesion molecule 3 OS=Bos taurus GN=ICAM3 PE=2 SV=1//0	0.97715	4.72138e-08	up
LNC_002767	XLOC_075176	--	Novel_lncRNA	XM_004004343.2	101110302	--	sp|Q9Y5R5|DMRT2_HUMAN Doublesex- and mab-3-related transcription factor 2 OS=Homo sapiens GN=DMRT2 PE=2 SV=2//0	0.998058	2.1666e-13	up
LNC_002767	XLOC_075176	--	Novel_lncRNA	XM_012179540.2	780521	--	sp|Q9UJU2|LEF1_HUMAN Lymphoid enhancer-binding factor 1 OS=Homo sapiens GN=LEF1 PE=1 SV=1//0	0.998961	9.51424e-15	up
LNC_002767	XLOC_075176	--	Novel_lncRNA	XM_004017371.3	101107309	--	sp|O14578|CTRO_HUMAN Citron Rho-interacting kinase OS=Homo sapiens GN=CIT PE=1 SV=2//0	0.998961	9.51424e-15	up
LNC_002767	XLOC_075176	--	Novel_lncRNA	XM_015091787.1	101102768	--	sp|Q9BGX5|DAB1_MACFA Disabled homolog 1 OS=Macaca fascicularis GN=DAB1 PE=2 SV=1//0	0.990788	5.14443e-10	up
LNC_002767	XLOC_075176	--	Novel_lncRNA	XM_015102122.1	101116097	--	sp|P49736|MCM2_HUMAN DNA replication licensing factor MCM2 OS=Homo sapiens GN=MCM2 PE=1 SV=4//1.09923e-63	0.974714	7.8031e-08	up
LNC_002767	XLOC_075176	--	Novel_lncRNA	NM_001078657.1	780508	--	sp|Q4GZT4|ABCG2_BOVIN ATP-binding cassette sub-family G member 2 OS=Bos taurus GN=ABCG2 PE=3 SV=2//0	0.998961	9.51424e-15	up
LNC_002767	XLOC_075176	--	Novel_lncRNA	XM_004002157.3	101115586	--	sp|Q14CN2|CLCA4_HUMAN Calcium-activated chloride channel regulator 4 OS=Homo sapiens GN=CLCA4 PE=1 SV=2//0	0.997222	1.29801e-12	up
LNC_002767	XLOC_075176	--	Novel_lncRNA	NM_001009418.2	443437	--	sp|P29328|CD3E_SHEEP T-cell surface glycoprotein CD3 epsilon chain OS=Ovis aries GN=CD3E PE=2 SV=1//2.49566e-105	0.998635	3.71903e-14	up
LNC_002767	XLOC_075176	--	Novel_lncRNA	XM_004019083.3	101112856	--	sp|P20671|H2A1D_HUMAN Histone H2A type 1-D OS=Homo sapiens GN=HIST1H2AD PE=1 SV=2//8.83783e-78	0.954299	1.45387e-06	up
LNC_002767	XLOC_075176	--	Novel_lncRNA	XM_015092443.1	101114747	--	sp|A5D7V5|MO2R1_BOVIN Cell surface glycoprotein CD200 receptor 1 OS=Bos taurus GN=CD200R1 PE=2 SV=1//8.06839e-60	0.952514	1.75549e-06	up
LNC_002767	XLOC_075176	--	Novel_lncRNA	XM_015101928.1	101111833	--	sp|O35180|SH3G3_RAT Endophilin-A3 OS=Rattus norvegicus GN=Sh3gl3 PE=1 SV=2//3.27215e-22	0.998961	9.51424e-15	up
LNC_002767	XLOC_075176	--	Novel_lncRNA	XM_012108359.2	101117146	--	sp|A2I7N3|SPA37_BOVIN Serpin A3-7 OS=Bos taurus GN=SERPINA3-7 PE=3 SV=1//0	0.998653	3.48092e-14	up
LNC_002767	XLOC_075176	--	Novel_lncRNA	NM_001009772.1	443312	--	sp|P54230|CTHL1_SHEEP Cathelicidin-1 OS=Ovis aries GN=CATHL1A PE=2 SV=1//1.70099e-73	0.998498	6.00202e-14	up
LNC_002767	XLOC_075176	--	Novel_lncRNA	XM_015098518.1	101116414	--	sp|Q8IUI8|CRLF3_HUMAN Cytokine receptor-like factor 3 OS=Homo sapiens GN=CRLF3 PE=1 SV=2//0	0.991436	3.57591e-10	up
LNC_002767	XLOC_075176	--	Novel_lncRNA	XM_004009895.3	101123378	--	sp|Q3MHR2|DCK_BOVIN Deoxycytidine kinase OS=Bos taurus GN=DCK PE=2 SV=1//9.64306e-148	0.998492	6.13083e-14	up
LNC_002767	XLOC_075176	--	Novel_lncRNA	XM_012164949.2	101123280	--	sp|Q17RS7|GEN_HUMAN Flap endonuclease GEN homolog 1 OS=Homo sapiens GN=GEN1 PE=1 SV=2//0	0.95677	1.10565e-06	up
LNC_002767	XLOC_075176	--	Novel_lncRNA	NM_001123001.1	100144424	--	sp|O62848|CD1D_SHEEP Antigen-presenting glycoprotein CD1d OS=Ovis aries GN=CD1D PE=2 SV=1//0	0.957461	1.02128e-06	up
LNC_002767	XLOC_075176	--	Novel_lncRNA	XM_004020452.3	101115247	--	sp|Q7YRU7|DSG3_CANFA Desmoglein-3 OS=Canis familiaris GN=DSG3 PE=2 SV=1//0	0.998603	4.1779e-14	up
LNC_002767	XLOC_075176	--	Novel_lncRNA	XM_012176697.2	101123462	--	sp|Q9ULK2|AT7L1_HUMAN Ataxin-7-like protein 1 OS=Homo sapiens GN=ATXN7L1 PE=1 SV=3//1.57554e-109	0.983573	9.16549e-09	up
LNC_002767	XLOC_075176	--	Novel_lncRNA	XM_015101276.1	101103840	--	sp|Q9UKP5|ATS6_HUMAN A disintegrin and metalloproteinase with thrombospondin motifs 6 OS=Homo sapiens GN=ADAMTS6 PE=2 SV=2//1.87093e-62	0.997963	2.75326e-13	up
LNC_002767	XLOC_075176	--	Novel_lncRNA	XM_015092726.1	101115254	--	sp|Q60611|SATB1_MOUSE DNA-binding protein SATB1 OS=Mus musculus GN=Satb1 PE=1 SV=2//0	0.994972	2.50886e-11	up
LNC_002767	XLOC_075176	--	Novel_lncRNA	XM_015091724.1	101113820	--	sp|A5D7N9|MS18A_BOVIN Protein Mis18-alpha OS=Bos taurus GN=MIS18A PE=2 SV=1//2.52478e-107	0.998113	1.88064e-13	up
LNC_002767	XLOC_075176	--	Novel_lncRNA	XM_012186049.2	101104255	--	sp|A2VDW9|IKZF3_BOVIN Zinc finger protein Aiolos OS=Bos taurus GN=IKZF3 PE=2 SV=1//0	0.998636	3.71199e-14	up
LNC_002767	XLOC_075176	--	Novel_lncRNA	XM_015102561.1	101113369	--	sp|Q28DR4|H4_XENTR Histone H4 OS=Xenopus tropicalis GN=TGas006m08.1 PE=3 SV=1//4.54025e-51	0.989708	8.93954e-10	up
LNC_002767	XLOC_075176	--	Novel_lncRNA	XM_004009959.2	101117765	--	sp|Q3ZCB2|PLAC8_BOVIN Placenta-specific gene 8 protein OS=Bos taurus GN=PLAC8 PE=3 SV=1//1.01493e-71	0.993041	1.27023e-10	up
LNC_002767	XLOC_075176	--	Novel_lncRNA	XM_012174875.2	101105994	--	sp|Q86XJ1|GA2L3_HUMAN GAS2-like protein 3 OS=Homo sapiens GN=GAS2L3 PE=1 SV=1//0	0.961543	6.20965e-07	up
LNC_002767	XLOC_075176	--	Novel_lncRNA	XM_012179604.2	101107195	--	sp|P61078|UB2D3_RAT Ubiquitin-conjugating enzyme E2 D3 OS=Rattus norvegicus GN=Ube2d3 PE=2 SV=1//5.20275e-95	0.998961	9.51424e-15	up
LNC_002767	XLOC_075176	--	Novel_lncRNA	XM_004020040.3	101104542	--	sp|Q53EZ4|CEP55_HUMAN Centrosomal protein of 55 kDa OS=Homo sapiens GN=CEP55 PE=1 SV=3//0	0.981305	1.74286e-08	up
LNC_002767	XLOC_075176	--	Novel_lncRNA	XM_015098342.1	101121871	--	sp|Q86WV1|SKAP1_HUMAN Src kinase-associated phosphoprotein 1 OS=Homo sapiens GN=SKAP1 PE=1 SV=3//0	0.988111	1.83361e-09	up
LNC_002767	XLOC_075176	--	Novel_lncRNA	XM_015096174.1	101117246	--	sp|O94823|AT10B_HUMAN Probable phospholipid-transporting ATPase VB OS=Homo sapiens GN=ATP10B PE=2 SV=2//0	0.99855	5.03388e-14	up
LNC_002767	XLOC_075176	--	Novel_lncRNA	XM_015092720.1	101114748	--	sp|Q92609|TBCD5_HUMAN TBC1 domain family member 5 OS=Homo sapiens GN=TBC1D5 PE=1 SV=1//0	0.963493	4.80327e-07	up
LNC_002767	XLOC_075176	--	Novel_lncRNA	XM_015095898.1	101118697	--	sp|O95977|S1PR4_HUMAN Sphingosine 1-phosphate receptor 4 OS=Homo sapiens GN=S1PR4 PE=1 SV=1//7.35438e-176	0.985444	5.0214e-09	up
LNC_002767	XLOC_075176	--	Novel_lncRNA	XM_012175674.2	101107589	--	sp|O75791|GRAP2_HUMAN GRB2-related adapter protein 2 OS=Homo sapiens GN=GRAP2 PE=1 SV=1//0	0.99277	1.53733e-10	up
LNC_002767	XLOC_075176	--	Novel_lncRNA	XM_012186069.2	101108762	--	sp|O46374|TOP2A_PIG DNA topoisomerase 2-alpha OS=Sus scrofa GN=TOP2A PE=2 SV=1//0	0.99723	1.27732e-12	up
LNC_002767	XLOC_075176	--	Novel_lncRNA	XM_012178205.2	101108384	--	sp|Q5R8N8|GRAM3_PONAB GRAM domain-containing protein 3 OS=Pongo abelii GN=GRAMD3 PE=2 SV=1//0	0.976066	5.94171e-08	up
LNC_002767	XLOC_075176	--	Novel_lncRNA	XM_004002524.3	101104285	--	sp|Q28050|S10A7_BOVIN Protein S100-A7 OS=Bos taurus GN=S100A7 PE=1 SV=1//1.86561e-57	0.997552	6.89717e-13	up
LNC_002767	XLOC_075176	--	Novel_lncRNA	XM_012177324.2	101120745	--	sp|Q15910|EZH2_HUMAN Histone-lysine N-methyltransferase EZH2 OS=Homo sapiens GN=EZH2 PE=1 SV=2//0	0.986269	3.75672e-09	up
LNC_002767	XLOC_075176	--	Novel_lncRNA	XM_015092325.1	101123087	--	sp|Q6DN72|FCRL6_HUMAN Fc receptor-like protein 6 OS=Homo sapiens GN=FCRL6 PE=1 SV=2//4.08222e-154	0.989669	9.11035e-10	up
LNC_002767	XLOC_075176	--	Novel_lncRNA	XM_015096434.1	101109800	--	sp|Q8WZ64|ARAP2_HUMAN Arf-GAP with Rho-GAP domain, ANK repeat and PH domain-containing protein 2 OS=Homo sapiens GN=ARAP2 PE=1 SV=3//0	0.987622	2.24129e-09	up
LNC_002767	XLOC_075176	--	Novel_lncRNA	XM_012179482.2	101118531	--	sp|Q86YA3|ZGRF1_HUMAN Protein ZGRF1 OS=Homo sapiens GN=ZGRF1 PE=2 SV=3//0	0.998961	9.51424e-15	up
LNC_002767	XLOC_075176	--	Novel_lncRNA	XM_012097768.2	101103013	--	sp|Q4VC05|BCL7A_HUMAN B-cell CLL/lymphoma 7 protein family member A OS=Homo sapiens GN=BCL7A PE=1 SV=1//1.02797e-63	0.954585	1.40955e-06	up
LNC_002767	XLOC_075176	--	Novel_lncRNA	XM_012177280.2	101121343	--	sp|P23276|KELL_HUMAN Kell blood group glycoprotein OS=Homo sapiens GN=KEL PE=1 SV=2//0	0.994481	3.99589e-11	up
LNC_002767	XLOC_075176	--	Novel_lncRNA	XM_004019597.2	101110371	--	sp|Q13296|SG2A2_HUMAN Mammaglobin-A OS=Homo sapiens GN=SCGB2A2 PE=1 SV=1//2.13088e-20	0.987013	2.84692e-09	up
LNC_002767	XLOC_075176	--	Novel_lncRNA	XM_012098710.2	101111580	--	sp|P29590|PML_HUMAN Protein PML OS=Homo sapiens GN=PML PE=1 SV=3//0	0.998961	9.51424e-15	up
LNC_002767	XLOC_075176	--	Novel_lncRNA	XM_012189181.2	105616741	--	sp|P18428|LBP_HUMAN Lipopolysaccharide-binding protein OS=Homo sapiens GN=LBP PE=1 SV=3//4.34462e-48	0.998444	7.17355e-14	up
LNC_002767	XLOC_075176	--	Novel_lncRNA	XR_001037012.1	101108968	--	sp|A8K855|EFCB7_HUMAN EF-hand calcium-binding domain-containing protein 7 OS=Homo sapiens GN=EFCAB7 PE=2 SV=1//5.73972e-07	0.973983	8.98637e-08	up
LNC_002767	XLOC_075176	--	Novel_lncRNA	XM_004019072.3	101109919	--	sp|Q28DR4|H4_XENTR Histone H4 OS=Xenopus tropicalis GN=TGas006m08.1 PE=3 SV=1//3.70516e-51	0.978387	3.58182e-08	up
LNC_002767	XLOC_075176	--	Novel_lncRNA	XM_015102156.1	105607776	--	sp|P50415|CTHL3_SHEEP Cathelicidin-3 OS=Ovis aries GN=CATHL3 PE=1 SV=1//2.5078e-60	0.998449	7.04069e-14	up
LNC_002767	XLOC_075176	--	Novel_lncRNA	XM_004019679.3	101110464	--	sp|P56202|CATW_HUMAN Cathepsin W OS=Homo sapiens GN=CTSW PE=1 SV=2//2.68995e-169	0.976876	5.00899e-08	up
LNC_002767	XLOC_075176	--	Novel_lncRNA	XM_015101379.1	101122136	--	sp|Q6V1P9|PCD23_HUMAN Protocadherin-23 OS=Homo sapiens GN=DCHS2 PE=2 SV=1//6.55007e-06	0.983397	9.66288e-09	up
LNC_002767	XLOC_075176	--	Novel_lncRNA	XM_004019660.3	101105198	--	sp|Q9UQQ1|NALDL_HUMAN N-acetylated-alpha-linked acidic dipeptidase-like protein OS=Homo sapiens GN=NAALADL1 PE=1 SV=2//0	0.981969	1.45628e-08	up
LNC_002767	XLOC_075176	--	Novel_lncRNA	XM_004013044.3	101109463	--	sp|Q9UHQ1|NARF_HUMAN Nuclear prelamin A recognition factor OS=Homo sapiens GN=NARF PE=1 SV=1//0	0.951094	2.02915e-06	up
LNC_002767	XLOC_075176	--	Novel_lncRNA	XM_012106529.2	101103300	--	sp|Q9D485|EFHC2_MOUSE EF-hand domain-containing family member C2 OS=Mus musculus GN=Efhc2 PE=2 SV=2//0	0.979343	2.86157e-08	up
LNC_002767	XLOC_075176	--	Novel_lncRNA	XM_004019087.3	101113893	--	sp|P43274|H14_MOUSE Histone H1.4 OS=Mus musculus GN=Hist1h1e PE=1 SV=2//9.59909e-22	0.987883	2.01568e-09	up
LNC_002767	XLOC_075176	--	Novel_lncRNA	XM_012189183.2	105616741	--	sp|P18428|LBP_HUMAN Lipopolysaccharide-binding protein OS=Homo sapiens GN=LBP PE=1 SV=3//4.34462e-48	0.994482	3.99279e-11	up
LNC_002767	XLOC_075176	--	Novel_lncRNA	XM_012103241.2	100913156	--	sp|Q8N3J2|METL4_HUMAN Methyltransferase-like protein 4 OS=Homo sapiens GN=METTL4 PE=2 SV=3//0	0.998961	9.51424e-15	up
LNC_002767	XLOC_075176	--	Novel_lncRNA	XM_015097366.1	101120500	--	sp|Q0VC50|RT4I1_BOVIN Reticulon-4-interacting protein 1, mitochondrial OS=Bos taurus GN=RTN4IP1 PE=2 SV=1//0	0.998961	9.51424e-15	up
LNC_002767	XLOC_075176	--	Novel_lncRNA	XM_015100828.1	101119933	--	sp|Q9Y2Y8|PRG3_HUMAN Proteoglycan 3 OS=Homo sapiens GN=PRG3 PE=1 SV=2//1.06255e-54	0.997602	6.22073e-13	up
LNC_002767	XLOC_075176	--	Novel_lncRNA	XM_015101166.1	101105274	--	sp|Q9Y2Y8|PRG3_HUMAN Proteoglycan 3 OS=Homo sapiens GN=PRG3 PE=1 SV=2//5.86263e-69	0.996685	3.13378e-12	up
LNC_002767	XLOC_075176	--	Novel_lncRNA	XM_012173720.2	101103308	--	sp|P27930|IL1R2_HUMAN Interleukin-1 receptor type 2 OS=Homo sapiens GN=IL1R2 PE=1 SV=1//2.07966e-172	0.998798	1.9752e-14	up
LNC_002767	XLOC_075176	--	Novel_lncRNA	XM_012104025.1	101119524	--	sp|O14978|ZN263_HUMAN Zinc finger protein 263 OS=Homo sapiens GN=ZNF263 PE=1 SV=2//1.52701e-49	0.998961	9.51424e-15	up
LNC_002767	XLOC_075176	--	Novel_lncRNA	XM_015102625.1	101121722	--	sp|Q8IXS0|F217A_HUMAN Protein FAM217A OS=Homo sapiens GN=FAM217A PE=2 SV=2//0	0.960821	6.80664e-07	up
LNC_002767	XLOC_075176	--	Novel_lncRNA	XM_004006941.3	101114260	--	sp|P26842|CD27_HUMAN CD27 antigen OS=Homo sapiens GN=CD27 PE=1 SV=2//1.21399e-114	0.997307	1.11043e-12	up
LNC_002767	XLOC_075176	--	Novel_lncRNA	XM_004009019.3	101112899	--	sp|Q08881|ITK_HUMAN Tyrosine-protein kinase ITK/TSK OS=Homo sapiens GN=ITK PE=1 SV=1//0	0.998794	2.00804e-14	up
LNC_002767	XLOC_075176	--	Novel_lncRNA	XM_012105312.2	101119107	--	sp|Q4VC12|MSS51_HUMAN Putative protein MSS51 homolog, mitochondrial OS=Homo sapiens GN=MSS51 PE=1 SV=2//0	0.998961	9.51424e-15	up
LNC_002767	XLOC_075176	--	Novel_lncRNA	XM_004008713.3	101122188	--	sp|Q9BW11|MAD3_HUMAN Max dimerization protein 3 OS=Homo sapiens GN=MXD3 PE=1 SV=1//2.02242e-84	0.997777	4.25963e-13	up
LNC_002767	XLOC_075176	--	Novel_lncRNA	XM_004014240.3	101109199	--	sp|Q32LI5|MEIG1_BOVIN Meiosis expressed gene 1 protein homolog OS=Bos taurus GN=MEIG1 PE=3 SV=1//6.31935e-57	0.99491	2.66852e-11	up
LNC_002767	XLOC_075176	--	Novel_lncRNA	XM_004020780.3	101111418	--	sp|Q58DC0|CPPED_BOVIN Serine/threonine-protein phosphatase CPPED1 OS=Bos taurus GN=CPPED1 PE=2 SV=1//0	0.982538	1.24172e-08	up
LNC_002767	XLOC_075176	--	Novel_lncRNA	XM_012102913.2	101113034	--	sp|Q6UXL0|I20RB_HUMAN Interleukin-20 receptor subunit beta OS=Homo sapiens GN=IL20RB PE=1 SV=1//4.36848e-150	0.998961	9.51424e-15	up
LNC_002767	XLOC_075176	--	Novel_lncRNA	XM_012178155.2	101102808	--	sp|Q8TEU7|RPGF6_HUMAN Rap guanine nucleotide exchange factor 6 OS=Homo sapiens GN=RAPGEF6 PE=1 SV=2//0	0.978638	3.37984e-08	up
LNC_002767	XLOC_075176	--	Novel_lncRNA	XM_012107224.1	101122839	--	sp|Q8NB49|AT11C_HUMAN Phospholipid-transporting ATPase IG OS=Homo sapiens GN=ATP11C PE=1 SV=3//0	0.973781	9.33815e-08	up
LNC_002767	XLOC_075176	--	Novel_lncRNA	XM_012179334.2	100147795	--	sp|Q2HJG3|RHOH_BOVIN Rho-related GTP-binding protein RhoH OS=Bos taurus GN=RHOH PE=2 SV=1//1.49228e-111	0.994918	2.64578e-11	up
LNC_002767	XLOC_075176	--	Novel_lncRNA	XM_015095074.1	101114437	--	sp|Q9BXT6|M10L1_HUMAN Putative helicase Mov10l1 OS=Homo sapiens GN=MOV10L1 PE=2 SV=1//0	0.962404	5.55352e-07	up
LNC_002767	XLOC_075176	--	Novel_lncRNA	XM_012189263.2	101113259	--	sp|Q28201|TKDP1_BOVIN Trophoblast Kunitz domain protein 1 OS=Bos taurus GN=TKDP1 PE=2 SV=2//4.4801e-19	0.998961	9.51424e-15	up
LNC_002767	XLOC_075176	--	Novel_lncRNA	XM_012148819.2	101109677	--	sp|P19111|PPBI_BOVIN Intestinal-type alkaline phosphatase OS=Bos taurus GN=ALPI PE=1 SV=2//0	0.976727	5.17089e-08	up
LNC_002767	XLOC_075176	--	Novel_lncRNA	XM_004002675.3	101121900	--	sp|Q9BZW8|CD244_HUMAN Natural killer cell receptor 2B4 OS=Homo sapiens GN=CD244 PE=1 SV=2//2.06206e-113	0.998961	9.51424e-15	up
LNC_002767	XLOC_075176	--	Novel_lncRNA	XM_004017761.3	101107310	--	sp|P54132|BLM_HUMAN Bloom syndrome protein OS=Homo sapiens GN=BLM PE=1 SV=1//0	0.986064	4.04361e-09	up
LNC_002767	XLOC_075176	--	Novel_lncRNA	XM_012101691.2	101106722	--	sp|P26583|HMGB2_HUMAN High mobility group protein B2 OS=Homo sapiens GN=HMGB2 PE=1 SV=2//3.81606e-111	0.973764	9.36853e-08	up
LNC_002767	XLOC_075176	--	Novel_lncRNA	XM_015094994.1	101113491	--	sp|P97691|FOXM1_RAT Forkhead box protein M1 OS=Rattus norvegicus GN=Foxm1 PE=2 SV=2//0	0.978245	3.70058e-08	up
LNC_002767	XLOC_075176	--	Novel_lncRNA	XM_015099285.1	101106026	--	sp|A5YVD9|CAB45_CAPHI 45 kDa calcium-binding protein OS=Capra hircus GN=SDF4 PE=2 SV=1//0	0.998462	6.7618e-14	up
LNC_002767	XLOC_075176	--	Novel_lncRNA	XM_004016047.3	101117014	--	sp|Q32PJ2|APOA4_BOVIN Apolipoprotein A-IV OS=Bos taurus GN=APOA4 PE=2 SV=1//0	0.998961	9.51424e-15	up
LNC_002767	XLOC_075176	--	Novel_lncRNA	XM_015103867.1	101116197	--	sp|A5PK16|CCNF_BOVIN Cyclin-F OS=Bos taurus GN=CCNF PE=2 SV=1//0	0.997549	6.93416e-13	up
LNC_002767	XLOC_075176	--	Novel_lncRNA	XM_015092333.1	101103530	--	sp|Q9HBG7|LY9_HUMAN T-lymphocyte surface antigen Ly-9 OS=Homo sapiens GN=LY9 PE=1 SV=3//3.30477e-12	0.961274	6.42734e-07	up
LNC_002767	XLOC_075176	--	Novel_lncRNA	XM_004003314.3	101113034	--	sp|Q6UXL0|I20RB_HUMAN Interleukin-20 receptor subunit beta OS=Homo sapiens GN=IL20RB PE=1 SV=1//4.36848e-150	0.998932	1.09128e-14	up
LNC_002767	XLOC_075176	--	Novel_lncRNA	XM_012186065.2	101107536	--	sp|Q99741|CDC6_HUMAN Cell division control protein 6 homolog OS=Homo sapiens GN=CDC6 PE=1 SV=1//0	0.998961	9.51424e-15	up
LNC_002767	XLOC_075176	--	Novel_lncRNA	XM_004020065.3	101107489	--	sp|O18956|ENTP1_BOVIN Ectonucleoside triphosphate diphosphohydrolase 1 OS=Bos taurus GN=ENTPD1 PE=1 SV=1//0	0.991094	4.34749e-10	up
LNC_002767	XLOC_075176	--	Novel_lncRNA	XM_015094697.1	101104978	--	sp|Q9MZL3|CACB3_BOVIN Voltage-dependent L-type calcium channel subunit beta-3 OS=Bos taurus GN=CACNB3 PE=2 SV=2//0	0.998961	9.51424e-15	up
LNC_002767	XLOC_075176	--	Novel_lncRNA	XM_012179203.2	101113067	--	sp|A7E320|UHRF1_BOVIN E3 ubiquitin-protein ligase UHRF1 OS=Bos taurus GN=UHRF1 PE=2 SV=1//0	0.998972	9.02109e-15	up
LNC_002767	XLOC_075176	--	Novel_lncRNA	XM_004011197.3	101109363	--	sp|A0JNB0|FYN_BOVIN Tyrosine-protein kinase Fyn OS=Bos taurus GN=FYN PE=2 SV=1//0	0.998386	8.61485e-14	up
LNC_002767	XLOC_075176	--	Novel_lncRNA	XM_015102565.1	101108868	--	sp|Q6LED0|H31_RAT Histone H3.1 OS=Rattus norvegicus PE=1 SV=3//3.44107e-53	0.967942	2.52696e-07	up
LNC_002767	XLOC_075176	--	Novel_lncRNA	XM_012178493.2	101101980	--	sp|P36402|TCF7_HUMAN Transcription factor 7 OS=Homo sapiens GN=TCF7 PE=1 SV=3//3.16696e-137	0.999	7.86684e-15	up
LNC_002767	XLOC_075176	--	Novel_lncRNA	XM_004012526.3	101112072	--	sp|Q3T113|TMIG1_BOVIN Transmembrane and immunoglobulin domain-containing protein 1 OS=Bos taurus GN=TMIGD1 PE=2 SV=1//0	0.97888	3.19458e-08	up
LNC_002767	XLOC_075176	--	Novel_lncRNA	XM_015092447.1	101115505	--	sp|Q9NXL6|SIDT1_HUMAN SID1 transmembrane family member 1 OS=Homo sapiens GN=SIDT1 PE=2 SV=2//0	0.9773	4.5696e-08	up
LNC_002767	XLOC_075176	--	Novel_lncRNA	XM_004011687.3	101115630	--	sp|Q6DJT9|PLAG1_HUMAN Zinc finger protein PLAG1 OS=Homo sapiens GN=PLAG1 PE=1 SV=1//0	0.955597	1.26153e-06	up
LNC_002767	XLOC_075176	--	Novel_lncRNA	XM_015101274.1	101103840	--	sp|Q9UKP5|ATS6_HUMAN A disintegrin and metalloproteinase with thrombospondin motifs 6 OS=Homo sapiens GN=ADAMTS6 PE=2 SV=2//1.87093e-62	0.991276	3.92114e-10	up
LNC_002767	XLOC_075176	--	Novel_lncRNA	XM_015092724.1	101115254	--	sp|Q60611|SATB1_MOUSE DNA-binding protein SATB1 OS=Mus musculus GN=Satb1 PE=1 SV=2//0	0.981131	1.82511e-08	up
LNC_002767	XLOC_075176	--	Novel_lncRNA	XM_012182936.2	101106335	--	sp|O95677|EYA4_HUMAN Eyes absent homolog 4 OS=Homo sapiens GN=EYA4 PE=1 SV=2//1.93849e-07	0.998961	9.51424e-15	up
LNC_002767	XLOC_075176	--	Novel_lncRNA	NM_001009787.1	443356	--	sp|P79362|CTHL2_SHEEP Cathelicidin-2 OS=Ovis aries GN=CATHL2 PE=2 SV=1//1.79998e-65	0.999004	7.69821e-15	up
LNC_002767	XLOC_075176	--	Novel_lncRNA	XM_015100224.1	101104265	--	sp|Q92888|ARHG1_HUMAN Rho guanine nucleotide exchange factor 1 OS=Homo sapiens GN=ARHGEF1 PE=1 SV=2//5.99904e-16	0.972807	1.11874e-07	up
LNC_002767	XLOC_075176	--	Novel_lncRNA	XM_004011358.3	101109886	--	sp|P46200|MYB_BOVIN Transcriptional activator Myb OS=Bos taurus GN=MYB PE=2 SV=1//2.40893e-123	0.998953	9.89511e-15	up
LNC_002767	XLOC_075176	--	Novel_lncRNA	XM_012181230.2	101112734	--	sp|Q2YDJ0|NUSAP_BOVIN Nucleolar and spindle-associated protein 1 OS=Bos taurus GN=NUSAP1 PE=2 SV=1//0	0.992059	2.45384e-10	up
LNC_002767	XLOC_075176	--	Novel_lncRNA	XM_015101998.1	101123074	--	sp|Q90964|FOXG1_CHICK Forkhead box protein G1 OS=Gallus gallus GN=FOXG1 PE=2 SV=1//0	0.95992	7.61504e-07	up
LNC_002767	XLOC_075176	--	Novel_lncRNA	XM_004004660.3	100170324	--	sp|P81425|DPP4_BOVIN Dipeptidyl peptidase 4 OS=Bos taurus GN=DPP4 PE=1 SV=3//0	0.995589	1.30598e-11	up
LNC_002767	XLOC_075176	--	Novel_lncRNA	XM_015094296.1	105613207	--	sp|P31621|ENV_JSRV Envelope glycoprotein OS=Sheep pulmonary adenomatosis virus GN=env PE=1 SV=1//0	0.998961	9.51424e-15	up
LNC_002767	XLOC_075176	--	Novel_lncRNA	XM_012096183.2	101122886	--	sp|Q9NUJ3|T11L1_HUMAN T-complex protein 11-like protein 1 OS=Homo sapiens GN=TCP11L1 PE=1 SV=1//0	0.979045	3.0726e-08	up
LNC_002767	XLOC_075176	--	Novel_lncRNA	XM_012184467.1	101102779	--	sp|Q9UIB8|SLAF5_HUMAN SLAM family member 5 OS=Homo sapiens GN=CD84 PE=1 SV=1//9.872e-10	0.969849	1.86541e-07	up
LNC_002767	XLOC_075176	--	Novel_lncRNA	XM_015103926.1	101121395	--	sp|O75427|LRCH4_HUMAN Leucine-rich repeat and calponin homology domain-containing protein 4 OS=Homo sapiens GN=LRCH4 PE=1 SV=2//0	0.973975	9.00116e-08	up
LNC_002767	XLOC_075176	--	Novel_lncRNA	XM_012181683.2	101116913	--	sp|Q5R6P6|GMFB_PONAB Glia maturation factor beta OS=Pongo abelii GN=GMFB PE=2 SV=3//7.98691e-89	0.995728	1.11244e-11	up
LNC_002767	XLOC_075176	--	Novel_lncRNA	XM_004011240.3	101121428	--	sp|Q9HBV1|POPD3_HUMAN Popeye domain-containing protein 3 OS=Homo sapiens GN=POPDC3 PE=2 SV=2//0	0.998315	1.06785e-13	up
LNC_002767	XLOC_075176	--	Novel_lncRNA	XM_015092756.1	105606609	--	sp|Q7Z591|AKNA_HUMAN AT-hook-containing transcription factor OS=Homo sapiens GN=AKNA PE=1 SV=2//1.43385e-101	0.956236	1.17456e-06	up
LNC_002767	XLOC_075176	--	Novel_lncRNA	XM_004010425.3	101103069	--	sp|Q6P4F7|RHGBA_HUMAN Rho GTPase-activating protein 11A OS=Homo sapiens GN=ARHGAP11A PE=1 SV=2//0	0.993643	8.09156e-11	up
LNC_002767	XLOC_075176	--	Novel_lncRNA	XM_012179330.2	100147795	--	sp|Q2HJG3|RHOH_BOVIN Rho-related GTP-binding protein RhoH OS=Bos taurus GN=RHOH PE=2 SV=1//1.49228e-111	0.998709	2.81899e-14	up
LNC_002767	XLOC_075176	--	Novel_lncRNA	XM_015094783.1	101119898	--	sp|Q9BRR9|RHG09_HUMAN Rho GTPase-activating protein 9 OS=Homo sapiens GN=ARHGAP9 PE=1 SV=2//0	0.967379	2.75417e-07	up
LNC_002767	XLOC_075176	--	Novel_lncRNA	XM_004002638.3	101110634	--	sp|P15812|CD1E_HUMAN T-cell surface glycoprotein CD1e, membrane-associated OS=Homo sapiens GN=CD1E PE=1 SV=2//3.78949e-175	0.999178	2.95681e-15	up
LNC_002767	XLOC_075176	--	Novel_lncRNA	XM_004012999.3	101119320	--	sp|Q4R856|RDM1_MACFA RAD52 motif-containing protein 1 OS=Macaca fascicularis GN=RDM1 PE=2 SV=1//1.97536e-157	0.976784	5.10814e-08	up
LNC_002767	XLOC_075176	--	Novel_lncRNA	XM_015092581.1	101112618	--	sp|Q61391|NEP_MOUSE Neprilysin OS=Mus musculus GN=Mme PE=1 SV=3//0	0.975343	6.88643e-08	up
LNC_002767	XLOC_075176	--	Novel_lncRNA	XM_012182867.2	101119314	--	sp|Q96JM7|LMBL3_HUMAN Lethal(3)malignant brain tumor-like protein 3 OS=Homo sapiens GN=L3MBTL3 PE=1 SV=2//0	0.973684	9.51015e-08	up
LNC_002767	XLOC_075176	--	Novel_lncRNA	XM_004009634.3	780521	--	sp|Q9UJU2|LEF1_HUMAN Lymphoid enhancer-binding factor 1 OS=Homo sapiens GN=LEF1 PE=1 SV=1//0	0.998961	9.51424e-15	up
LNC_002767	XLOC_075176	--	Novel_lncRNA	XM_015092303.1	101108447	--	sp|Q86VI3|IQGA3_HUMAN Ras GTPase-activating-like protein IQGAP3 OS=Homo sapiens GN=IQGAP3 PE=1 SV=2//0	0.979647	2.65819e-08	up
LNC_002767	XLOC_075176	--	Novel_lncRNA	XM_015100687.1	101112084	--	sp|Q8WY07|CTR3_HUMAN Cationic amino acid transporter 3 OS=Homo sapiens GN=SLC7A3 PE=1 SV=1//2.58155e-178	0.990118	7.2981e-10	up
LNC_002767	XLOC_075176	--	Novel_lncRNA	XM_004019073.3	101110185	--	sp|P10854|H2B1M_MOUSE Histone H2B type 1-M OS=Mus musculus GN=Hist1h2bm PE=1 SV=2//3.59322e-60	0.997129	1.53005e-12	up
LNC_002767	XLOC_075176	--	Novel_lncRNA	XR_001021409.2	100820755	--	sp|Q5RAG7|XCT_PONAB Cystine/glutamate transporter OS=Pongo abelii GN=SLC7A11 PE=2 SV=1//0	0.963241	4.9688e-07	up
LNC_002767	XLOC_075176	--	Novel_lncRNA	XM_004004676.3	101111778	--	sp|A2VEA7|DAPL1_BOVIN Death-associated protein-like 1 OS=Bos taurus GN=DAPL1 PE=2 SV=1//1.00557e-67	0.996875	2.33391e-12	up
LNC_002767	XLOC_075176	--	Novel_lncRNA	XM_015103165.1	101115330	--	sp|Q32LP0|URP2_BOVIN Fermitin family homolog 3 OS=Bos taurus GN=FERMT3 PE=2 SV=1//5.81948e-62	0.95833	9.22524e-07	up
LNC_002767	XLOC_075176	--	Novel_lncRNA	XM_015103123.1	101122317	--	sp|P30203|CD6_HUMAN T-cell differentiation antigen CD6 OS=Homo sapiens GN=CD6 PE=1 SV=3//0	0.994489	3.96792e-11	up
LNC_002767	XLOC_075176	--	Novel_lncRNA	XM_004012136.3	101109980	--	sp|P51587|BRCA2_HUMAN Breast cancer type 2 susceptibility protein OS=Homo sapiens GN=BRCA2 PE=1 SV=2//0	0.998961	9.51424e-15	up
LNC_002767	XLOC_075176	--	Novel_lncRNA	XM_004018267.2	101121554	--	sp|Q9NS87|KIF15_HUMAN Kinesin-like protein KIF15 OS=Homo sapiens GN=KIF15 PE=1 SV=1//0	0.998961	9.51424e-15	up
LNC_002767	XLOC_075176	--	Novel_lncRNA	XM_004009636.3	780521	--	sp|Q9UJU2|LEF1_HUMAN Lymphoid enhancer-binding factor 1 OS=Homo sapiens GN=LEF1 PE=1 SV=1//0	0.998961	9.51424e-15	up
LNC_002767	XLOC_075176	--	Novel_lncRNA	XM_015104068.1	101103778	--	sp|A4FUF0|GLYR1_BOVIN Putative oxidoreductase GLYR1 OS=Bos taurus GN=GLYR1 PE=2 SV=1//0	0.981202	1.79128e-08	up
LNC_002767	XLOC_075176	--	Novel_lncRNA	XM_015091788.1	101102768	--	sp|Q9BGX5|DAB1_MACFA Disabled homolog 1 OS=Macaca fascicularis GN=DAB1 PE=2 SV=1//0	0.998778	2.14147e-14	up
LNC_002767	XLOC_075176	--	Novel_lncRNA	XM_015103887.1	105604659	--	sp|Q9U943|APLP_LOCMI Apolipophorins OS=Locusta migratoria PE=1 SV=2//1.47545e-08	0.97479	7.68779e-08	up
LNC_002767	XLOC_075176	--	Novel_lncRNA	XR_001433828.1	101120971	--	sp|Q96DU3|SLAF6_HUMAN SLAM family member 6 OS=Homo sapiens GN=SLAMF6 PE=1 SV=3//1.54319e-90	0.998961	9.51424e-15	up
LNC_002767	XLOC_075176	--	Novel_lncRNA	XM_012175796.2	101113671	--	sp|Q6ZVW7|I17EL_HUMAN Putative interleukin-17 receptor E-like OS=Homo sapiens GN=IL17REL PE=2 SV=2//1.45152e-38	0.998961	9.51424e-15	up
LNC_002767	XLOC_075176	--	Novel_lncRNA	XM_015092585.1	101112618	--	sp|Q61391|NEP_MOUSE Neprilysin OS=Mus musculus GN=Mme PE=1 SV=3//0	0.998961	9.51424e-15	up
LNC_002767	XLOC_075176	--	Novel_lncRNA	XM_004021921.2	101123093	--	sp|Q96DX5|ASB9_HUMAN Ankyrin repeat and SOCS box protein 9 OS=Homo sapiens GN=ASB9 PE=1 SV=1//6.96348e-155	0.99613	6.78938e-12	up
LNC_002767	XLOC_075176	--	Novel_lncRNA	XM_012175477.2	105614850	--	sp|P30205|WC11_BOVIN Antigen WC1.1 OS=Bos taurus PE=2 SV=1//5.1671e-08	0.989572	9.5434e-10	up
LNC_002767	XLOC_075176	--	Novel_lncRNA	XM_004009470.3	101110329	--	sp|P20160|CAP7_HUMAN Azurocidin OS=Homo sapiens GN=AZU1 PE=1 SV=3//6.3486e-131	0.998727	2.63167e-14	up
LNC_002767	XLOC_075176	--	Novel_lncRNA	XM_015096184.1	101118698	--	sp|O43854|EDIL3_HUMAN EGF-like repeat and discoidin I-like domain-containing protein 3 OS=Homo sapiens GN=EDIL3 PE=1 SV=1//0	0.996822	2.5405e-12	up
LNC_002767	XLOC_075176	--	Novel_lncRNA	XM_015103928.1	101122405	--	sp|Q6DKI7|PVRIG_HUMAN Transmembrane protein PVRIG OS=Homo sapiens GN=PVRIG PE=2 SV=1//3.26771e-39	0.993232	1.10558e-10	up
LNC_002767	XLOC_075176	--	Novel_lncRNA	XM_015097329.1	101103576	--	sp|Q5SZL2|CE85L_HUMAN Centrosomal protein of 85 kDa-like OS=Homo sapiens GN=CEP85L PE=1 SV=1//0	0.990145	7.20056e-10	up
LNC_002767	XLOC_075176	--	Novel_lncRNA	XM_012102031.1	101111404	--	sp|O94776|MTA2_HUMAN Metastasis-associated protein MTA2 OS=Homo sapiens GN=MTA2 PE=1 SV=1//0	0.973468	9.90369e-08	up
LNC_002767	XLOC_075176	--	Novel_lncRNA	XM_004009037.3	101116829	--	sp|Q3SZY3|PTTG1_BOVIN Securin OS=Bos taurus GN=PTTG1 PE=2 SV=1//1.46388e-119	0.998961	9.51424e-15	up
LNC_002767	XLOC_075176	--	Novel_lncRNA	XM_012127246.2	101121892	--	sp|Q2T9P4|NASP_BOVIN Nuclear autoantigenic sperm protein OS=Bos taurus GN=NASP PE=2 SV=2//3.14641e-47	0.976566	5.35059e-08	up
LNC_002767	XLOC_075176	--	Novel_lncRNA	XM_012104382.1	101120462	--	sp|P16150|LEUK_HUMAN Leukosialin OS=Homo sapiens GN=SPN PE=1 SV=1//1.12086e-60	0.998137	1.7615e-13	up
LNC_002767	XLOC_075176	--	Novel_lncRNA	XM_012180232.2	101120877	--	sp|P84239|H3_URECA Histone H3 OS=Urechis caupo PE=1 SV=2//3.2469e-88	0.98564	4.69518e-09	up
LNC_002767	XLOC_075176	--	Novel_lncRNA	XM_012175417.2	101120482	--	sp|Q8VI21|CLC2F_MOUSE C-type lectin domain family 2 member F OS=Mus musculus GN=Clec2f PE=3 SV=1//2.59054e-19	0.997974	2.67623e-13	up
LNC_002767	XLOC_075176	--	Novel_lncRNA	XM_004018725.3	101106040	--	sp|P33610|PRI2_MOUSE DNA primase large subunit OS=Mus musculus GN=Prim2 PE=1 SV=1//0	0.965507	3.62869e-07	up
LNC_002767	XLOC_075176	--	Novel_lncRNA	XM_004004668.3	101109941	--	sp|O60449|LY75_HUMAN Lymphocyte antigen 75 OS=Homo sapiens GN=LY75 PE=1 SV=3//3.62545e-55	0.998946	1.02316e-14	up
LNC_002767	XLOC_075176	--	Novel_lncRNA	XM_015105207.1	443442	--	sp|Q29422|CD1B2_SHEEP T-cell surface glycoprotein CD1b-2 OS=Ovis aries PE=1 SV=1//2.90309e-108	0.997434	8.72449e-13	up
LNC_002767	XLOC_075176	--	Novel_lncRNA	XM_004008307.3	101113407	--	sp|O43451|MGA_HUMAN Maltase-glucoamylase, intestinal OS=Homo sapiens GN=MGAM PE=1 SV=5//0	0.983943	8.18414e-09	up
LNC_002767	XLOC_075176	--	Novel_lncRNA	XM_015101313.1	101104343	--	sp|Q8MJ08|PE2R4_BOVIN Prostaglandin E2 receptor EP4 subtype OS=Bos taurus GN=PTGER4 PE=2 SV=1//0	0.98221	1.36224e-08	up
LNC_002767	XLOC_075176	--	Novel_lncRNA	XM_012102463.1	443010	--	sp|P00516|KGP1_BOVIN cGMP-dependent protein kinase 1 OS=Bos taurus GN=PRKG1 PE=1 SV=2//0	0.974175	8.6635e-08	up
LNC_002767	XLOC_075176	--	Novel_lncRNA	XM_004011137.3	101117252	--	sp|Q5EE01|CENPW_HUMAN Centromere protein W OS=Homo sapiens GN=CENPW PE=1 SV=1//8.73477e-41	0.981936	1.46968e-08	up
LNC_002767	XLOC_075176	--	Novel_lncRNA	XM_012123215.2	101117203	--	sp|Q99661|KIF2C_HUMAN Kinesin-like protein KIF2C OS=Homo sapiens GN=KIF2C PE=1 SV=2//0	0.998961	9.51424e-15	up
LNC_002767	XLOC_075176	--	Novel_lncRNA	XM_015102638.1	101112009	--	sp|Q3ZBG5|BAG2_BOVIN BAG family molecular chaperone regulator 2 OS=Bos taurus PE=2 SV=1//5.49387e-141	0.994111	5.52208e-11	up
LNC_002767	XLOC_075176	--	Novel_lncRNA	XM_012175097.1	101109003	--	sp|Q0P5J1|FACR2_BOVIN Fatty acyl-CoA reductase 2 OS=Bos taurus GN=FAR2 PE=2 SV=1//0	0.97031	1.72865e-07	up
LNC_002767	XLOC_075176	--	Novel_lncRNA	XM_012173733.2	101109789	--	sp|O95819|M4K4_HUMAN Mitogen-activated protein kinase kinase kinase kinase 4 OS=Homo sapiens GN=MAP4K4 PE=1 SV=2//5.5635e-23	0.998939	1.0558e-14	up
LNC_002767	XLOC_075176	--	Novel_lncRNA	XM_012181135.1	101122361	--	sp|Q9UHW9|S12A6_HUMAN Solute carrier family 12 member 6 OS=Homo sapiens GN=SLC12A6 PE=1 SV=2//0	0.956256	1.17193e-06	up
LNC_002767	XLOC_075176	--	Novel_lncRNA	XM_004009526.3	101109177	--	sp|Q5DT21|ISK9_HUMAN Serine protease inhibitor Kazal-type 9 OS=Homo sapiens GN=SPINK9 PE=1 SV=1//1.45604e-22	0.977781	4.10858e-08	up
LNC_002767	XLOC_075176	--	Novel_lncRNA	XM_012188429.2	101117182	--	sp|Q9N181|NMT2_BOVIN Glycylpeptide N-tetradecanoyltransferase 2 OS=Bos taurus GN=NMT2 PE=2 SV=1//0	0.985404	5.0907e-09	up
LNC_002767	XLOC_075176	--	Novel_lncRNA	XM_012167069.2	101113054	--	sp|Q6P1J6|PLB1_HUMAN Phospholipase B1, membrane-associated OS=Homo sapiens GN=PLB1 PE=1 SV=3//0	0.998961	9.51424e-15	up
LNC_002767	XLOC_075176	--	Novel_lncRNA	XM_012097517.2	101121970	--	sp|A2VDZ4|PLK4_BOVIN Serine/threonine-protein kinase PLK4 OS=Bos taurus GN=PLK4 PE=2 SV=1//0	0.970223	1.75366e-07	up
LNC_002767	XLOC_075176	--	Novel_lncRNA	XM_004002428.3	101121643	--	sp|Q16778|H2B2E_HUMAN Histone H2B type 2-E OS=Homo sapiens GN=HIST2H2BE PE=1 SV=3//3.11135e-70	0.992993	1.31487e-10	up
LNC_002767	XLOC_075176	--	Novel_lncRNA	XM_012104350.2	101114326	--	sp|Q92176|COR1A_BOVIN Coronin-1A OS=Bos taurus GN=CORO1A PE=1 SV=3//0	0.962171	5.72562e-07	up
LNC_002767	XLOC_075176	--	Novel_lncRNA	XM_012101084.2	101123158	--	sp|P16401|H15_HUMAN Histone H1.5 OS=Homo sapiens GN=HIST1H1B PE=1 SV=3//2.56878e-20	0.998701	2.90791e-14	up
LNC_002767	XLOC_075176	--	Novel_lncRNA	XM_015096482.1	101121776	--	sp|P20237|GBRA4_BOVIN Gamma-aminobutyric acid receptor subunit alpha-4 OS=Bos taurus GN=GABRA4 PE=2 SV=2//0	0.982841	1.13812e-08	up
LNC_002767	XLOC_075176	--	Novel_lncRNA	XM_012097271.2	100820755	--	sp|Q5RAG7|XCT_PONAB Cystine/glutamate transporter OS=Pongo abelii GN=SLC7A11 PE=2 SV=1//0	0.997572	6.62408e-13	up
LNC_002767	XLOC_075176	--	Novel_lncRNA	XM_015103502.1	101106643	--	sp|P46013|KI67_HUMAN Antigen KI-67 OS=Homo sapiens GN=MKI67 PE=1 SV=2//0	0.995672	1.18742e-11	up
LNC_002767	XLOC_075176	--	Novel_lncRNA	XM_004017331.2	101120018	--	sp|P50748|KNTC1_HUMAN Kinetochore-associated protein 1 OS=Homo sapiens GN=KNTC1 PE=1 SV=1//0	0.99093	4.76199e-10	up
LNC_002767	XLOC_075176	--	Novel_lncRNA	XM_015099390.1	101121532	--	sp|Q9Y228|T3JAM_HUMAN TRAF3-interacting JNK-activating modulator OS=Homo sapiens GN=TRAF3IP3 PE=1 SV=2//0	0.998961	9.51424e-15	up
LNC_002767	XLOC_075176	--	Novel_lncRNA	XM_012181202.2	101114616	--	sp|Q8NG31|CASC5_HUMAN Protein CASC5 OS=Homo sapiens GN=CASC5 PE=1 SV=3//0	0.996676	3.17723e-12	up
LNC_002767	XLOC_075176	--	Novel_lncRNA	XM_004004811.3	101104808	--	sp|Q3TYQ9|AOXD_MOUSE Aldehyde oxidase 4 OS=Mus musculus GN=Aox4 PE=1 SV=1//0	0.975557	6.59606e-08	up
LNC_002767	XLOC_075176	--	Novel_lncRNA	XM_012095385.1	101104337	--	sp|Q8N336|ELMD1_HUMAN ELMO domain-containing protein 1 OS=Homo sapiens GN=ELMOD1 PE=2 SV=3//0	0.992707	1.60477e-10	up
LNC_002767	XLOC_075176	--	Novel_lncRNA	XM_012113334.2	101121153	--	sp|Q6UWL2|SUSD1_HUMAN Sushi domain-containing protein 1 OS=Homo sapiens GN=SUSD1 PE=1 SV=1//0	0.973812	9.28271e-08	up
LNC_002767	XLOC_075176	--	Novel_lncRNA	XM_015093027.1	101107664	--	sp|Q5R5T1|FGD3_PONAB FYVE, RhoGEF and PH domain-containing protein 3 OS=Pongo abelii GN=FGD3 PE=2 SV=1//0	0.987049	2.80773e-09	up
LNC_002767	XLOC_075176	--	Novel_lncRNA	XM_015097706.1	101117342	--	sp|Q6ZUA9|MROH5_HUMAN Maestro heat-like repeat family member 5 OS=Homo sapiens GN=MROH5 PE=2 SV=2//1.40841e-53	0.998543	5.15506e-14	up
LNC_002767	XLOC_075176	--	Novel_lncRNA	XM_012179701.1	101121775	--	sp|Q9BPX3|CND3_HUMAN Condensin complex subunit 3 OS=Homo sapiens GN=NCAPG PE=1 SV=1//0	0.997044	1.77002e-12	up
LNC_002767	XLOC_075176	--	Novel_lncRNA	XM_004020493.3	100037674	--	sp|P04818|TYSY_HUMAN Thymidylate synthase OS=Homo sapiens GN=TYMS PE=1 SV=3//0	0.993403	9.72876e-11	up
LNC_002767	XLOC_075176	--	Novel_lncRNA	XM_004010035.3	101120834	--	sp|Q0IIF9|CP2U1_BOVIN Cytochrome P450 2U1 OS=Bos taurus GN=CYP2U1 PE=2 SV=1//0	0.998111	1.88652e-13	up
LNC_002767	XLOC_075176	--	Novel_lncRNA	NM_001040288.2	678672	--	sp|Q95MM9|SLAF1_CANFA Signaling lymphocytic activation molecule OS=Canis familiaris GN=SLAMF1 PE=1 SV=1//5.6898e-132	0.99873	2.59745e-14	up
LNC_002767	XLOC_075176	--	Novel_lncRNA	XM_012107467.2	101102788	--	sp|Q3SZN0|SEPT6_BOVIN Septin-6 OS=Bos taurus GN=SEPT6 PE=2 SV=1//0	0.956949	1.08327e-06	up
LNC_002767	XLOC_075176	--	Novel_lncRNA	XM_012182937.2	101106335	--	sp|O95677|EYA4_HUMAN Eyes absent homolog 4 OS=Homo sapiens GN=EYA4 PE=1 SV=2//1.93849e-07	0.998961	9.51424e-15	up
LNC_002767	XLOC_075176	--	Novel_lncRNA	XM_015101357.1	101109828	--	sp|Q9D3R3|CEP72_MOUSE Centrosomal protein of 72 kDa OS=Mus musculus GN=Cep72 PE=2 SV=3//4.9818e-177	0.970403	1.70207e-07	up
LNC_002767	XLOC_075176	--	Novel_lncRNA	XM_015093950.1	101120072	--	sp|P42167|LAP2B_HUMAN Lamina-associated polypeptide 2, isoforms beta/gamma OS=Homo sapiens GN=TMPO PE=1 SV=2//0	0.98233	1.31708e-08	up
LNC_002767	XLOC_075176	--	Novel_lncRNA	XM_004012051.3	100037694	--	sp|O14788|TNF11_HUMAN Tumor necrosis factor ligand superfamily member 11 OS=Homo sapiens GN=TNFSF11 PE=1 SV=1//4.67714e-150	0.988922	1.29008e-09	up
LNC_002767	XLOC_075176	--	Novel_lncRNA	XM_015097408.1	101119732	--	sp|Q8N6K7|SAMD3_HUMAN Sterile alpha motif domain-containing protein 3 OS=Homo sapiens GN=SAMD3 PE=1 SV=2//0	0.979965	2.45821e-08	up
LNC_002767	XLOC_075176	--	Novel_lncRNA	XM_015094443.1	101105992	--	sp|Q2HJI3|F136A_BOVIN Protein FAM136A OS=Bos taurus GN=FAM136A PE=2 SV=1//4.20148e-71	0.994337	4.54262e-11	up
LNC_002767	XLOC_075176	--	Novel_lncRNA	XM_015104296.1	101106305	--	sp|Q8WXS8|ATS14_HUMAN A disintegrin and metalloproteinase with thrombospondin motifs 14 OS=Homo sapiens GN=ADAMTS14 PE=2 SV=2//0	0.994601	3.57877e-11	up
LNC_002767	XLOC_075176	--	Novel_lncRNA	XM_012094763.2	101116533	--	sp|Q495A1|TIGIT_HUMAN T-cell immunoreceptor with Ig and ITIM domains OS=Homo sapiens GN=TIGIT PE=1 SV=1//2.31289e-68	0.998961	9.51424e-15	up
LNC_002767	XLOC_075176	--	Novel_lncRNA	XM_012178489.2	101101980	--	sp|P36402|TCF7_HUMAN Transcription factor 7 OS=Homo sapiens GN=TCF7 PE=1 SV=3//3.16696e-137	0.994907	2.67627e-11	up
LNC_002767	XLOC_075176	--	Novel_lncRNA	XM_004019253.3	101122142	--	sp|Q7TST0|BTNL1_MOUSE Butyrophilin-like protein 1 OS=Mus musculus GN=Btnl1 PE=2 SV=3//8.74527e-83	0.995438	1.54456e-11	up
LNC_002767	XLOC_075176	--	Novel_lncRNA	XM_004002733.3	101115084	--	sp|Q3ZBT0|CPZIP_BOVIN CapZ-interacting protein OS=Bos taurus GN=RCSD1 PE=2 SV=1//4.38165e-152	0.988724	1.40885e-09	up
LNC_002767	XLOC_075176	--	Novel_lncRNA	XM_012184756.2	101122704	--	sp|Q6PGQ7|BORA_HUMAN Protein aurora borealis OS=Homo sapiens GN=BORA PE=1 SV=2//0	0.994144	5.37256e-11	up
LNC_002767	XLOC_075176	--	Novel_lncRNA	XM_004006934.2	101112553	--	sp|Q29016|ACRBP_PIG Acrosin-binding protein (Fragment) OS=Sus scrofa GN=ACRBP PE=1 SV=1//4.07709e-79	0.963558	4.76092e-07	up
LNC_002767	XLOC_075176	--	Novel_lncRNA	XM_015094964.1	100191064	--	sp|P30205|WC11_BOVIN Antigen WC1.1 OS=Bos taurus PE=2 SV=1//1.16111e-59	0.960199	7.35713e-07	up
LNC_002767	XLOC_075176	--	Novel_lncRNA	XM_012188785.2	101110195	--	sp|Q9NWC5|TM45A_HUMAN Transmembrane protein 45A OS=Homo sapiens GN=TMEM45A PE=2 SV=1//5.17345e-110	0.993953	6.30573e-11	up
LNC_002767	XLOC_075176	--	Novel_lncRNA	XR_001436399.1	105603828	--	-//-	0.991077	4.3893e-10	up
LNC_002767	XLOC_075176	--	Novel_lncRNA	XM_012185170.2	101123053	--	sp|P05164|PERM_HUMAN Myeloperoxidase OS=Homo sapiens GN=MPO PE=1 SV=1//0	0.997544	7.00481e-13	up
LNC_002767	XLOC_075176	--	Novel_lncRNA	XM_012099496.1	101121554	--	sp|Q9NS87|KIF15_HUMAN Kinesin-like protein KIF15 OS=Homo sapiens GN=KIF15 PE=1 SV=1//0	0.998967	9.26549e-15	up
LNC_002767	XLOC_075176	--	Novel_lncRNA	XM_012098558.2	101114560	--	sp|Q3C2I0|B2LA1_BOVIN Bcl-2-related protein A1 OS=Bos taurus GN=BCL2A1 PE=2 SV=1//7.7624e-119	0.960861	6.77253e-07	up
LNC_002767	XLOC_075176	--	Novel_lncRNA	XM_012181200.2	105608916	--	sp|Q9Y448|SKAP_HUMAN Small kinetochore-associated protein OS=Homo sapiens GN=KNSTRN PE=1 SV=2//1.45942e-140	0.990129	7.26021e-10	up
LNC_002767	XLOC_075176	--	Novel_lncRNA	XM_012103431.2	101115247	--	sp|Q7YRU7|DSG3_CANFA Desmoglein-3 OS=Canis familiaris GN=DSG3 PE=2 SV=1//0	0.989314	1.078e-09	up
LNC_002767	XLOC_075176	--	Novel_lncRNA	XM_004019059.3	101106041	--	sp|O60814|H2B1K_HUMAN Histone H2B type 1-K OS=Homo sapiens GN=HIST1H2BK PE=1 SV=3//3.40859e-60	0.996529	3.94286e-12	up
LNC_002767	XLOC_075176	--	Novel_lncRNA	NM_001009342.1	443363	--	sp|Q95207|INAR2_SHEEP Interferon alpha/beta receptor 2 OS=Ovis aries GN=IFNAR2 PE=2 SV=2//0	0.959696	7.8273e-07	up
LNC_002767	XLOC_075176	--	Novel_lncRNA	XM_004011230.3	101118704	--	sp|Q8N228|SCML4_HUMAN Sex comb on midleg-like protein 4 OS=Homo sapiens GN=SCML4 PE=1 SV=2//4.50423e-101	0.968655	2.26095e-07	up
LNC_002767	XLOC_075176	--	Novel_lncRNA	XM_004011131.3	101115799	--	sp|Q5E9X7|PRS35_BOVIN Inactive serine protease 35 OS=Bos taurus GN=PRSS35 PE=2 SV=2//0	0.998961	9.51424e-15	up
LNC_002767	XLOC_075176	--	Novel_lncRNA	XR_001039171.2	101119199	--	sp|Q9UBJ2|ABCD2_HUMAN ATP-binding cassette sub-family D member 2 OS=Homo sapiens GN=ABCD2 PE=1 SV=1//0	0.998311	1.07986e-13	up
LNC_002767	XLOC_075176	--	Novel_lncRNA	XM_012180327.2	101123558	--	sp|Q95120|DMP1_BOVIN Dentin matrix acidic phosphoprotein 1 OS=Bos taurus GN=DMP1 PE=2 SV=1//1.4304e-13	0.950113	2.23741e-06	up
LNC_002767	XLOC_075176	--	Novel_lncRNA	XM_012095523.2	101121705	--	sp|Q86YT9|JAML1_HUMAN Junctional adhesion molecule-like OS=Homo sapiens GN=AMICA1 PE=1 SV=1//1.71748e-136	0.967209	2.82575e-07	up
LNC_002767	XLOC_075176	--	Novel_lncRNA	XM_004014591.2	101110437	--	sp|Q5E9L6|STK4_BOVIN Serine/threonine-protein kinase 4 OS=Bos taurus GN=STK4 PE=2 SV=1//0	0.955497	1.27556e-06	up
LNC_002767	XLOC_075176	--	Novel_lncRNA	XM_012188384.1	101106958	--	sp|Q7L590|MCM10_HUMAN Protein MCM10 homolog OS=Homo sapiens GN=MCM10 PE=1 SV=2//0	0.97701	4.86623e-08	up
LNC_002767	XLOC_075176	--	Novel_lncRNA	XM_004001792.3	101110630	--	sp|Q80YR7|CLSPN_MOUSE Claspin OS=Mus musculus GN=Clspn PE=1 SV=2//0	0.996183	6.34024e-12	up
LNC_002767	XLOC_075176	--	Novel_lncRNA	XM_004021027.3	101108015	--	sp|Q3ZBH9|MCM7_BOVIN DNA replication licensing factor MCM7 OS=Bos taurus GN=MCM7 PE=2 SV=1//0	0.951646	1.91896e-06	up
LNC_002767	XLOC_075176	--	Novel_lncRNA	XM_004008077.2	101120824	--	sp|P16116|ALDR_BOVIN Aldose reductase OS=Bos taurus GN=AKR1B1 PE=1 SV=1//0	0.996858	2.39712e-12	up
LNC_002767	XLOC_075176	--	Novel_lncRNA	XM_004017039.3	101107818	--	sp|O75694|NU155_HUMAN Nuclear pore complex protein Nup155 OS=Homo sapiens GN=NUP155 PE=1 SV=1//0	0.952281	1.7982e-06	up
LNC_002767	XLOC_075176	--	Novel_lncRNA	XM_004020497.2	101104623	--	sp|O14777|NDC80_HUMAN Kinetochore protein NDC80 homolog OS=Homo sapiens GN=NDC80 PE=1 SV=1//0	0.998017	2.40577e-13	up
LNC_002767	XLOC_075176	--	Novel_lncRNA	XM_004002901.3	101116441	--	sp|Q3SYX1|TRAT1_BOVIN T-cell receptor-associated transmembrane adapter 1 OS=Bos taurus GN=TRAT1 PE=2 SV=1//1.01823e-122	0.995867	9.43293e-12	up
LNC_002767	XLOC_075176	--	Novel_lncRNA	XM_012173813.2	101112639	--	sp|P43404|ZAP70_MOUSE Tyrosine-protein kinase ZAP-70 OS=Mus musculus GN=Zap70 PE=1 SV=3//0	0.997674	5.34418e-13	up
LNC_002767	XLOC_075176	--	Novel_lncRNA	XM_004002882.3	101110195	--	sp|Q9NWC5|TM45A_HUMAN Transmembrane protein 45A OS=Homo sapiens GN=TMEM45A PE=2 SV=1//5.17345e-110	0.998961	9.51424e-15	up
LNC_002767	XLOC_075176	--	Novel_lncRNA	XM_004003253.3	101118323	--	sp|Q3ZBK9|GP171_BOVIN Probable G-protein coupled receptor 171 OS=Bos taurus GN=GPR171 PE=2 SV=1//0	0.993551	8.69167e-11	up
LNC_002767	XLOC_075176	--	Novel_lncRNA	XM_012178153.2	101102808	--	sp|Q8TEU7|RPGF6_HUMAN Rap guanine nucleotide exchange factor 6 OS=Homo sapiens GN=RAPGEF6 PE=1 SV=2//0	0.970541	1.66304e-07	up
LNC_002767	XLOC_075176	--	Novel_lncRNA	XM_004004211.3	101119612	--	sp|A7MBB8|DOK2_BOVIN Docking protein 2 OS=Bos taurus GN=DOK2 PE=2 SV=1//0	0.986549	3.39018e-09	up
LNC_002767	XLOC_075176	--	Novel_lncRNA	XM_015105223.1	101116551	--	sp|Q8WWP7|GIMA1_HUMAN GTPase IMAP family member 1 OS=Homo sapiens GN=GIMAP1 PE=1 SV=1//1.62609e-11	0.997248	1.23667e-12	up
LNC_002767	XLOC_075176	--	Novel_lncRNA	XM_015092667.1	101119439	--	sp|O60469|DSCAM_HUMAN Down syndrome cell adhesion molecule OS=Homo sapiens GN=DSCAM PE=1 SV=2//0	0.975116	7.20725e-08	up
LNC_002767	XLOC_075176	--	Novel_lncRNA	XM_012136351.2	101109941	--	sp|O60449|LY75_HUMAN Lymphocyte antigen 75 OS=Homo sapiens GN=LY75 PE=1 SV=3//3.62545e-55	0.995094	2.2204e-11	up
LNC_002767	XLOC_075176	--	Novel_lncRNA	XM_015105275.1	106990116	--	sp|P30205|WC11_BOVIN Antigen WC1.1 OS=Bos taurus PE=2 SV=1//9.31027e-38	0.976994	4.88371e-08	up
LNC_002767	XLOC_075176	--	Novel_lncRNA	XM_012143347.2	101113827	--	sp|Q8TEW8|PAR3L_HUMAN Partitioning defective 3 homolog B OS=Homo sapiens GN=PARD3B PE=1 SV=2//0	0.99847	6.58457e-14	up
LNC_002767	XLOC_075176	--	Novel_lncRNA	XM_015093726.1	101105636	--	sp|Q08DU9|HP1B3_BOVIN Heterochromatin protein 1-binding protein 3 OS=Bos taurus GN=HP1BP3 PE=2 SV=1//0	0.998961	9.51424e-15	up
LNC_002767	XLOC_075176	--	Novel_lncRNA	XM_012126676.2	101123274	--	sp|Q7Z4H7|HAUS6_HUMAN HAUS augmin-like complex subunit 6 OS=Homo sapiens GN=HAUS6 PE=1 SV=2//0	0.97243	1.19784e-07	up
LNC_002767	XLOC_075176	--	Novel_lncRNA	XM_012106470.2	101117224	--	sp|Q6ZTR5|CX022_HUMAN Uncharacterized protein CXorf22 OS=Homo sapiens GN=CXorf22 PE=2 SV=3//0	0.996625	3.42781e-12	up
LNC_002767	XLOC_075176	--	Novel_lncRNA	XM_015096671.1	101103648	--	sp|O96028|NSD2_HUMAN Histone-lysine N-methyltransferase NSD2 OS=Homo sapiens GN=WHSC1 PE=1 SV=1//0	0.979269	2.91268e-08	up
LNC_002767	XLOC_075176	--	Novel_lncRNA	XM_004022481.3	101104558	--	sp|Q92674|CENPI_HUMAN Centromere protein I OS=Homo sapiens GN=CENPI PE=1 SV=2//0	0.977197	4.67325e-08	up
LNC_002767	XLOC_075176	--	Novel_lncRNA	XM_012190678.2	101110864	--	sp|Q2KHY8|CD37_BOVIN Leukocyte antigen CD37 OS=Bos taurus GN=CD37 PE=2 SV=1//2.67501e-137	0.984386	7.1193e-09	up
LNC_002767	XLOC_075176	--	Novel_lncRNA	XM_012101182.2	101117024	--	sp|Q3B7M3|FA65B_BOVIN Protein FAM65B OS=Bos taurus GN=FAM65B PE=2 SV=1//0	0.984078	7.84691e-09	up
LNC_002767	XLOC_075176	--	Novel_lncRNA	XM_004010447.3	101109275	--	sp|Q2KJ94|RAD51_BOVIN DNA repair protein RAD51 homolog 1 OS=Bos taurus GN=RAD51 PE=2 SV=1//0	0.99721	1.32455e-12	up
LNC_002767	XLOC_075176	--	Novel_lncRNA	XM_004006184.3	101117404	--	sp|O43683|BUB1_HUMAN Mitotic checkpoint serine/threonine-protein kinase BUB1 OS=Homo sapiens GN=BUB1 PE=1 SV=1//0	0.974567	8.03043e-08	up
LNC_002767	XLOC_075176	--	Novel_lncRNA	XM_012099364.2	101106887	--	sp|Q9UBL0|ARP21_HUMAN cAMP-regulated phosphoprotein 21 OS=Homo sapiens GN=ARPP21 PE=1 SV=2//0	0.998961	9.51424e-15	up
LNC_002767	XLOC_075176	--	Novel_lncRNA	XM_012180078.2	101121777	--	sp|Q9UL52|TM11E_HUMAN Transmembrane protease serine 11E OS=Homo sapiens GN=TMPRSS11E PE=1 SV=2//0	0.953808	1.53241e-06	up
LNC_002767	XLOC_075176	--	Novel_lncRNA	XM_004020071.3	101111504	--	sp|P06526|TDT_BOVIN DNA nucleotidylexotransferase OS=Bos taurus GN=DNTT PE=1 SV=2//0	0.998954	9.82232e-15	up
LNC_002767	XLOC_075176	--	Novel_lncRNA	XM_004004846.2	101113567	--	sp|Q58DF9|ICOS_BOVIN Inducible T-cell costimulator OS=Bos taurus GN=ICOS PE=2 SV=1//1.99205e-137	0.998288	1.15463e-13	up
LNC_002767	XLOC_075176	--	Novel_lncRNA	XM_004004772.3	100885767	--	sp|Q6XFR6|GLPC_RAT Glycophorin-C OS=Rattus norvegicus GN=Gypc PE=3 SV=1//2.61391e-20	0.994799	2.97171e-11	up
LNC_002767	XLOC_075176	--	Novel_lncRNA	XM_004019035.3	101120961	--	sp|Q6LED0|H31_RAT Histone H3.1 OS=Rattus norvegicus PE=1 SV=3//1.89814e-69	0.963959	4.50809e-07	up
LNC_002767	XLOC_075176	--	Novel_lncRNA	XM_004012681.3	101106860	--	sp|Q7YRC6|AURKB_BOVIN Aurora kinase B OS=Bos taurus GN=AURKB PE=2 SV=1//0	0.973936	9.06691e-08	up
LNC_002767	XLOC_075176	--	Novel_lncRNA	XM_004014207.3	101121954	--	sp|Q5T2R2|DPS1_HUMAN Decaprenyl-diphosphate synthase subunit 1 OS=Homo sapiens GN=PDSS1 PE=1 SV=1//0	0.997657	5.53713e-13	up
LNC_002767	XLOC_075176	--	Novel_lncRNA	XM_012184358.2	101108320	--	sp|Q86XP1|DGKH_HUMAN Diacylglycerol kinase eta OS=Homo sapiens GN=DGKH PE=1 SV=1//0	0.998491	6.15089e-14	up
LNC_002767	XLOC_075176	--	Novel_lncRNA	XM_015094960.1	105608606	--	sp|P30205|WC11_BOVIN Antigen WC1.1 OS=Bos taurus PE=2 SV=1//1.94016e-59	0.991899	2.71025e-10	up
LNC_002767	XLOC_075176	--	Novel_lncRNA	XM_012178441.2	101112901	--	sp|Q92619|HMHA1_HUMAN Minor histocompatibility protein HA-1 OS=Homo sapiens GN=HMHA1 PE=1 SV=2//5.38297e-08	0.996886	2.29234e-12	up
LNC_002767	XLOC_075176	--	Novel_lncRNA	XM_012184863.2	105601928	--	sp|O15439|MRP4_HUMAN Multidrug resistance-associated protein 4 OS=Homo sapiens GN=ABCC4 PE=1 SV=3//7.36597e-13	0.991721	3.02046e-10	up
LNC_002767	XLOC_075176	--	Novel_lncRNA	XM_004019045.3	101123670	--	sp|Q28DR4|H4_XENTR Histone H4 OS=Xenopus tropicalis GN=TGas006m08.1 PE=3 SV=1//1.21743e-50	0.99486	2.80234e-11	up
LNC_002767	XLOC_075176	--	Novel_lncRNA	XM_012184188.2	101114878	--	sp|Q08DJ0|RALYL_BOVIN RNA-binding Raly-like protein OS=Bos taurus GN=RALYL PE=2 SV=1//2.46881e-72	0.991586	3.27467e-10	up
LNC_002767	XLOC_075176	--	Novel_lncRNA	XM_015098780.1	101118459	--	sp|P02533|K1C14_HUMAN Keratin, type I cytoskeletal 14 OS=Homo sapiens GN=KRT14 PE=1 SV=4//0	0.998878	1.40043e-14	up
LNC_002767	XLOC_075176	--	Novel_lncRNA	XM_015094222.1	101103556	--	sp|Q9H3M0|KCNF1_HUMAN Potassium voltage-gated channel subfamily F member 1 OS=Homo sapiens GN=KCNF1 PE=1 SV=1//0	0.992516	1.82575e-10	up
LNC_002767	XLOC_075176	--	Novel_lncRNA	XM_004020574.3	101103612	--	sp|P29508|SPB3_HUMAN Serpin B3 OS=Homo sapiens GN=SERPINB3 PE=1 SV=2//6.95756e-164	0.994696	3.2776e-11	up
LNC_002767	XLOC_075176	--	Novel_lncRNA	XM_012177598.1	678679	--	sp|Q4PR21|CCL25_PIG C-C motif chemokine 25 OS=Sus scrofa GN=CCL25 PE=2 SV=1//1.55482e-64	0.998956	9.73283e-15	up
LNC_002767	XLOC_075176	--	Novel_lncRNA	XM_015094877.1	101109436	--	sp|Q6ZUT9|DEN5B_HUMAN DENN domain-containing protein 5B OS=Homo sapiens GN=DENND5B PE=1 SV=2//0	0.969629	1.93393e-07	up
LNC_002767	XLOC_075176	--	Novel_lncRNA	XM_012178958.2	101122523	--	sp|Q6DN14|MCTP1_HUMAN Multiple C2 and transmembrane domain-containing protein 1 OS=Homo sapiens GN=MCTP1 PE=2 SV=2//0	0.950423	2.16988e-06	up
LNC_002767	XLOC_075176	--	Novel_lncRNA	XM_015092548.1	101113294	--	sp|Q9H8V3|ECT2_HUMAN Protein ECT2 OS=Homo sapiens GN=ECT2 PE=1 SV=4//0	0.967712	2.61764e-07	up
LNC_002767	XLOC_075176	--	Novel_lncRNA	NM_001308600.1	100303604	--	sp|A1L595|K1C17_BOVIN Keratin, type I cytoskeletal 17 OS=Bos taurus GN=KRT17 PE=2 SV=1//0	0.999467	3.38779e-16	up
LNC_002767	XLOC_075176	--	Novel_lncRNA	XM_015100502.1	101118294	--	sp|Q8WMP9|PAG15_BOVIN Group XV phospholipase A2 OS=Bos taurus GN=PLA2G15 PE=1 SV=1//0	0.998222	1.39385e-13	up
LNC_002767	XLOC_075176	--	Novel_lncRNA	XM_015099889.1	101107885	--	sp|Q96NM4|TOX2_HUMAN TOX high mobility group box family member 2 OS=Homo sapiens GN=TOX2 PE=2 SV=2//0	0.971026	1.53187e-07	up
LNC_002767	XLOC_075176	--	Novel_lncRNA	XM_004019029.3	101119426	--	sp|Q99877|H2B1N_HUMAN Histone H2B type 1-N OS=Homo sapiens GN=HIST1H2BN PE=1 SV=3//9.09414e-60	0.998093	1.98179e-13	up
LNC_002767	XLOC_075176	--	Novel_lncRNA	XM_015099192.1	101118204	--	sp|A0JN76|ZBT18_BOVIN Zinc finger and BTB domain-containing protein 18 OS=Bos taurus GN=ZBTB18 PE=2 SV=2//0	0.965925	3.41682e-07	up
LNC_002767	XLOC_075176	--	Novel_lncRNA	XM_015096889.1	101106528	--	sp|B7Z8K6|TRDC_HUMAN T-cell receptor delta chain C region OS=Homo sapiens GN=TRDC PE=1 SV=2//1.12785e-58	0.999321	1.13219e-15	up
LNC_002767	XLOC_075176	--	Novel_lncRNA	XM_012174819.2	101120563	--	sp|A2RU30|TESP1_HUMAN Protein TESPA1 OS=Homo sapiens GN=TESPA1 PE=1 SV=2//0	0.974923	7.48783e-08	up
LNC_002767	XLOC_075176	--	Novel_lncRNA	XM_004016936.3	101103592	--	sp|Q9BS16|CENPK_HUMAN Centromere protein K OS=Homo sapiens GN=CENPK PE=1 SV=1//3.43076e-150	0.988215	1.75562e-09	up
LNC_002767	XLOC_075176	--	Novel_lncRNA	XM_012180390.2	101107197	--	sp|O43490|PROM1_HUMAN Prominin-1 OS=Homo sapiens GN=PROM1 PE=1 SV=1//0	0.958192	9.37606e-07	up
LNC_002767	XLOC_075176	--	Novel_lncRNA	XM_015100160.1	101108074	--	sp|Q9H211|CDT1_HUMAN DNA replication factor Cdt1 OS=Homo sapiens GN=CDT1 PE=1 SV=3//0	0.952874	1.69105e-06	up
LNC_002767	XLOC_075176	--	Novel_lncRNA	XM_012100871.2	101119856	--	sp|P18211|HB2D_RAT Rano class II histocompatibility antigen, D-1 beta chain OS=Rattus norvegicus GN=RT1-Db1 PE=2 SV=1//1.07963e-32	0.953193	1.63533e-06	up
LNC_002767	XLOC_075176	--	Novel_lncRNA	NM_001127289.1	100147798	--	sp|Q3MHH5|CCND3_BOVIN G1/S-specific cyclin-D3 OS=Bos taurus GN=CCND3 PE=2 SV=1//6.29527e-139	0.968894	2.17672e-07	up
LNC_002767	XLOC_075176	--	Novel_lncRNA	NM_001024862.1	554321	--	sp|Q29477|TRFL_CAPHI Lactotransferrin OS=Capra hircus GN=LTF PE=1 SV=1//0	0.978155	3.77714e-08	up
LNC_002767	XLOC_075176	--	Novel_lncRNA	XM_015096279.1	106991214	--	-//-	0.975084	7.25327e-08	up
LNC_002767	XLOC_075176	--	Novel_lncRNA	XM_015101817.1	101116868	--	sp|Q9C0K0|BC11B_HUMAN B-cell lymphoma/leukemia 11B OS=Homo sapiens GN=BCL11B PE=1 SV=1//1.7724e-63	0.998888	1.33906e-14	up
LNC_002767	XLOC_075176	--	Novel_lncRNA	XM_012104567.2	101110727	--	sp|P79102|CP3AS_BOVIN Cytochrome P450 3A28 OS=Bos taurus GN=CYP3A28 PE=2 SV=1//0	0.988543	1.5253e-09	up
LNC_002767	XLOC_075176	--	Novel_lncRNA	XM_012181619.2	101109362	--	sp|A2AUM9|CE152_MOUSE Centrosomal protein of 152 kDa OS=Mus musculus GN=Cep152 PE=1 SV=1//0	0.998961	9.51424e-15	up
LNC_002767	XLOC_075176	--	Novel_lncRNA	XM_012182761.2	101107288	--	sp|Q15375|EPHA7_HUMAN Ephrin type-A receptor 7 OS=Homo sapiens GN=EPHA7 PE=1 SV=3//0	0.984145	7.68443e-09	up
LNC_002767	XLOC_075176	--	Novel_lncRNA	XM_012184712.2	101118368	--	sp|Q5E9Z5|CXB6_BOVIN Gap junction beta-6 protein OS=Bos taurus GN=GJB6 PE=2 SV=1//0	0.998961	9.51424e-15	up
LNC_002767	XLOC_075176	--	Novel_lncRNA	XM_012178439.2	101112901	--	sp|Q92619|HMHA1_HUMAN Minor histocompatibility protein HA-1 OS=Homo sapiens GN=HMHA1 PE=1 SV=2//5.38297e-08	0.98008	2.38906e-08	up
LNC_002767	XLOC_075176	--	Novel_lncRNA	XM_012099100.2	101113294	--	sp|Q9H8V3|ECT2_HUMAN Protein ECT2 OS=Homo sapiens GN=ECT2 PE=1 SV=4//0	0.998619	3.95284e-14	up
LNC_002767	XLOC_075176	--	Novel_lncRNA	XM_012099801.2	101121715	--	sp|Q8NC69|KCTD6_HUMAN BTB/POZ domain-containing protein KCTD6 OS=Homo sapiens GN=KCTD6 PE=1 SV=2//2.86523e-152	0.984712	6.41057e-09	up
LNC_002767	XLOC_075176	--	Novel_lncRNA	XM_012175057.2	101106510	--	sp|Q9HCM1|K1551_HUMAN Uncharacterized protein KIAA1551 OS=Homo sapiens GN=KIAA1551 PE=1 SV=3//0	0.9646	4.12532e-07	up
LNC_002767	XLOC_075176	--	Novel_lncRNA	XM_015095828.1	101118528	--	sp|Q29RV0|CDN2D_BOVIN Cyclin-dependent kinase 4 inhibitor D OS=Bos taurus GN=CDKN2D PE=2 SV=1//2.56733e-95	0.981895	1.4861e-08	up
LNC_002767	XLOC_075176	--	Novel_lncRNA	XM_015095178.1	101107435	--	sp|Q13422|IKZF1_HUMAN DNA-binding protein Ikaros OS=Homo sapiens GN=IKZF1 PE=1 SV=1//0	0.998512	5.73691e-14	up
LNC_002767	XLOC_075176	--	Novel_lncRNA	XM_012119283.2	101114752	--	sp|Q3T0C8|PDLI2_BOVIN PDZ and LIM domain protein 2 OS=Bos taurus GN=PDLIM2 PE=2 SV=1//1.99355e-177	0.974598	7.9826e-08	up
LNC_002767	XLOC_075176	--	Novel_lncRNA	XM_012103287.2	101112529	--	sp|O18906|CD226_MACMU CD226 antigen OS=Macaca mulatta GN=CD226 PE=2 SV=1//3.24003e-100	0.960674	6.93395e-07	up
LNC_002767	XLOC_075176	--	Novel_lncRNA	XM_004019075.3	101110711	--	sp|Q99877|H2B1N_HUMAN Histone H2B type 1-N OS=Homo sapiens GN=HIST1H2BN PE=1 SV=3//2.66133e-60	0.998534	5.3163e-14	up
LNC_002767	XLOC_075176	--	Novel_lncRNA	XM_004011767.2	100037695	--	sp|A5D7R1|TR11B_BOVIN Tumor necrosis factor receptor superfamily member 11B OS=Bos taurus GN=TNFRSF11B PE=2 SV=1//0	0.978818	3.24136e-08	up
LNC_002767	XLOC_075176	--	Novel_lncRNA	XM_004005162.3	101106916	--	sp|Q9UNK4|PA2GD_HUMAN Group IID secretory phospholipase A2 OS=Homo sapiens GN=PLA2G2D PE=1 SV=2//5.74761e-09	0.979252	2.9245e-08	up
LNC_002767	XLOC_075176	--	Novel_lncRNA	XM_012174328.2	101120998	--	sp|Q9H0H5|RGAP1_HUMAN Rac GTPase-activating protein 1 OS=Homo sapiens GN=RACGAP1 PE=1 SV=1//0	0.998838	1.66707e-14	up
LNC_002767	XLOC_075176	--	Novel_lncRNA	XM_012102562.1	101103439	--	sp|O55127|CP26A_MOUSE Cytochrome P450 26A1 OS=Mus musculus GN=Cyp26a1 PE=2 SV=1//0	0.960392	7.18277e-07	up
LNC_002767	XLOC_075176	--	Novel_lncRNA	XM_012107985.2	101121923	--	sp|Q8WY07|CTR3_HUMAN Cationic amino acid transporter 3 OS=Homo sapiens GN=SLC7A3 PE=1 SV=1//6.0671e-179	0.998822	1.78287e-14	up
LNC_002767	XLOC_075176	--	Novel_lncRNA	XM_015097309.1	101114709	--	sp|Q5JWR5|DOP1_HUMAN Protein dopey-1 OS=Homo sapiens GN=DOPEY1 PE=2 SV=1//0	0.970344	1.71885e-07	up
LNC_002767	XLOC_075176	--	Novel_lncRNA	XM_015101475.1	101120953	--	sp|F1LZF0|KLHL2_RAT Kelch-like protein 2 OS=Rattus norvegicus GN=Klhl2 PE=1 SV=3//0	0.99842	7.72701e-14	up
LNC_002767	XLOC_075176	--	Novel_lncRNA	NM_001075101.1	767628	--	sp|P51749|CD40L_BOVIN CD40 ligand OS=Bos taurus GN=CD40LG PE=2 SV=1//0	0.985072	5.69409e-09	up
LNC_002767	XLOC_075176	--	Novel_lncRNA	XM_012100639.2	101108263	--	sp|Q5T2D2|TRML2_HUMAN Trem-like transcript 2 protein OS=Homo sapiens GN=TREML2 PE=1 SV=2//2.10044e-92	0.982822	1.14448e-08	up
LNC_002767	XLOC_075176	--	Novel_lncRNA	XM_012190460.2	101105681	--	sp|P40293|CD79A_BOVIN B-cell antigen receptor complex-associated protein alpha chain OS=Bos taurus GN=CD79A PE=2 SV=1//2.61999e-109	0.959234	8.2796e-07	up
LNC_002767	XLOC_075176	--	Novel_lncRNA	XM_004003239.3	101114918	--	sp|Q9NR56|MBNL1_HUMAN Muscleblind-like protein 1 OS=Homo sapiens GN=MBNL1 PE=1 SV=2//1.36306e-16	0.985079	5.68135e-09	up
LNC_002767	XLOC_075176	--	Novel_lncRNA	XM_015102124.1	101111399	--	sp|Q9BXB4|OSB11_HUMAN Oxysterol-binding protein-related protein 11 OS=Homo sapiens GN=OSBPL11 PE=1 SV=2//1.02939e-166	0.959066	8.44905e-07	up
LNC_002767	XLOC_075176	--	Novel_lncRNA	XM_012176103.2	101107592	--	sp|Q9TU25|RAC2_BOVIN Ras-related C3 botulinum toxin substrate 2 OS=Bos taurus GN=RAC2 PE=2 SV=1//6.20586e-93	0.988926	1.28729e-09	up
LNC_002767	XLOC_075176	--	Novel_lncRNA	XM_004009585.3	101109094	--	sp|Q13257|MD2L1_HUMAN Mitotic spindle assembly checkpoint protein MAD2A OS=Homo sapiens GN=MAD2L1 PE=1 SV=1//4.94376e-141	0.989516	9.80285e-10	up
LNC_002767	XLOC_075176	--	Novel_lncRNA	XR_001435789.1	101102418	--	sp|Q86YD3|TMM25_HUMAN Transmembrane protein 25 OS=Homo sapiens GN=TMEM25 PE=1 SV=1//0	0.998961	9.51424e-15	up
LNC_002767	XLOC_075176	--	Novel_lncRNA	NM_001024860.1	443540	--	sp|P23383|TNFA_SHEEP Tumor necrosis factor OS=Ovis aries GN=TNF PE=2 SV=2//3.52151e-150	0.984012	8.00873e-09	up
LNC_002767	XLOC_075176	--	Novel_lncRNA	XM_012177731.2	101117244	--	sp|Q96JZ2|HSH2D_HUMAN Hematopoietic SH2 domain-containing protein OS=Homo sapiens GN=HSH2D PE=1 SV=1//4.6589e-86	0.998961	9.51424e-15	up
LNC_002767	XLOC_075176	--	Novel_lncRNA	XM_015096888.1	101106528	--	sp|B7Z8K6|TRDC_HUMAN T-cell receptor delta chain C region OS=Homo sapiens GN=TRDC PE=1 SV=2//1.12785e-58	0.99798	2.63646e-13	up
LNC_002767	XLOC_075176	--	Novel_lncRNA	XM_004020981.1	101118580	--	sp|P48830|ZP3_BOVIN Zona pellucida sperm-binding protein 3 OS=Bos taurus GN=ZP3 PE=2 SV=1//0	0.993358	1.00713e-10	up
LNC_002767	XLOC_075176	--	Novel_lncRNA	XM_012105536.2	101116629	--	sp|Q5T292|CJ128_HUMAN Putative uncharacterized protein C10orf128 OS=Homo sapiens GN=C10orf128 PE=3 SV=1//6.16255e-22	0.991064	4.42006e-10	up
LNC_002767	XLOC_075176	--	Novel_lncRNA	XM_015102444.1	106991784	--	sp|P50415|CTHL3_SHEEP Cathelicidin-3 OS=Ovis aries GN=CATHL3 PE=1 SV=1//7.05456e-54	0.996569	3.72488e-12	up
LNC_002767	XLOC_075176	--	Novel_lncRNA	XM_015093279.1	101120892	--	sp|P26583|HMGB2_HUMAN High mobility group protein B2 OS=Homo sapiens GN=HMGB2 PE=1 SV=2//1.67477e-116	0.987266	2.58079e-09	up
LNC_002767	XLOC_075176	--	Novel_lncRNA	XM_012175333.2	101111955	--	sp|Q15760|GPR19_HUMAN Probable G-protein coupled receptor 19 OS=Homo sapiens GN=GPR19 PE=2 SV=2//0	0.953748	1.5422e-06	up
LNC_002767	XLOC_075176	--	Novel_lncRNA	XM_015099948.1	443178	--	sp|Q28677|S12A4_RABIT Solute carrier family 12 member 4 OS=Oryctolagus cuniculus GN=SLC12A4 PE=1 SV=1//0	0.998769	2.21732e-14	up
[truncated: 1,343 more rows]
