# Supplementary material for: Thyroid Transcriptomic Profiling Reveals the Follicular Phase Differential Regulation of lncRNA and mRNA Related to Prolificacy in Small Tail Han Sheep with Two FecB Genotypes
Source: Genes (Basel). 2022 May 10;13(5):849. doi: 10.3390/genes13050849 (PMC9141851; doi:10.3390/genes13050849)
Supplement: Supplementary file 1 [file genes-13-00849-s001.zip › Table S4.xlsx]

## Sheet: Sheet1
GO	Category	CategoryID	Description	PARENT_GO	Log10(P-value)	Enrichment	Z-score	#TotalGeneInLibrary	#GeneInGO	#GeneInHitList	#GeneInGOAndHitList	GeneID	Hits
GO:0000278	GO Biological Processes	19	mitotic cell cycle	19_GO:0009987 cellular process	-45.3692	5.6785	20.1276	30198	605	879	100	332|472|580|641|672|675|699|701|890|891|896|899|983|990|991|1021|1033|1058|1062|1063|1104|1111|1763|1785|1894|2305|2672|3796|3832|3833|3835|3925|4171|4172|4173|4175|4602|4678|4751|4998|5111|5347|5371|5888|6242|6790|7272|7443|8493|9055|9133|9134|9212|9493|9700|9735|9833|9928|10051|10403|10460|10592|10615|10733|10735|10926|11004|11040|11065|11169|22974|23157|24137|51203|51347|51512|54820|55165|5587…	BIRC5|ATM|BARD1|BLM|BRCA1|BRCA2|BUB1|BUB1B|CCNA2|CCNB1|CCND3|CCNF|CDK1|CDC6|CDC20|CDK6|CDKN3|CENPA|CENPE|CENPF|RCC1|CHEK1|DNA2|DNM2|ECT2|FOXM1|GFI1|KIF2A|KIF11|KIFC1|KIF22|STMN1|MCM2|MCM3|MCM4|MCM6|MYB|NASP|NEK2|ORC1|PCNA|PLK1|PML|RAD51|RTKN|AURKA|TTK|VRK1|PPM1D|PRC1|CCNB2|CCNE2|AURKB|KIF23|ESPL1|KNTC1|MELK|KIF14|SMC4|NDC80|TACC3|SMC2|SPAG5|PLK4|STAG2|DBF4|KIF2C|PIM2|UBE2C|WDHD1|TPX2|SEPTIN6|KIF4…
GO:1903047	GO Biological Processes	19	mitotic cell cycle process	19_GO:0009987 cellular process	-43.7781	6.0823	20.1225	30198	514	879	91	332|472|580|641|672|675|699|701|890|891|896|899|983|990|991|1021|1033|1058|1062|1063|1104|1111|1763|1785|1894|2305|2672|3796|3832|3833|3835|3925|4171|4172|4173|4175|4678|4751|4998|5111|5347|5371|5888|6242|6790|7272|7443|8493|9055|9133|9134|9212|9493|9700|9735|9833|9928|10051|10403|10460|10592|10615|10735|10926|11004|11040|11065|22974|23157|24137|51203|51347|51512|54820|55165|57405|63967|64105|797…	BIRC5|ATM|BARD1|BLM|BRCA1|BRCA2|BUB1|BUB1B|CCNA2|CCNB1|CCND3|CCNF|CDK1|CDC6|CDC20|CDK6|CDKN3|CENPA|CENPE|CENPF|RCC1|CHEK1|DNA2|DNM2|ECT2|FOXM1|GFI1|KIF2A|KIF11|KIFC1|KIF22|STMN1|MCM2|MCM3|MCM4|MCM6|NASP|NEK2|ORC1|PCNA|PLK1|PML|RAD51|RTKN|AURKA|TTK|VRK1|PPM1D|PRC1|CCNB2|CCNE2|AURKB|KIF23|ESPL1|KNTC1|MELK|KIF14|SMC4|NDC80|TACC3|SMC2|SPAG5|STAG2|DBF4|KIF2C|PIM2|UBE2C|TPX2|SEPTIN6|KIF4A|NUSAP1|TAOK3|…
GO:0098687	GO Cellular Components	20	chromosomal region		-34.2476	6.21407	17.875	30198	387	879	70	332|472|546|641|675|699|701|891|983|989|1058|1062|1063|1111|1763|2146|2491|3014|3070|3835|4171|4172|4173|4174|4175|4176|4751|4998|5111|5347|5371|5888|6672|7153|7272|9212|9219|9401|9735|10051|10320|10403|10615|10735|11004|23157|54820|55274|55355|55839|57082|57405|64105|64769|79019|79172|79682|80119|80152|81565|83540|90417|91687|113130|151648|157570|220134|387103|401541|100134934	BIRC5|ATM|ATRX|BLM|BRCA2|BUB1|BUB1B|CCNB1|CDK1|SEPTIN7|CENPA|CENPE|CENPF|CHEK1|DNA2|EZH2|CENPI|H2AX|HELLS|KIF22|MCM2|MCM3|MCM4|MCM5|MCM6|MCM7|NEK2|ORC1|PCNA|PLK1|PML|RAD51|SP100|TOP2A|TTK|AURKB|MTA2|RECQL4|KNTC1|SMC4|IKZF1|NDC80|SPAG5|STAG2|KIF2C|SEPTIN6|NDE1|PHF10|HJURP|CENPN|KNL1|SPC25|CENPK|MEAF6|CENPM|CENPO|CENPU|PIF1|CENPT|NDEL1|NUF2|KNSTRN|CENPL|CDCA5|SGO1|ESCO2|SKA1|CENPW|CENPP|TEN1
GO:0051301	GO Biological Processes	19	cell division	19_GO:0009987 cellular process	-34.1308	5.39571	17.2136	30198	503	879	79	332|699|701|890|891|896|899|983|989|990|991|1021|1058|1062|1063|1104|1638|1731|1894|2770|3070|3796|3832|3833|3925|4751|5347|6242|6790|7153|7443|9055|9133|9134|9212|9232|9493|9700|9735|9928|10051|10403|10460|10592|10615|10735|11004|11064|11065|22974|23157|24137|26271|51176|51203|54801|54820|55165|55909|57082|57405|79187|79866|79892|80152|80258|80709|83461|83540|84930|90417|113130|117583|151648|157…	BIRC5|BUB1|BUB1B|CCNA2|CCNB1|CCND3|CCNF|CDK1|SEPTIN7|CDC6|CDC20|CDK6|CENPA|CENPE|CENPF|RCC1|DCT|SEPTIN1|ECT2|GNAI1|HELLS|KIF2A|KIF11|KIFC1|STMN1|NEK2|PLK1|RTKN|AURKA|TOP2A|VRK1|PRC1|CCNB2|CCNE2|AURKB|PTTG1|KIF23|ESPL1|KNTC1|KIF14|SMC4|NDC80|TACC3|SMC2|SPAG5|STAG2|KIF2C|CNTRL|UBE2C|TPX2|SEPTIN6|KIF4A|FBXO5|LEF1|NUSAP1|HAUS6|NDE1|CEP55|BIN3|KNL1|SPC25|FSD1|BORA|MCMBP|CENPT|EFHC2|AKNA|CDCA3|NUF2|MAS…
GO:0000793	GO Cellular Components	20	condensed chromosome		-26.3909	6.47267	15.8147	30198	276	879	52	332|546|641|672|675|699|701|891|989|1058|1062|1063|1104|1111|2491|3014|3146|3148|3835|4751|5347|5888|6853|7153|7272|9212|9735|10051|10403|10592|10615|10735|11004|23157|54820|55274|55355|55839|57082|57405|64105|64769|79019|79172|79682|80152|81565|83540|90417|151648|220134|387103	BIRC5|ATRX|BLM|BRCA1|BRCA2|BUB1|BUB1B|CCNB1|SEPTIN7|CENPA|CENPE|CENPF|RCC1|CHEK1|CENPI|H2AX|HMGB1|HMGB2|KIF22|NEK2|PLK1|RAD51|SYN1|TOP2A|TTK|AURKB|KNTC1|SMC4|NDC80|SMC2|SPAG5|STAG2|KIF2C|SEPTIN6|NDE1|PHF10|HJURP|CENPN|KNL1|SPC25|CENPK|MEAF6|CENPM|CENPO|CENPU|CENPT|NDEL1|NUF2|KNSTRN|SGO1|SKA1|CENPW
GO:0000775	GO Cellular Components	20	chromosome, centromeric region		-25.0998	6.7034	15.5522	30198	246	879	48	332|546|699|701|891|989|1058|1062|1063|2146|2491|3070|3835|4751|5347|7153|7272|9212|9735|10051|10320|10403|10615|10735|11004|23157|54820|55274|55355|55839|57082|57405|64105|64769|79019|79172|79682|80152|81565|83540|90417|91687|113130|151648|157570|220134|387103|401541	BIRC5|ATRX|BUB1|BUB1B|CCNB1|SEPTIN7|CENPA|CENPE|CENPF|EZH2|CENPI|HELLS|KIF22|NEK2|PLK1|TOP2A|TTK|AURKB|KNTC1|SMC4|IKZF1|NDC80|SPAG5|STAG2|KIF2C|SEPTIN6|NDE1|PHF10|HJURP|CENPN|KNL1|SPC25|CENPK|MEAF6|CENPM|CENPO|CENPU|CENPT|NDEL1|NUF2|KNSTRN|CENPL|CDCA5|SGO1|ESCO2|SKA1|CENPW|CENPP
GO:0048285	GO Biological Processes	19	organelle fission	19_GO:0009987 cellular process	-23.1231	5.43526	14.1344	30198	335	879	53	332|472|675|699|701|891|991|1062|1104|3796|3832|3833|3835|4751|5347|5888|6790|7153|7272|9055|9133|9134|9212|9232|9493|9700|9735|9928|10051|10403|10592|10615|10735|11004|11065|22974|24137|26271|51203|51537|54820|56947|64105|81565|83540|84057|84930|90417|113115|113130|151648|245711|259266	BIRC5|ATM|BRCA2|BUB1|BUB1B|CCNB1|CDC20|CENPE|RCC1|KIF2A|KIF11|KIFC1|KIF22|NEK2|PLK1|RAD51|AURKA|TOP2A|TTK|PRC1|CCNB2|CCNE2|AURKB|PTTG1|KIF23|ESPL1|KNTC1|KIF14|SMC4|NDC80|SMC2|SPAG5|STAG2|KIF2C|UBE2C|TPX2|KIF4A|FBXO5|NUSAP1|MTFP1|NDE1|MFF|CENPK|NDEL1|NUF2|MND1|MASTL|KNSTRN|MTFR2|CDCA5|SGO1|SPDYA|ASPM
GO:0007059	GO Biological Processes	19	chromosome segregation	19_GO:0009987 cellular process	-23.0486	5.90664	14.4105	30198	285	879	49	332|472|672|699|701|891|991|1062|1063|1104|3833|3835|4751|5347|7153|7272|9055|9134|9212|9232|9493|9700|9735|9928|10051|10403|10592|10615|10735|11004|24137|51203|54820|55355|55839|57082|57405|64105|79892|80152|81565|83540|90417|113130|151648|157313|157570|220134|387103	BIRC5|ATM|BRCA1|BUB1|BUB1B|CCNB1|CDC20|CENPE|CENPF|RCC1|KIFC1|KIF22|NEK2|PLK1|TOP2A|TTK|PRC1|CCNE2|AURKB|PTTG1|KIF23|ESPL1|KNTC1|KIF14|SMC4|NDC80|SMC2|SPAG5|STAG2|KIF2C|KIF4A|NUSAP1|NDE1|HJURP|CENPN|KNL1|SPC25|CENPK|MCMBP|CENPT|NDEL1|NUF2|KNSTRN|CDCA5|SGO1|CDCA2|ESCO2|SKA1|CENPW
GO:0000280	GO Biological Processes	19	nuclear division	19_GO:0009987 cellular process	-22.2236	5.54112	13.9154	30198	310	879	50	332|472|675|699|701|891|991|1062|1104|3796|3832|3833|3835|4751|5347|5888|6790|7153|7272|9055|9133|9134|9212|9232|9493|9700|9735|9928|10051|10403|10592|10615|10735|11004|11065|22974|24137|26271|51203|54820|64105|81565|83540|84057|84930|90417|113130|151648|245711|259266	BIRC5|ATM|BRCA2|BUB1|BUB1B|CCNB1|CDC20|CENPE|RCC1|KIF2A|KIF11|KIFC1|KIF22|NEK2|PLK1|RAD51|AURKA|TOP2A|TTK|PRC1|CCNB2|CCNE2|AURKB|PTTG1|KIF23|ESPL1|KNTC1|KIF14|SMC4|NDC80|SMC2|SPAG5|STAG2|KIF2C|UBE2C|TPX2|KIF4A|FBXO5|NUSAP1|NDE1|CENPK|NDEL1|NUF2|MND1|MASTL|KNSTRN|CDCA5|SGO1|SPDYA|ASPM
GO:0000779	GO Cellular Components	20	condensed chromosome, centromeric region		-22.0994	7.63443	15.0643	30198	171	879	38	332|546|699|701|891|989|1058|1062|1063|2491|3835|4751|5347|7272|9212|9735|10403|10615|11004|23157|54820|55274|55355|55839|57082|57405|64105|64769|79019|79172|79682|80152|81565|83540|90417|151648|220134|387103	BIRC5|ATRX|BUB1|BUB1B|CCNB1|SEPTIN7|CENPA|CENPE|CENPF|CENPI|KIF22|NEK2|PLK1|TTK|AURKB|KNTC1|NDC80|SPAG5|KIF2C|SEPTIN6|NDE1|PHF10|HJURP|CENPN|KNL1|SPC25|CENPK|MEAF6|CENPM|CENPO|CENPU|CENPT|NDEL1|NUF2|KNSTRN|SGO1|SKA1|CENPW
GO:0000776	GO Cellular Components	20	kinetochore		-22.0772	7.89524	15.1892	30198	161	879	37	332|699|701|891|989|1058|1062|1063|2491|3835|4751|5347|7272|9212|9735|10403|10615|11004|23157|54820|55274|55355|55839|57082|57405|64105|64769|79019|79172|79682|80152|81565|83540|90417|151648|220134|387103	BIRC5|BUB1|BUB1B|CCNB1|SEPTIN7|CENPA|CENPE|CENPF|CENPI|KIF22|NEK2|PLK1|TTK|AURKB|KNTC1|NDC80|SPAG5|KIF2C|SEPTIN6|NDE1|PHF10|HJURP|CENPN|KNL1|SPC25|CENPK|MEAF6|CENPM|CENPO|CENPU|CENPT|NDEL1|NUF2|KNSTRN|SGO1|SKA1|CENPW
GO:0007051	GO Biological Processes	19	spindle organization	19_GO:0009987 cellular process	-20.6465	7.75757	14.6045	30198	155	879	35	332|546|891|991|1062|1104|1739|3796|3832|3833|3925|4751|5347|6790|7272|9055|9133|9212|9493|9700|10403|10460|10615|10735|22974|24137|26271|54801|55722|57405|79000|80258|83540|90417|259266	BIRC5|ATRX|CCNB1|CDC20|CENPE|RCC1|DLG1|KIF2A|KIF11|KIFC1|STMN1|NEK2|PLK1|AURKA|TTK|PRC1|CCNB2|AURKB|KIF23|ESPL1|NDC80|TACC3|SPAG5|STAG2|TPX2|KIF4A|FBXO5|HAUS6|CEP72|SPC25|AUNIP|EFHC2|NUF2|KNSTRN|ASPM
GO:0000226	GO Biological Processes	19	microtubule cytoskeleton organization	19_GO:0009987 cellular process	-20.0649	4.04944	12.2164	30198	526	879	62	332|546|672|675|891|983|991|1058|1062|1104|1641|1739|3796|3832|3833|3925|4747|4751|5347|6790|7272|9055|9133|9212|9493|9576|9700|9768|10403|10460|10615|10733|10735|11004|22974|22981|23177|24137|26005|26271|50861|51203|54768|54801|54820|55329|55722|57405|79000|79187|79739|80258|81565|83540|84446|90417|117583|151648|219899|259266|387755|644890	BIRC5|ATRX|BRCA1|BRCA2|CCNB1|CDK1|CDC20|CENPA|CENPE|RCC1|DCX|DLG1|KIF2A|KIF11|KIFC1|STMN1|NEFL|NEK2|PLK1|AURKA|TTK|PRC1|CCNB2|AURKB|KIF23|SPAG6|ESPL1|PCLAF|NDC80|TACC3|SPAG5|PLK4|STAG2|KIF2C|TPX2|NINL|CEP68|KIF4A|C2CD3|FBXO5|STMN3|NUSAP1|HYDIN|HAUS6|NDE1|MNS1|CEP72|SPC25|AUNIP|FSD1|TTLL7|EFHC2|NDEL1|NUF2|BRSK1|KNSTRN|PARD3B|SGO1|TBCEL|ASPM|INSC|MEIG1
GO:0140014	GO Biological Processes	19	mitotic nuclear division	19_GO:0009987 cellular process	-19.3384	7.11493	13.8028	30198	169	879	35	332|891|991|1062|1104|3796|3832|3833|3835|4751|5347|6790|9055|9212|9493|9700|9735|9928|10051|10403|10592|10615|10735|11004|11065|22974|24137|51203|54820|64105|81565|83540|90417|113130|151648	BIRC5|CCNB1|CDC20|CENPE|RCC1|KIF2A|KIF11|KIFC1|KIF22|NEK2|PLK1|AURKA|PRC1|AURKB|KIF23|ESPL1|KNTC1|KIF14|SMC4|NDC80|SMC2|SPAG5|STAG2|KIF2C|UBE2C|TPX2|KIF4A|NUSAP1|NDE1|CENPK|NDEL1|NUF2|KNSTRN|CDCA5|SGO1
GO:1902850	GO Biological Processes	19	microtubule cytoskeleton organization involved in mitosis	19_GO:0009987 cellular process	-18.5931	8.24519	14.0546	30198	125	879	30	332|891|991|1058|1062|1104|3796|3832|3833|3925|4751|5347|6790|7272|9055|9212|9493|9700|10403|10460|10735|22974|24137|51203|54820|57405|80258|81565|83540|387755	BIRC5|CCNB1|CDC20|CENPA|CENPE|RCC1|KIF2A|KIF11|KIFC1|STMN1|NEK2|PLK1|AURKA|TTK|PRC1|AURKB|KIF23|ESPL1|NDC80|TACC3|STAG2|TPX2|KIF4A|NUSAP1|NDE1|SPC25|EFHC2|NDEL1|NUF2|INSC
GO:0000819	GO Biological Processes	19	sister chromatid segregation	19_GO:0009987 cellular process	-18.5152	7.52985	13.6945	30198	146	879	32	332|699|701|891|991|1062|3833|3835|4751|5347|7153|9055|9212|9493|9700|9735|9928|10051|10403|10592|10615|10735|11004|24137|51203|64105|79892|83540|90417|113130|151648|157570	BIRC5|BUB1|BUB1B|CCNB1|CDC20|CENPE|KIFC1|KIF22|NEK2|PLK1|TOP2A|PRC1|AURKB|KIF23|ESPL1|KNTC1|KIF14|SMC4|NDC80|SMC2|SPAG5|STAG2|KIF2C|KIF4A|NUSAP1|CENPK|MCMBP|NUF2|KNSTRN|CDCA5|SGO1|ESCO2
GO:0098813	GO Biological Processes	19	nuclear chromosome segregation	19_GO:0009987 cellular process	-18.3757	5.8765	12.7978	30198	228	879	39	332|472|699|701|891|991|1062|1063|3833|3835|4751|5347|7153|7272|9055|9134|9212|9232|9493|9700|9735|9928|10051|10403|10592|10615|10735|11004|24137|51203|57082|57405|64105|79892|83540|90417|113130|151648|157570	BIRC5|ATM|BUB1|BUB1B|CCNB1|CDC20|CENPE|CENPF|KIFC1|KIF22|NEK2|PLK1|TOP2A|TTK|PRC1|CCNE2|AURKB|PTTG1|KIF23|ESPL1|KNTC1|KIF14|SMC4|NDC80|SMC2|SPAG5|STAG2|KIF2C|KIF4A|NUSAP1|KNL1|SPC25|CENPK|MCMBP|NUF2|KNSTRN|CDCA5|SGO1|ESCO2
GO:0005819	GO Cellular Components	20	spindle		-18.3011	4.28426	11.8066	30198	425	879	53	332|472|701|891|983|989|990|991|1062|1063|1894|3161|3579|3796|3832|3833|3835|4751|5347|6790|7029|7272|8502|9055|9212|9493|9700|9735|9928|10460|10615|10733|10735|11004|11064|22974|23157|24137|26271|50852|51203|54801|54820|56992|57520|79000|79866|80258|81565|90417|151648|220134|259266	BIRC5|ATM|BUB1B|CCNB1|CDK1|SEPTIN7|CDC6|CDC20|CENPE|CENPF|ECT2|HMMR|CXCR2|KIF2A|KIF11|KIFC1|KIF22|NEK2|PLK1|AURKA|TFDP2|TTK|PKP4|PRC1|AURKB|KIF23|ESPL1|KNTC1|KIF14|TACC3|SPAG5|PLK4|STAG2|KIF2C|CNTRL|TPX2|SEPTIN6|KIF4A|FBXO5|TRAT1|NUSAP1|HAUS6|NDE1|KIF15|HECW2|AUNIP|BORA|EFHC2|NDEL1|KNSTRN|SGO1|SKA1|ASPM
GO:0007017	GO Biological Processes	19	microtubule-based process	19_GO:0009987 cellular process	-17.5717	3.19073	10.7755	30198	786	879	73	332|546|672|675|891|983|991|1058|1062|1104|1641|1739|3796|3798|3832|3833|3835|3925|4747|4751|5347|6790|7272|7345|9055|9133|9212|9493|9576|9700|9768|9928|10403|10460|10615|10733|10735|11004|11189|22906|22974|22981|23177|24137|26005|26271|50632|50861|51203|51512|54768|54801|54820|55329|55638|55722|56992|57405|79000|79187|79739|80208|80258|81565|83540|84446|90417|117583|151648|219899|259266|387755|6…	BIRC5|ATRX|BRCA1|BRCA2|CCNB1|CDK1|CDC20|CENPA|CENPE|RCC1|DCX|DLG1|KIF2A|KIF5A|KIF11|KIFC1|KIF22|STMN1|NEFL|NEK2|PLK1|AURKA|TTK|UCHL1|PRC1|CCNB2|AURKB|KIF23|SPAG6|ESPL1|PCLAF|KIF14|NDC80|TACC3|SPAG5|PLK4|STAG2|KIF2C|CELF3|TRAK1|TPX2|NINL|CEP68|KIF4A|C2CD3|FBXO5|CALY|STMN3|NUSAP1|GTSE1|HYDIN|HAUS6|NDE1|MNS1|SYBU|CEP72|KIF15|SPC25|AUNIP|FSD1|TTLL7|SPG11|EFHC2|NDEL1|NUF2|BRSK1|KNSTRN|PARD3B|SGO1|TBCE…
GO:0007052	GO Biological Processes	19	mitotic spindle organization	19_GO:0009987 cellular process	-15.6701	8.77148	13.0664	30198	94	879	24	332|891|991|1062|1104|3796|3832|3833|3925|4751|5347|6790|7272|9055|9212|9493|10403|10460|10735|22974|24137|57405|80258|83540	BIRC5|CCNB1|CDC20|CENPE|RCC1|KIF2A|KIF11|KIFC1|STMN1|NEK2|PLK1|AURKA|TTK|PRC1|AURKB|KIF23|NDC80|TACC3|STAG2|TPX2|KIF4A|SPC25|EFHC2|NUF2
GO:0000070	GO Biological Processes	19	mitotic sister chromatid segregation	19_GO:0009987 cellular process	-15.1302	7.50612	12.3131	30198	119	879	26	332|891|991|1062|3833|3835|4751|5347|9055|9212|9493|9700|9735|9928|10051|10403|10592|10615|11004|24137|51203|64105|83540|90417|113130|151648	BIRC5|CCNB1|CDC20|CENPE|KIFC1|KIF22|NEK2|PLK1|PRC1|AURKB|KIF23|ESPL1|KNTC1|KIF14|SMC4|NDC80|SMC2|SPAG5|KIF2C|KIF4A|NUSAP1|CENPK|NUF2|KNSTRN|CDCA5|SGO1
GO:0072686	GO Cellular Components	20	mitotic spindle		-13.0034	5.47414	10.4826	30198	182	879	29	983|990|1062|1894|3579|3832|3833|3835|5347|6790|7029|8502|9055|9212|9493|9700|10460|10615|10735|11064|22974|50852|51203|54801|57520|80258|90417|220134|259266	CDK1|CDC6|CENPE|ECT2|CXCR2|KIF11|KIFC1|KIF22|PLK1|AURKA|TFDP2|PKP4|PRC1|AURKB|KIF23|ESPL1|TACC3|SPAG5|STAG2|CNTRL|TPX2|TRAT1|NUSAP1|HAUS6|HECW2|EFHC2|KNSTRN|SKA1|ASPM
GO:0015631	GO Molecular Functions	21	tubulin binding		-11.0659	3.56341	8.66056	30198	376	879	39	332|672|675|1062|1063|1641|1785|2534|3796|3798|3832|3833|3835|3925|5347|8633|9055|9493|9576|9928|10615|11004|22974|24137|50861|51203|51512|54801|54820|56992|79187|79739|80258|81565|81624|84446|90417|219899|220134	BIRC5|BRCA1|BRCA2|CENPE|CENPF|DCX|DNM2|FYN|KIF2A|KIF5A|KIF11|KIFC1|KIF22|STMN1|PLK1|UNC5C|PRC1|KIF23|SPAG6|KIF14|SPAG5|KIF2C|TPX2|KIF4A|STMN3|NUSAP1|GTSE1|HAUS6|NDE1|KIF15|FSD1|TTLL7|EFHC2|NDEL1|DIAPH3|BRSK1|KNSTRN|TBCEL|SKA1
GO:0005874	GO Cellular Components	20	microtubule		-10.7278	3.28681	8.35707	30198	439	879	42	332|983|1062|1641|1739|1785|3796|3798|3832|3833|3835|3925|4751|5347|6790|9055|9212|9493|9532|9576|9735|9928|10615|11004|22974|22981|24137|25941|51203|51512|54801|54820|55638|56992|79187|79739|80258|80709|81565|90417|220134|259266	BIRC5|CDK1|CENPE|DCX|DLG1|DNM2|KIF2A|KIF5A|KIF11|KIFC1|KIF22|STMN1|NEK2|PLK1|AURKA|PRC1|AURKB|KIF23|BAG2|SPAG6|KNTC1|KIF14|SPAG5|KIF2C|TPX2|NINL|KIF4A|TPGS2|NUSAP1|GTSE1|HAUS6|NDE1|SYBU|KIF15|FSD1|TTLL7|EFHC2|AKNA|NDEL1|KNSTRN|SKA1|ASPM
GO:0051225	GO Biological Processes	19	spindle assembly	19_GO:0009987 cellular process	-10.5172	6.87099	9.92362	30198	95	879	19	332|991|1104|3796|3832|3833|4751|6790|9055|9133|9212|9493|10403|10735|22974|24137|26271|54801|259266	BIRC5|CDC20|RCC1|KIF2A|KIF11|KIFC1|NEK2|AURKA|PRC1|CCNB2|AURKB|KIF23|NDC80|STAG2|TPX2|KIF4A|FBXO5|HAUS6|ASPM
GO:0000922	GO Cellular Components	20	spindle pole		-9.69197	4.82175	8.67772	30198	171	879	24	891|990|991|1063|3796|3832|4751|5347|6790|8502|9055|9212|9735|10460|10615|10733|10735|11064|22974|54820|79000|90417|151648|259266	CCNB1|CDC6|CDC20|CENPF|KIF2A|KIF11|NEK2|PLK1|AURKA|PKP4|PRC1|AURKB|KNTC1|TACC3|SPAG5|PLK4|STAG2|CNTRL|TPX2|NDE1|AUNIP|KNSTRN|SGO1|ASPM
GO:0140694	GO Biological Processes	19	non-membrane-bounded organelle assembly	19_GO:0009987 cellular process	-9.68343	3.6337	8.09675	30198	312	879	33	332|991|1058|1062|1063|1104|3796|3832|3833|4751|6790|7812|9055|9133|9212|9493|9735|10403|10733|10735|22974|24137|26005|26271|29767|51411|54801|55722|55839|64105|80152|259266|387103	BIRC5|CDC20|CENPA|CENPE|CENPF|RCC1|KIF2A|KIF11|KIFC1|NEK2|AURKA|CSDE1|PRC1|CCNB2|AURKB|KIF23|KNTC1|NDC80|PLK4|STAG2|TPX2|KIF4A|C2CD3|FBXO5|TMOD2|BIN2|HAUS6|CEP72|CENPN|CENPK|CENPT|ASPM|CENPW
GO:0099513	GO Cellular Components	20	polymeric cytoskeletal fiber		-9.51343	2.52146	7.37045	30198	763	879	56	89|199|332|983|1062|1641|1739|1785|2534|3796|3798|3832|3833|3835|3885|3891|3925|4001|4747|4751|5347|5880|6253|6790|7454|9055|9212|9493|9532|9576|9735|9928|10615|11004|22974|22981|24137|25941|26502|51203|51512|54801|54820|55329|55638|56992|79187|79739|80258|80709|81565|81624|83715|90417|220134|259266	ACTN3|AIF1|BIRC5|CDK1|CENPE|DCX|DLG1|DNM2|FYN|KIF2A|KIF5A|KIF11|KIFC1|KIF22|KRT34|KRT85|STMN1|LMNB1|NEFL|NEK2|PLK1|RAC2|RTN2|AURKA|WAS|PRC1|AURKB|KIF23|BAG2|SPAG6|KNTC1|KIF14|SPAG5|KIF2C|TPX2|NINL|KIF4A|TPGS2|NARF|NUSAP1|GTSE1|HAUS6|NDE1|MNS1|SYBU|KIF15|FSD1|TTLL7|EFHC2|AKNA|NDEL1|DIAPH3|ESPN|KNSTRN|SKA1|ASPM
GO:0008017	GO Molecular Functions	21	microtubule binding		-8.66938	3.66284	7.63849	30198	272	879	29	332|1062|1063|1641|1785|3796|3798|3832|3833|3835|5347|9055|9493|9576|9928|10615|11004|22974|24137|51203|51512|54801|54820|56992|79187|81565|81624|90417|220134	BIRC5|CENPE|CENPF|DCX|DNM2|KIF2A|KIF5A|KIF11|KIFC1|KIF22|PLK1|PRC1|KIF23|SPAG6|KIF14|SPAG5|KIF2C|TPX2|KIF4A|NUSAP1|GTSE1|HAUS6|NDE1|KIF15|FSD1|NDEL1|DIAPH3|KNSTRN|SKA1
GO:0090307	GO Biological Processes	19	mitotic spindle assembly	19_GO:0009987 cellular process	-7.82175	8.24519	8.87784	30198	50	879	12	332|991|3796|3832|3833|4751|9055|9212|9493|10735|22974|24137	BIRC5|CDC20|KIF2A|KIF11|KIFC1|NEK2|PRC1|AURKB|KIF23|STAG2|TPX2|KIF4A
GO:0070925	GO Biological Processes	19	organelle assembly	19_GO:0009987 cellular process	-5.90106	2.10605	5.42967	30198	783	879	48	332|989|991|1058|1062|1063|1104|1641|3796|3832|3833|4751|4952|6790|7812|8905|9055|9133|9212|9493|9576|9735|10257|10403|10733|10735|22974|23157|23673|24137|26005|26271|29767|51411|54768|54801|55329|55722|55839|57082|64105|80152|80208|84519|259266|340061|387103|644890	BIRC5|SEPTIN7|CDC20|CENPA|CENPE|CENPF|RCC1|DCX|KIF2A|KIF11|KIFC1|NEK2|OCRL|AURKA|CSDE1|AP1S2|PRC1|CCNB2|AURKB|KIF23|SPAG6|KNTC1|ABCC4|NDC80|PLK4|STAG2|TPX2|SEPTIN6|STX12|KIF4A|C2CD3|FBXO5|TMOD2|BIN2|HYDIN|HAUS6|MNS1|CEP72|CENPN|KNL1|CENPK|CENPT|SPG11|ACRBP|ASPM|STING1|CENPW|MEIG1
GO:0001775	GO Biological Processes	19	cell activation	19_GO:0009987 cellular process	-31.6052	4.5665	15.8785	30198	647	879	86	100|199|326|399|472|896|912|915|916|919|920|923|924|925|926|931|940|959|970|973|974|1021|1236|1311|1380|1511|1606|1739|1803|2146|2534|2625|2629|3070|3146|3575|3579|3593|3600|3702|3821|3902|3929|3932|4063|4914|5788|5896|5897|6363|6659|6932|6967|7076|7124|7163|7409|7454|7471|7535|7783|8456|8525|8527|8581|9156|9760|10320|10394|10537|10803|10814|22806|22914|23657|27040|28514|28526|51176|51744|56253|8…	ADA|AIF1|AIRE|RHOH|ATM|CCND3|CD1D|CD3D|CD3E|CD247|CD4|CD6|CD7|CD8A|CD8B|MS4A1|CD28|CD40LG|CD70|CD79A|CD79B|CDK6|CCR7|COMP|CR2|CTSG|DGKA|DLG1|DPP4|EZH2|FYN|GATA3|GBA|HELLS|HMGB1|IL7R|CXCR2|IL12B|IL15|ITK|KLRC1|LAG3|LBP|LCK|LY9|NTRK1|PTPRC|RAG1|RAG2|CCL19|SOX4|TCF7|TRGC2|TIMP1|TNF|TPD52|VAV1|WAS|WNT1|ZAP70|ZP2|FOXN1|DGKZ|DGKD|LY6D|EXO1|TOX|IKZF1|PRG3|UBD|CCR9|CPLX2|IKZF3|KLRK1|SLC7A11|LAT|DLL1|TRDC…
GO:0045321	GO Biological Processes	19	leukocyte activation	19_GO:0002376 immune system process	-31.134	5.02915	16.1411	30198	526	879	77	100|199|326|399|472|896|912|915|916|919|920|923|924|925|926|931|940|959|970|973|974|1021|1236|1380|1511|1739|1803|2146|2534|2625|2629|3070|3146|3575|3579|3593|3600|3702|3821|3902|3929|3932|4063|4914|5788|5896|5897|6363|6659|6932|6967|7124|7163|7409|7454|7471|7535|8456|8581|9156|9760|10320|10394|10537|10803|10814|22806|22914|27040|28514|28526|51176|51744|56253|84941|116449|197358	ADA|AIF1|AIRE|RHOH|ATM|CCND3|CD1D|CD3D|CD3E|CD247|CD4|CD6|CD7|CD8A|CD8B|MS4A1|CD28|CD40LG|CD70|CD79A|CD79B|CDK6|CCR7|CR2|CTSG|DLG1|DPP4|EZH2|FYN|GATA3|GBA|HELLS|HMGB1|IL7R|CXCR2|IL12B|IL15|ITK|KLRC1|LAG3|LBP|LCK|LY9|NTRK1|PTPRC|RAG1|RAG2|CCL19|SOX4|TCF7|TRGC2|TNF|TPD52|VAV1|WAS|WNT1|ZAP70|FOXN1|LY6D|EXO1|TOX|IKZF1|PRG3|UBD|CCR9|CPLX2|IKZF3|KLRK1|LAT|DLL1|TRDC|LEF1|CD244|CRTAM|HSH2D|CLNK|NLRC3
GO:0046649	GO Biological Processes	19	lymphocyte activation	19_GO:0002376 immune system process	-29.5589	5.51986	16.0926	30198	417	879	67	100|326|399|472|896|912|915|916|919|920|923|924|925|926|931|940|959|970|973|974|1021|1236|1380|1739|1803|2146|2534|2625|2629|3070|3146|3575|3593|3600|3702|3821|3932|4063|4914|5788|5896|5897|6363|6659|6932|6967|7163|7409|7454|7471|7535|8456|8581|9156|9760|10320|10803|22806|22914|27040|28514|28526|51176|51744|56253|84941|197358	ADA|AIRE|RHOH|ATM|CCND3|CD1D|CD3D|CD3E|CD247|CD4|CD6|CD7|CD8A|CD8B|MS4A1|CD28|CD40LG|CD70|CD79A|CD79B|CDK6|CCR7|CR2|DLG1|DPP4|EZH2|FYN|GATA3|GBA|HELLS|HMGB1|IL7R|IL12B|IL15|ITK|KLRC1|LCK|LY9|NTRK1|PTPRC|RAG1|RAG2|CCL19|SOX4|TCF7|TRGC2|TPD52|VAV1|WAS|WNT1|ZAP70|FOXN1|LY6D|EXO1|TOX|IKZF1|CCR9|IKZF3|KLRK1|LAT|DLL1|TRDC|LEF1|CD244|CRTAM|HSH2D|NLRC3
GO:0030155	GO Biological Processes	19	regulation of cell adhesion	19_GO:0050789 regulation of biological process	-29.4979	4.02119	14.8603	30198	786	879	92	100|199|399|472|640|780|836|912|916|920|921|923|939|940|948|959|970|1021|1236|1511|1600|1739|1758|1785|1803|1826|2045|2046|2534|2625|3120|3146|3169|3170|3575|3593|3600|3902|3932|4179|4321|4602|5345|5371|5645|5788|5800|5880|5896|5897|5914|5979|6363|6370|6659|6789|7124|7409|7471|7535|7784|7852|8502|8631|9265|9595|9928|10085|10457|10551|10690|22914|23149|25890|26585|28514|29851|30835|51176|54440|552…	ADA|AIF1|RHOH|ATM|BLK|DDR1|CASP3|CD1D|CD3E|CD4|CD5|CD6|CD27|CD28|CD36|CD40LG|CD70|CDK6|CCR7|CTSG|DAB1|DLG1|DMP1|DNM2|DPP4|DSCAM|EPHA7|EPHA8|FYN|GATA3|HLA-DQB2|HMGB1|FOXA1|FOXA2|IL7R|IL12B|IL15|LAG3|LCK|CD46|MMP12|MYB|SERPINF2|PML|PRSS2|PTPRC|PTPRO|RAC2|RAG1|RAG2|RARA|RET|CCL19|CCL25|SOX4|STK4|TNF|VAV1|WNT1|ZAP70|ZP3|CXCR4|PKP4|SKAP1|CYTH3|CYTIP|KIF14|EDIL3|GPNMB|AGR2|FUT9|KLRK1|FCHO1|ABI3BP|GREM1…
GO:0050863	GO Biological Processes	19	regulation of T cell activation	19_GO:0002376 immune system process	-26.2666	5.56852	15.1835	30198	364	879	59	100|199|399|836|912|916|920|921|923|939|940|959|970|1236|1511|1739|1803|2534|2625|3120|3146|3575|3593|3600|3902|3932|4004|4179|4602|5788|5880|5896|5897|5914|6363|6659|6932|6935|7409|7535|7784|8456|9760|10457|22914|23149|27040|27240|29851|30835|51176|54440|55274|56253|57678|57864|114548|201633|441864	ADA|AIF1|RHOH|CASP3|CD1D|CD3E|CD4|CD5|CD6|CD27|CD28|CD40LG|CD70|CCR7|CTSG|DLG1|DPP4|FYN|GATA3|HLA-DQB2|HMGB1|IL7R|IL12B|IL15|LAG3|LCK|LMO1|CD46|MYB|PTPRC|RAC2|RAG1|RAG2|RARA|CCL19|SOX4|TCF7|ZEB1|VAV1|ZAP70|ZP3|FOXN1|TOX|GPNMB|KLRK1|FCHO1|LAT|SIT1|ICOS|CD209|LEF1|SASH3|PHF10|CRTAM|GPAM|SLC46A2|NLRP3|TIGIT|TARM1
GO:0022407	GO Biological Processes	19	regulation of cell-cell adhesion	19_GO:0050789 regulation of biological process	-23.7633	4.60947	13.7585	30198	477	879	64	100|199|399|640|836|912|916|920|921|923|939|940|959|970|1236|1511|1739|1803|2045|2534|2625|3120|3146|3169|3170|3575|3593|3600|3902|3932|4179|4602|5345|5788|5896|5897|5914|6363|6370|6659|7124|7409|7471|7535|7784|8631|10457|10690|22914|23149|29851|30835|51176|54440|55274|56253|57678|80709|83706|91663|114548|201633|266727|441864	ADA|AIF1|RHOH|BLK|CASP3|CD1D|CD3E|CD4|CD5|CD6|CD27|CD28|CD40LG|CD70|CCR7|CTSG|DLG1|DPP4|EPHA7|FYN|GATA3|HLA-DQB2|HMGB1|FOXA1|FOXA2|IL7R|IL12B|IL15|LAG3|LCK|CD46|MYB|SERPINF2|PTPRC|RAG1|RAG2|RARA|CCL19|CCL25|SOX4|TNF|VAV1|WNT1|ZAP70|ZP3|SKAP1|GPNMB|FUT9|KLRK1|FCHO1|ICOS|CD209|LEF1|SASH3|PHF10|CRTAM|GPAM|AKNA|FERMT3|MYADM|NLRP3|TIGIT|MDGA1|TARM1
GO:0042110	GO Biological Processes	19	T cell activation	19_GO:0002376 immune system process	-23.6123	6.22278	14.786	30198	265	879	48	100|326|399|896|912|915|916|919|920|924|925|926|940|1021|1236|1739|1803|2534|2625|2629|3146|3575|3593|3600|3702|3821|3932|4063|5788|5896|5897|6363|6659|6932|6967|7409|7454|7471|7535|8456|9760|10803|27040|28526|51176|56253|84941|197358	ADA|AIRE|RHOH|CCND3|CD1D|CD3D|CD3E|CD247|CD4|CD7|CD8A|CD8B|CD28|CDK6|CCR7|DLG1|DPP4|FYN|GATA3|GBA|HMGB1|IL7R|IL12B|IL15|ITK|KLRC1|LCK|LY9|PTPRC|RAG1|RAG2|CCL19|SOX4|TCF7|TRGC2|VAV1|WAS|WNT1|ZAP70|FOXN1|TOX|CCR9|LAT|TRDC|LEF1|CRTAM|HSH2D|NLRC3
GO:1903131	GO Biological Processes	19	mononuclear cell differentiation	19_GO:0002376 immune system process	-23.2198	5.82287	14.4132	30198	295	879	50	100|326|399|472|640|912|915|916|920|925|931|940|959|973|974|1021|1236|1380|2146|2625|2629|3146|3575|3593|3600|3702|3821|3932|4063|4914|5469|5657|5788|5896|5897|6363|6659|6932|7163|7409|7471|7535|8456|8581|9760|10320|10537|10803|28514|51176	ADA|AIRE|RHOH|ATM|BLK|CD1D|CD3D|CD3E|CD4|CD8A|MS4A1|CD28|CD40LG|CD79A|CD79B|CDK6|CCR7|CR2|EZH2|GATA3|GBA|HMGB1|IL7R|IL12B|IL15|ITK|KLRC1|LCK|LY9|NTRK1|MED1|PRTN3|PTPRC|RAG1|RAG2|CCL19|SOX4|TCF7|TPD52|VAV1|WNT1|ZAP70|FOXN1|LY6D|TOX|IKZF1|UBD|CCR9|DLL1|LEF1
GO:0051249	GO Biological Processes	19	regulation of lymphocyte activation	19_GO:0002376 immune system process	-22.8455	4.19414	13.1746	30198	557	879	68	100|199|399|472|640|836|912|916|920|921|923|939|940|959|970|1236|1511|1739|1803|2534|2625|3120|3146|3575|3593|3600|3821|3902|3932|4004|4179|4602|5788|5880|5896|5897|5914|6363|6659|6932|6935|7409|7468|7535|7784|8456|9760|10457|22806|22914|23149|27040|27240|28526|29851|30835|51176|51237|54440|55274|56253|57678|57864|114548|116449|201633|441864|100423062	ADA|AIF1|RHOH|ATM|BLK|CASP3|CD1D|CD3E|CD4|CD5|CD6|CD27|CD28|CD40LG|CD70|CCR7|CTSG|DLG1|DPP4|FYN|GATA3|HLA-DQB2|HMGB1|IL7R|IL12B|IL15|KLRC1|LAG3|LCK|LMO1|CD46|MYB|PTPRC|RAC2|RAG1|RAG2|RARA|CCL19|SOX4|TCF7|ZEB1|VAV1|NSD2|ZAP70|ZP3|FOXN1|TOX|GPNMB|IKZF3|KLRK1|FCHO1|LAT|SIT1|TRDC|ICOS|CD209|LEF1|MZB1|SASH3|PHF10|CRTAM|GPAM|SLC46A2|NLRP3|CLNK|TIGIT|TARM1|IGLL5
GO:1903037	GO Biological Processes	19	regulation of leukocyte cell-cell adhesion	19_GO:0050789 regulation of biological process	-22.1863	5.09661	13.6151	30198	364	879	54	100|199|399|836|912|916|920|921|923|939|940|959|970|1236|1511|1739|1803|2534|2625|3120|3146|3575|3593|3600|3902|3932|4179|4602|5788|5896|5897|5914|6363|6370|6659|7124|7409|7535|7784|8631|10457|10690|22914|23149|29851|30835|51176|54440|55274|56253|57678|114548|201633|441864	ADA|AIF1|RHOH|CASP3|CD1D|CD3E|CD4|CD5|CD6|CD27|CD28|CD40LG|CD70|CCR7|CTSG|DLG1|DPP4|FYN|GATA3|HLA-DQB2|HMGB1|IL7R|IL12B|IL15|LAG3|LCK|CD46|MYB|PTPRC|RAG1|RAG2|RARA|CCL19|CCL25|SOX4|TNF|VAV1|ZAP70|ZP3|SKAP1|GPNMB|FUT9|KLRK1|FCHO1|ICOS|CD209|LEF1|SASH3|PHF10|CRTAM|GPAM|NLRP3|TIGIT|TARM1
GO:0002694	GO Biological Processes	19	regulation of leukocyte activation	19_GO:0002376 immune system process	-22.1548	3.83473	12.6902	30198	654	879	73	100|199|399|472|640|671|836|912|916|920|921|923|939|940|959|970|1236|1511|1739|1803|2534|2625|3120|3146|3575|3593|3600|3821|3902|3929|3932|4004|4179|4602|5788|5880|5896|5897|5914|6363|6659|6932|6935|7124|7409|7468|7535|7784|8456|9760|10457|10666|22806|22914|23149|27040|27240|28526|29851|30835|51176|51237|54440|55274|56253|57678|57864|64109|114548|116449|201633|441864|100423062	ADA|AIF1|RHOH|ATM|BLK|BPI|CASP3|CD1D|CD3E|CD4|CD5|CD6|CD27|CD28|CD40LG|CD70|CCR7|CTSG|DLG1|DPP4|FYN|GATA3|HLA-DQB2|HMGB1|IL7R|IL12B|IL15|KLRC1|LAG3|LBP|LCK|LMO1|CD46|MYB|PTPRC|RAC2|RAG1|RAG2|RARA|CCL19|SOX4|TCF7|ZEB1|TNF|VAV1|NSD2|ZAP70|ZP3|FOXN1|TOX|GPNMB|CD226|IKZF3|KLRK1|FCHO1|LAT|SIT1|TRDC|ICOS|CD209|LEF1|MZB1|SASH3|PHF10|CRTAM|GPAM|SLC46A2|CRLF2|NLRP3|CLNK|TIGIT|TARM1|IGLL5
GO:0045785	GO Biological Processes	19	positive regulation of cell adhesion	19_GO:0048518 positive regulation of biological process	-21.8549	4.44937	13.064	30198	471	879	61	100|199|399|472|912|916|920|921|923|939|940|948|959|970|1021|1236|1511|1758|1785|1803|2534|2625|3120|3146|3169|3170|3575|3593|3600|3932|4179|4602|5345|5645|5788|5896|5914|5979|6363|6370|6659|6789|7124|7409|7535|7784|8631|9265|10085|10551|22914|23149|25890|29851|30835|51176|54440|55274|57678|91663|114548	ADA|AIF1|RHOH|ATM|CD1D|CD3E|CD4|CD5|CD6|CD27|CD28|CD36|CD40LG|CD70|CDK6|CCR7|CTSG|DMP1|DNM2|DPP4|FYN|GATA3|HLA-DQB2|HMGB1|FOXA1|FOXA2|IL7R|IL12B|IL15|LCK|CD46|MYB|SERPINF2|PRSS2|PTPRC|RAG1|RARA|RET|CCL19|CCL25|SOX4|STK4|TNF|VAV1|ZAP70|ZP3|SKAP1|CYTH3|EDIL3|AGR2|KLRK1|FCHO1|ABI3BP|ICOS|CD209|LEF1|SASH3|PHF10|GPAM|MYADM|NLRP3
GO:0030098	GO Biological Processes	19	lymphocyte differentiation	19_GO:0002376 immune system process	-21.543	6.01546	13.9812	30198	257	879	45	100|326|399|472|912|915|916|920|925|931|940|959|973|974|1021|1236|1380|2146|2625|2629|3146|3575|3593|3600|3702|3821|3932|4063|4914|5788|5896|5897|6659|6932|7163|7409|7471|7535|8456|8581|9760|10320|10803|28514|51176	ADA|AIRE|RHOH|ATM|CD1D|CD3D|CD3E|CD4|CD8A|MS4A1|CD28|CD40LG|CD79A|CD79B|CDK6|CCR7|CR2|EZH2|GATA3|GBA|HMGB1|IL7R|IL12B|IL15|ITK|KLRC1|LCK|LY9|NTRK1|PTPRC|RAG1|RAG2|SOX4|TCF7|TPD52|VAV1|WNT1|ZAP70|FOXN1|LY6D|TOX|IKZF1|CCR9|DLL1|LEF1
GO:0002521	GO Biological Processes	19	leukocyte differentiation	19_GO:0002376 immune system process	-20.9553	4.9901	13.1501	30198	358	879	52	100|326|399|472|640|912|915|916|920|925|931|940|959|973|974|1021|1236|1380|2146|2625|2629|3146|3575|3593|3600|3702|3821|3930|3932|4063|4914|5469|5657|5788|5896|5897|6363|6659|6932|7124|7163|7409|7471|7535|8456|8581|9760|10320|10537|10803|28514|51176	ADA|AIRE|RHOH|ATM|BLK|CD1D|CD3D|CD3E|CD4|CD8A|MS4A1|CD28|CD40LG|CD79A|CD79B|CDK6|CCR7|CR2|EZH2|GATA3|GBA|HMGB1|IL7R|IL12B|IL15|ITK|KLRC1|LBR|LCK|LY9|NTRK1|MED1|PRTN3|PTPRC|RAG1|RAG2|CCL19|SOX4|TCF7|TNF|TPD52|VAV1|WNT1|ZAP70|FOXN1|LY6D|TOX|IKZF1|UBD|CCR9|DLL1|LEF1
GO:0050865	GO Biological Processes	19	regulation of cell activation	19_GO:0050789 regulation of biological process	-20.7177	3.58571	12.0635	30198	709	879	74	100|199|399|472|640|671|836|912|916|920|921|923|939|940|959|970|1236|1511|1739|1803|2534|2625|3120|3146|3575|3593|3600|3821|3902|3929|3932|4004|4179|4602|5788|5880|5896|5897|5914|6363|6659|6932|6935|7124|7294|7409|7468|7535|7784|8456|9760|10457|10666|22806|22914|23149|27040|27240|28526|29851|30835|51176|51237|54440|55274|56253|57678|57864|64109|114548|116449|201633|441864|100423062	ADA|AIF1|RHOH|ATM|BLK|BPI|CASP3|CD1D|CD3E|CD4|CD5|CD6|CD27|CD28|CD40LG|CD70|CCR7|CTSG|DLG1|DPP4|FYN|GATA3|HLA-DQB2|HMGB1|IL7R|IL12B|IL15|KLRC1|LAG3|LBP|LCK|LMO1|CD46|MYB|PTPRC|RAC2|RAG1|RAG2|RARA|CCL19|SOX4|TCF7|ZEB1|TNF|TXK|VAV1|NSD2|ZAP70|ZP3|FOXN1|TOX|GPNMB|CD226|IKZF3|KLRK1|FCHO1|LAT|SIT1|TRDC|ICOS|CD209|LEF1|MZB1|SASH3|PHF10|CRTAM|GPAM|SLC46A2|CRLF2|NLRP3|CLNK|TIGIT|TARM1|IGLL5
GO:0002520	GO Biological Processes	19	immune system development	19_GO:0002376 immune system process	-20.4554	3.58786	11.9861	30198	699	879	73	100|326|399|472|640|648|675|836|912|915|916|920|925|931|940|959|973|974|1021|1233|1236|1380|2146|2625|2629|2672|3146|3148|3575|3593|3600|3702|3821|3930|3932|4050|4063|4602|4914|5371|5469|5657|5788|5896|5897|5979|6363|6659|6789|6932|7124|7153|7163|7409|7471|7535|8456|8581|9133|9156|9760|9833|10006|10320|10537|10803|28514|29851|51176|57864|79641|157570|168002	ADA|AIRE|RHOH|ATM|BLK|BMI1|BRCA2|CASP3|CD1D|CD3D|CD3E|CD4|CD8A|MS4A1|CD28|CD40LG|CD79A|CD79B|CDK6|CCR4|CCR7|CR2|EZH2|GATA3|GBA|GFI1|HMGB1|HMGB2|IL7R|IL12B|IL15|ITK|KLRC1|LBR|LCK|LTB|LY9|MYB|NTRK1|PML|MED1|PRTN3|PTPRC|RAG1|RAG2|RET|CCL19|SOX4|STK4|TCF7|TNF|TOP2A|TPD52|VAV1|WNT1|ZAP70|FOXN1|LY6D|CCNB2|EXO1|TOX|MELK|ABI1|IKZF1|UBD|CCR9|DLL1|ICOS|LEF1|SLC46A2|ROGDI|ESCO2|DACT2
GO:0022409	GO Biological Processes	19	positive regulation of cell-cell adhesion	19_GO:0048518 positive regulation of biological process	-19.6532	5.17526	12.836	30198	312	879	47	100|199|399|912|916|920|921|923|939|940|959|970|1236|1511|1803|2534|2625|3120|3146|3169|3170|3575|3593|3600|3932|4179|4602|5345|5788|5896|5914|6363|6659|7124|7409|7535|7784|8631|22914|23149|29851|30835|51176|54440|55274|57678|114548	ADA|AIF1|RHOH|CD1D|CD3E|CD4|CD5|CD6|CD27|CD28|CD40LG|CD70|CCR7|CTSG|DPP4|FYN|GATA3|HLA-DQB2|HMGB1|FOXA1|FOXA2|IL7R|IL12B|IL15|LCK|CD46|MYB|SERPINF2|PTPRC|RAG1|RARA|CCL19|SOX4|TNF|VAV1|ZAP70|ZP3|SKAP1|KLRK1|FCHO1|ICOS|CD209|LEF1|SASH3|PHF10|GPAM|NLRP3
GO:0048534	GO Biological Processes	19	hematopoietic or lymphoid organ development	19_GO:0002376 immune system process	-19.554	3.61907	11.7339	30198	655	879	69	100|326|399|472|640|648|675|836|912|915|916|920|925|931|940|959|973|974|1021|1236|1380|2146|2625|2629|2672|3146|3575|3593|3600|3702|3821|3930|3932|4050|4063|4602|4914|5371|5469|5657|5788|5896|5897|5979|6363|6659|6789|6932|7124|7153|7163|7409|7471|7535|8456|8581|9133|9760|9833|10006|10320|10537|10803|28514|51176|57864|79641|157570|168002	ADA|AIRE|RHOH|ATM|BLK|BMI1|BRCA2|CASP3|CD1D|CD3D|CD3E|CD4|CD8A|MS4A1|CD28|CD40LG|CD79A|CD79B|CDK6|CCR7|CR2|EZH2|GATA3|GBA|GFI1|HMGB1|IL7R|IL12B|IL15|ITK|KLRC1|LBR|LCK|LTB|LY9|MYB|NTRK1|PML|MED1|PRTN3|PTPRC|RAG1|RAG2|RET|CCL19|SOX4|STK4|TCF7|TNF|TOP2A|TPD52|VAV1|WNT1|ZAP70|FOXN1|LY6D|CCNB2|TOX|MELK|ABI1|IKZF1|UBD|CCR9|DLL1|LEF1|SLC46A2|ROGDI|ESCO2|DACT2
GO:1903039	GO Biological Processes	19	positive regulation of leukocyte cell-cell adhesion	19_GO:0048518 positive regulation of biological process	-19.2888	5.57458	12.9509	30198	265	879	43	100|199|399|912|916|920|921|923|939|940|959|970|1236|1803|2534|2625|3120|3146|3575|3593|3600|3932|4179|4602|5788|5896|5914|6363|6659|7124|7409|7535|7784|8631|22914|23149|29851|30835|51176|54440|55274|57678|114548	ADA|AIF1|RHOH|CD1D|CD3E|CD4|CD5|CD6|CD27|CD28|CD40LG|CD70|CCR7|DPP4|FYN|GATA3|HLA-DQB2|HMGB1|IL7R|IL12B|IL15|LCK|CD46|MYB|PTPRC|RAG1|RARA|CCL19|SOX4|TNF|VAV1|ZAP70|ZP3|SKAP1|KLRK1|FCHO1|ICOS|CD209|LEF1|SASH3|PHF10|GPAM|NLRP3
GO:0050870	GO Biological Processes	19	positive regulation of T cell activation	19_GO:0002376 immune system process	-19.0606	5.79651	12.9986	30198	243	879	41	100|199|399|912|916|920|921|923|939|940|959|970|1236|1803|2534|2625|3120|3146|3575|3593|3600|3932|4179|4602|5788|5896|5914|6363|6659|7409|7535|7784|22914|23149|29851|30835|51176|54440|55274|57678|114548	ADA|AIF1|RHOH|CD1D|CD3E|CD4|CD5|CD6|CD27|CD28|CD40LG|CD70|CCR7|DPP4|FYN|GATA3|HLA-DQB2|HMGB1|IL7R|IL12B|IL15|LCK|CD46|MYB|PTPRC|RAG1|RARA|CCL19|SOX4|VAV1|ZAP70|ZP3|KLRK1|FCHO1|ICOS|CD209|LEF1|SASH3|PHF10|GPAM|NLRP3
GO:0030097	GO Biological Processes	19	hemopoiesis	19_GO:0002376 immune system process	-18.8448	3.68494	11.5607	30198	606	879	65	100|326|399|472|640|648|675|836|912|915|916|920|925|931|940|959|973|974|1021|1236|1380|2146|2625|2629|2672|3146|3575|3593|3600|3702|3821|3930|3932|4063|4602|4914|5371|5469|5657|5788|5896|5897|6363|6659|6789|6932|7124|7153|7163|7409|7471|7535|8456|8581|9760|9833|10006|10320|10537|10803|28514|51176|79641|157570|168002	ADA|AIRE|RHOH|ATM|BLK|BMI1|BRCA2|CASP3|CD1D|CD3D|CD3E|CD4|CD8A|MS4A1|CD28|CD40LG|CD79A|CD79B|CDK6|CCR7|CR2|EZH2|GATA3|GBA|GFI1|HMGB1|IL7R|IL12B|IL15|ITK|KLRC1|LBR|LCK|LY9|MYB|NTRK1|PML|MED1|PRTN3|PTPRC|RAG1|RAG2|CCL19|SOX4|STK4|TCF7|TNF|TOP2A|TPD52|VAV1|WNT1|ZAP70|FOXN1|LY6D|TOX|MELK|ABI1|IKZF1|UBD|CCR9|DLL1|LEF1|ROGDI|ESCO2|DACT2
GO:0030217	GO Biological Processes	19	T cell differentiation	19_GO:0002376 immune system process	-17.8695	7.18535	13.2808	30198	153	879	32	326|399|912|915|916|920|925|940|1021|1236|2625|2629|3146|3575|3593|3600|3702|3821|3932|4063|5788|5896|5897|6659|6932|7409|7471|7535|8456|9760|10803|51176	AIRE|RHOH|CD1D|CD3D|CD3E|CD4|CD8A|CD28|CDK6|CCR7|GATA3|GBA|HMGB1|IL7R|IL12B|IL15|ITK|KLRC1|LCK|LY9|PTPRC|RAG1|RAG2|SOX4|TCF7|VAV1|WNT1|ZAP70|FOXN1|TOX|CCR9|LEF1
GO:0002696	GO Biological Processes	19	positive regulation of leukocyte activation	19_GO:0002376 immune system process	-14.9225	3.81722	10.3192	30198	441	879	49	100|199|399|912|916|920|921|923|939|940|959|970|1236|1803|2534|2625|3120|3146|3575|3593|3600|3929|3932|4179|4602|5788|5896|5914|6363|6659|7124|7409|7468|7535|7784|9760|10666|22914|23149|28526|29851|30835|51176|54440|55274|57678|64109|114548|100423062	ADA|AIF1|RHOH|CD1D|CD3E|CD4|CD5|CD6|CD27|CD28|CD40LG|CD70|CCR7|DPP4|FYN|GATA3|HLA-DQB2|HMGB1|IL7R|IL12B|IL15|LBP|LCK|CD46|MYB|PTPRC|RAG1|RARA|CCL19|SOX4|TNF|VAV1|NSD2|ZAP70|ZP3|TOX|CD226|KLRK1|FCHO1|TRDC|ICOS|CD209|LEF1|SASH3|PHF10|GPAM|CRLF2|NLRP3|IGLL5
GO:0051251	GO Biological Processes	19	positive regulation of lymphocyte activation	19_GO:0002376 immune system process	-14.3109	3.95389	10.1795	30198	391	879	45	100|199|399|912|916|920|921|923|939|940|959|970|1236|1803|2534|2625|3120|3146|3575|3593|3600|3932|4179|4602|5788|5896|5914|6363|6659|7409|7468|7535|7784|9760|22914|23149|28526|29851|30835|51176|54440|55274|57678|114548|100423062	ADA|AIF1|RHOH|CD1D|CD3E|CD4|CD5|CD6|CD27|CD28|CD40LG|CD70|CCR7|DPP4|FYN|GATA3|HLA-DQB2|HMGB1|IL7R|IL12B|IL15|LCK|CD46|MYB|PTPRC|RAG1|RARA|CCL19|SOX4|VAV1|NSD2|ZAP70|ZP3|TOX|KLRK1|FCHO1|TRDC|ICOS|CD209|LEF1|SASH3|PHF10|GPAM|NLRP3|IGLL5
GO:0050867	GO Biological Processes	19	positive regulation of cell activation	19_GO:0048518 positive regulation of biological process	-14.2746	3.67553	9.99019	30198	458	879	49	100|199|399|912|916|920|921|923|939|940|959|970|1236|1803|2534|2625|3120|3146|3575|3593|3600|3929|3932|4179|4602|5788|5896|5914|6363|6659|7124|7409|7468|7535|7784|9760|10666|22914|23149|28526|29851|30835|51176|54440|55274|57678|64109|114548|100423062	ADA|AIF1|RHOH|CD1D|CD3E|CD4|CD5|CD6|CD27|CD28|CD40LG|CD70|CCR7|DPP4|FYN|GATA3|HLA-DQB2|HMGB1|IL7R|IL12B|IL15|LBP|LCK|CD46|MYB|PTPRC|RAG1|RARA|CCL19|SOX4|TNF|VAV1|NSD2|ZAP70|ZP3|TOX|CD226|KLRK1|FCHO1|TRDC|ICOS|CD209|LEF1|SASH3|PHF10|GPAM|CRLF2|NLRP3|IGLL5
GO:0045580	GO Biological Processes	19	regulation of T cell differentiation	19_GO:0002376 immune system process	-13.6585	5.7924	10.9137	30198	172	879	29	100|399|939|940|2625|3146|3575|3593|3600|3902|4179|4602|5788|5896|5897|5914|6363|6659|6932|6935|7535|8456|9760|51176|54440|55274|56253|57864|114548	ADA|RHOH|CD27|CD28|GATA3|HMGB1|IL7R|IL12B|IL15|LAG3|CD46|MYB|PTPRC|RAG1|RAG2|RARA|CCL19|SOX4|TCF7|ZEB1|ZAP70|FOXN1|TOX|LEF1|SASH3|PHF10|CRTAM|SLC46A2|NLRP3
GO:0045619	GO Biological Processes	19	regulation of lymphocyte differentiation	19_GO:0002376 immune system process	-12.6009	5.10222	10.129	30198	202	879	30	100|399|939|940|2625|3146|3575|3593|3600|3902|4179|4602|5788|5896|5897|5914|6363|6659|6932|6935|7535|8456|9760|22806|51176|54440|55274|56253|57864|114548	ADA|RHOH|CD27|CD28|GATA3|HMGB1|IL7R|IL12B|IL15|LAG3|CD46|MYB|PTPRC|RAG1|RAG2|RARA|CCL19|SOX4|TCF7|ZEB1|ZAP70|FOXN1|TOX|IKZF3|LEF1|SASH3|PHF10|CRTAM|SLC46A2|NLRP3
GO:1902105	GO Biological Processes	19	regulation of leukocyte differentiation	19_GO:0002376 immune system process	-11.8542	4.04176	9.25997	30198	306	879	36	100|399|920|939|940|1021|1230|2625|3146|3575|3593|3600|3902|4179|4602|5788|5896|5897|5914|6363|6659|6932|6935|7124|7535|8456|9290|9760|22806|51176|54440|55274|56253|57864|114548|146433	ADA|RHOH|CD4|CD27|CD28|CDK6|CCR1|GATA3|HMGB1|IL7R|IL12B|IL15|LAG3|CD46|MYB|PTPRC|RAG1|RAG2|RARA|CCL19|SOX4|TCF7|ZEB1|TNF|ZAP70|FOXN1|GPR55|TOX|IKZF3|LEF1|SASH3|PHF10|CRTAM|SLC46A2|NLRP3|IL34
GO:1903706	GO Biological Processes	19	regulation of hemopoiesis	19_GO:0002376 immune system process	-11.4355	3.52138	8.78976	30198	400	879	41	100|399|920|939|940|1021|1230|2625|3146|3148|3575|3593|3600|3902|4179|4602|5469|5788|5896|5897|5914|6363|6659|6932|6935|7124|7535|8456|9290|9760|22806|28514|51176|54440|55274|56253|57864|64769|114548|123169|146433	ADA|RHOH|CD4|CD27|CD28|CDK6|CCR1|GATA3|HMGB1|HMGB2|IL7R|IL12B|IL15|LAG3|CD46|MYB|MED1|PTPRC|RAG1|RAG2|RARA|CCL19|SOX4|TCF7|ZEB1|TNF|ZAP70|FOXN1|GPR55|TOX|IKZF3|DLL1|LEF1|SASH3|PHF10|CRTAM|SLC46A2|MEAF6|NLRP3|LEO1|IL34
GO:0070663	GO Biological Processes	19	regulation of leukocyte proliferation	19_GO:0050789 regulation of biological process	-11.3596	4.31121	9.19413	30198	255	879	32	100|199|472|640|836|912|916|923|940|959|970|1739|3146|3568|3593|3600|4004|4179|5788|5880|6363|7535|7784|10457|22806|26585|30835|51237|54440|56253|57678|146433	ADA|AIF1|ATM|BLK|CASP3|CD1D|CD3E|CD6|CD28|CD40LG|CD70|DLG1|HMGB1|IL5RA|IL12B|IL15|LMO1|CD46|PTPRC|RAC2|CCL19|ZAP70|ZP3|GPNMB|IKZF3|GREM1|CD209|MZB1|SASH3|CRTAM|GPAM|IL34
GO:0050670	GO Biological Processes	19	regulation of lymphocyte proliferation	19_GO:0002376 immune system process	-10.3608	4.31296	8.7519	30198	231	879	29	100|199|472|640|836|912|916|923|940|959|970|1739|3146|3593|3600|4004|4179|5788|5880|6363|7535|7784|10457|22806|30835|51237|54440|56253|57678	ADA|AIF1|ATM|BLK|CASP3|CD1D|CD3E|CD6|CD28|CD40LG|CD70|DLG1|HMGB1|IL12B|IL15|LMO1|CD46|PTPRC|RAC2|CCL19|ZAP70|ZP3|GPNMB|IKZF3|CD209|MZB1|SASH3|CRTAM|GPAM
GO:0032944	GO Biological Processes	19	regulation of mononuclear cell proliferation	19_GO:0050789 regulation of biological process	-10.2236	4.25766	8.66196	30198	234	879	29	100|199|472|640|836|912|916|923|940|959|970|1739|3146|3593|3600|4004|4179|5788|5880|6363|7535|7784|10457|22806|30835|51237|54440|56253|57678	ADA|AIF1|ATM|BLK|CASP3|CD1D|CD3E|CD6|CD28|CD40LG|CD70|DLG1|HMGB1|IL12B|IL15|LMO1|CD46|PTPRC|RAC2|CCL19|ZAP70|ZP3|GPNMB|IKZF3|CD209|MZB1|SASH3|CRTAM|GPAM
GO:1902107	GO Biological Processes	19	positive regulation of leukocyte differentiation	19_GO:0002376 immune system process	-10.1284	4.85239	8.90034	30198	177	879	25	100|399|920|939|1230|2625|3146|3575|3593|3600|4179|4602|5788|5896|5914|6363|6659|7124|7535|9760|51176|54440|55274|114548|146433	ADA|RHOH|CD4|CD27|CCR1|GATA3|HMGB1|IL7R|IL12B|IL15|CD46|MYB|PTPRC|RAG1|RARA|CCL19|SOX4|TNF|ZAP70|TOX|LEF1|SASH3|PHF10|NLRP3|IL34
GO:1903708	GO Biological Processes	19	positive regulation of hemopoiesis	19_GO:0002376 immune system process	-10.1284	4.85239	8.90034	30198	177	879	25	100|399|920|939|1230|2625|3146|3575|3593|3600|4179|4602|5788|5896|5914|6363|6659|7124|7535|9760|51176|54440|55274|114548|146433	ADA|RHOH|CD4|CD27|CCR1|GATA3|HMGB1|IL7R|IL12B|IL15|CD46|MYB|PTPRC|RAG1|RARA|CCL19|SOX4|TNF|ZAP70|TOX|LEF1|SASH3|PHF10|NLRP3|IL34
GO:0042129	GO Biological Processes	19	regulation of T cell proliferation	19_GO:0002376 immune system process	-9.48109	4.71154	8.52604	30198	175	879	24	199|836|912|916|923|940|959|970|1739|3146|3593|3600|4004|4179|5788|5880|6363|7535|7784|10457|30835|54440|56253|57678	AIF1|CASP3|CD1D|CD3E|CD6|CD28|CD40LG|CD70|DLG1|HMGB1|IL12B|IL15|LMO1|CD46|PTPRC|RAC2|CCL19|ZAP70|ZP3|GPNMB|CD209|SASH3|CRTAM|GPAM
GO:0045621	GO Biological Processes	19	positive regulation of lymphocyte differentiation	19_GO:0002376 immune system process	-9.14456	5.45317	8.67311	30198	126	879	20	100|399|939|2625|3575|3593|3600|4179|4602|5788|5896|5914|6363|6659|7535|9760|51176|54440|55274|114548	ADA|RHOH|CD27|GATA3|IL7R|IL12B|IL15|CD46|MYB|PTPRC|RAG1|RARA|CCL19|SOX4|ZAP70|TOX|LEF1|SASH3|PHF10|NLRP3
GO:0042102	GO Biological Processes	19	positive regulation of T cell proliferation	19_GO:0002376 immune system process	-8.92061	5.94605	8.74857	30198	104	879	18	199|912|916|923|940|959|970|3146|3593|3600|4179|5788|6363|7535|7784|30835|54440|57678	AIF1|CD1D|CD3E|CD6|CD28|CD40LG|CD70|HMGB1|IL12B|IL15|CD46|PTPRC|CCL19|ZAP70|ZP3|CD209|SASH3|GPAM
GO:0045582	GO Biological Processes	19	positive regulation of T cell differentiation	19_GO:0002376 immune system process	-8.32121	5.47247	8.24733	30198	113	879	18	100|399|939|2625|3575|3593|4179|4602|5788|5896|5914|6363|6659|7535|51176|54440|55274|114548	ADA|RHOH|CD27|GATA3|IL7R|IL12B|CD46|MYB|PTPRC|RAG1|RARA|CCL19|SOX4|ZAP70|LEF1|SASH3|PHF10|NLRP3
GO:0070665	GO Biological Processes	19	positive regulation of leukocyte proliferation	19_GO:0048518 positive regulation of biological process	-8.08157	4.53745	7.74368	30198	159	879	21	100|199|912|916|923|940|959|970|3146|3568|3593|3600|4179|5788|6363|7535|7784|30835|54440|57678|146433	ADA|AIF1|CD1D|CD3E|CD6|CD28|CD40LG|CD70|HMGB1|IL5RA|IL12B|IL15|CD46|PTPRC|CCL19|ZAP70|ZP3|CD209|SASH3|GPAM|IL34
GO:0050671	GO Biological Processes	19	positive regulation of lymphocyte proliferation	19_GO:0002376 immune system process	-7.46722	4.59679	7.43867	30198	142	879	19	100|199|912|916|923|940|959|970|3146|3593|3600|4179|5788|6363|7535|7784|30835|54440|57678	ADA|AIF1|CD1D|CD3E|CD6|CD28|CD40LG|CD70|HMGB1|IL12B|IL15|CD46|PTPRC|CCL19|ZAP70|ZP3|CD209|SASH3|GPAM
GO:0032946	GO Biological Processes	19	positive regulation of mononuclear cell proliferation	19_GO:0048518 positive regulation of biological process	-7.36754	4.53294	7.35815	30198	144	879	19	100|199|912|916|923|940|959|970|3146|3593|3600|4179|5788|6363|7535|7784|30835|54440|57678	ADA|AIF1|CD1D|CD3E|CD6|CD28|CD40LG|CD70|HMGB1|IL12B|IL15|CD46|PTPRC|CCL19|ZAP70|ZP3|CD209|SASH3|GPAM
GO:0010564	GO Biological Processes	19	regulation of cell cycle process	19_GO:0050789 regulation of biological process	-28.9716	4.11885	14.8115	30198	734	879	88	199|332|472|546|580|605|641|672|675|699|701|891|896|899|940|983|990|991|1062|1063|1104|1111|1739|1763|1894|2146|2770|2827|3014|3642|3741|3832|4751|4998|5347|5371|5469|5888|5933|6790|6872|7124|7272|8313|8502|9055|9212|9232|9493|9700|9735|9928|10051|10403|10457|10460|10537|10592|10615|10733|10926|11065|22974|26271|49860|51203|51347|51379|51512|55274|56992|57405|57520|63967|79187|79733|79791|79866|7…	AIF1|BIRC5|ATM|ATRX|BARD1|BCL7A|BLM|BRCA1|BRCA2|BUB1|BUB1B|CCNB1|CCND3|CCNF|CD28|CDK1|CDC6|CDC20|CENPE|CENPF|RCC1|CHEK1|DLG1|DNA2|ECT2|EZH2|GNAI1|GPR3|H2AX|INSM1|KCNA5|KIF11|NEK2|ORC1|PLK1|PML|MED1|RAD51|RBL1|AURKA|TAF1|TNF|TTK|AXIN2|PKP4|PRC1|AURKB|PTTG1|KIF23|ESPL1|KNTC1|KIF14|SMC4|NDC80|GPNMB|TACC3|UBD|SMC2|SPAG5|PLK4|DBF4|UBE2C|TPX2|FBXO5|CRNN|NUSAP1|TAOK3|CRLF3|GTSE1|PHF10|KIF15|SPC25|HECW2|…
GO:0007346	GO Biological Processes	19	regulation of mitotic cell cycle	19_GO:0050789 regulation of biological process	-21.1438	4.18639	12.6534	30198	517	879	63	199|332|429|472|580|605|641|672|675|694|699|701|891|896|940|983|990|991|1062|1063|1104|1111|1739|2146|2290|3169|3741|4751|4998|5347|5371|5933|6790|7124|7272|7832|9212|9700|9735|9928|10403|10457|10537|11040|11065|26271|51203|51347|51379|51512|55274|57405|57520|63967|79791|79866|83540|84446|90381|113130|144455|157313|348654	AIF1|BIRC5|ASCL1|ATM|BARD1|BCL7A|BLM|BRCA1|BRCA2|BTG1|BUB1|BUB1B|CCNB1|CCND3|CD28|CDK1|CDC6|CDC20|CENPE|CENPF|RCC1|CHEK1|DLG1|EZH2|FOXG1|FOXA1|KCNA5|NEK2|ORC1|PLK1|PML|RBL1|AURKA|TNF|TTK|BTG2|AURKB|ESPL1|KNTC1|KIF14|NDC80|GPNMB|UBD|PIM2|UBE2C|FBXO5|NUSAP1|TAOK3|CRLF3|GTSE1|PHF10|SPC25|HECW2|CLSPN|FBXO31|BORA|NUF2|BRSK1|TICRR|CDCA5|E2F7|CDCA2|GEN1
GO:1901987	GO Biological Processes	19	regulation of cell cycle phase transition	19_GO:0050789 regulation of biological process	-19.7903	4.31329	12.3165	30198	454	879	57	199|332|472|580|605|641|672|675|699|701|891|896|983|990|991|1062|1063|1111|1739|1763|2146|3014|3741|4998|5347|5371|5888|5933|6790|6872|7272|9212|9700|9735|9928|10403|10457|10537|10926|11065|26271|49860|51347|51379|51512|55274|57405|57520|63967|79791|79968|83540|84446|90381|113130|144455|348654	AIF1|BIRC5|ATM|BARD1|BCL7A|BLM|BRCA1|BRCA2|BUB1|BUB1B|CCNB1|CCND3|CDK1|CDC6|CDC20|CENPE|CENPF|CHEK1|DLG1|DNA2|EZH2|H2AX|KCNA5|ORC1|PLK1|PML|RAD51|RBL1|AURKA|TAF1|TTK|AURKB|ESPL1|KNTC1|KIF14|NDC80|GPNMB|UBD|DBF4|UBE2C|FBXO5|CRNN|TAOK3|CRLF3|GTSE1|PHF10|SPC25|HECW2|CLSPN|FBXO31|WDR76|NUF2|BRSK1|TICRR|CDCA5|E2F7|GEN1
GO:1901990	GO Biological Processes	19	regulation of mitotic cell cycle phase transition	19_GO:0050789 regulation of biological process	-18.8165	4.74195	12.2798	30198	355	879	49	199|332|472|580|605|641|672|699|701|891|896|983|990|991|1062|1063|1111|1739|2146|3741|4998|5347|5371|5933|6790|7272|9212|9700|9735|9928|10403|10457|10537|11065|26271|51347|51379|51512|55274|57405|57520|63967|79791|83540|84446|90381|113130|144455|348654	AIF1|BIRC5|ATM|BARD1|BCL7A|BLM|BRCA1|BUB1|BUB1B|CCNB1|CCND3|CDK1|CDC6|CDC20|CENPE|CENPF|CHEK1|DLG1|EZH2|KCNA5|ORC1|PLK1|PML|RBL1|AURKA|TTK|AURKB|ESPL1|KNTC1|KIF14|NDC80|GPNMB|UBD|UBE2C|FBXO5|TAOK3|CRLF3|GTSE1|PHF10|SPC25|HECW2|CLSPN|FBXO31|NUF2|BRSK1|TICRR|CDCA5|E2F7|GEN1
GO:1905818	GO Biological Processes	19	regulation of chromosome separation	19_GO:0050789 regulation of biological process	-17.1793	8.50994	13.6003	30198	109	879	27	332|472|605|699|701|891|990|991|1062|1063|5347|7272|9212|9232|9700|9735|10051|10403|10460|10592|11065|26271|55274|57405|57520|83540|348654	BIRC5|ATM|BCL7A|BUB1|BUB1B|CCNB1|CDC6|CDC20|CENPE|CENPF|PLK1|TTK|AURKB|PTTG1|ESPL1|KNTC1|SMC4|NDC80|TACC3|SMC2|UBE2C|FBXO5|PHF10|SPC25|HECW2|NUF2|GEN1
GO:0045786	GO Biological Processes	19	negative regulation of cell cycle	19_GO:0048519 negative regulation of biological process	-17.0841	4.39743	11.4629	30198	375	879	48	472|546|580|641|672|694|699|701|836|899|983|990|991|1021|1063|1111|1739|1763|2146|2625|3014|3164|4751|4998|5347|5371|5933|7124|7272|7832|9212|9232|9700|9735|10403|10457|26271|51347|51379|51512|57405|63967|79733|79791|83540|84446|90381|144455	ATM|ATRX|BARD1|BLM|BRCA1|BTG1|BUB1|BUB1B|CASP3|CCNF|CDK1|CDC6|CDC20|CDK6|CENPF|CHEK1|DLG1|DNA2|EZH2|GATA3|H2AX|NR4A1|NEK2|ORC1|PLK1|PML|RBL1|TNF|TTK|BTG2|AURKB|PTTG1|ESPL1|KNTC1|NDC80|GPNMB|FBXO5|TAOK3|CRLF3|GTSE1|SPC25|CLSPN|E2F8|FBXO31|NUF2|BRSK1|TICRR|E2F7
GO:0051983	GO Biological Processes	19	regulation of chromosome segregation	19_GO:0050789 regulation of biological process	-17.062	7.6638	13.1839	30198	130	879	29	332|472|605|699|701|891|990|991|1062|1063|5347|7272|9212|9232|9700|9735|10051|10403|10460|10592|11004|11065|26271|55274|57405|57520|83540|157313|348654	BIRC5|ATM|BCL7A|BUB1|BUB1B|CCNB1|CDC6|CDC20|CENPE|CENPF|PLK1|TTK|AURKB|PTTG1|ESPL1|KNTC1|SMC4|NDC80|TACC3|SMC2|KIF2C|UBE2C|FBXO5|PHF10|SPC25|HECW2|NUF2|CDCA2|GEN1
GO:1901991	GO Biological Processes	19	negative regulation of mitotic cell cycle phase transition	19_GO:0048519 negative regulation of biological process	-16.7324	6.36918	12.4398	30198	178	879	33	472|580|641|672|699|701|983|990|991|1063|1111|1739|2146|4998|5347|5371|5933|7272|9212|9735|10403|10457|26271|51347|51379|51512|57405|63967|79791|83540|84446|90381|144455	ATM|BARD1|BLM|BRCA1|BUB1|BUB1B|CDK1|CDC6|CDC20|CENPF|CHEK1|DLG1|EZH2|ORC1|PLK1|PML|RBL1|TTK|AURKB|KNTC1|NDC80|GPNMB|FBXO5|TAOK3|CRLF3|GTSE1|SPC25|CLSPN|FBXO31|NUF2|BRSK1|TICRR|E2F7
GO:0010965	GO Biological Processes	19	regulation of mitotic sister chromatid separation	19_GO:0050789 regulation of biological process	-16.5194	8.9466	13.5027	30198	96	879	25	332|472|605|699|701|891|990|991|1062|1063|5347|7272|9212|9232|9700|9735|10403|10460|11065|26271|55274|57405|57520|83540|348654	BIRC5|ATM|BCL7A|BUB1|BUB1B|CCNB1|CDC6|CDC20|CENPE|CENPF|PLK1|TTK|AURKB|PTTG1|ESPL1|KNTC1|NDC80|TACC3|UBE2C|FBXO5|PHF10|SPC25|HECW2|NUF2|GEN1
GO:0010948	GO Biological Processes	19	negative regulation of cell cycle process	19_GO:0048519 negative regulation of biological process	-16.3737	4.90785	11.5177	30198	287	879	41	472|546|580|641|672|699|701|899|983|990|991|1063|1111|1739|1763|2146|3014|4751|4998|5347|5371|5933|7272|9212|9232|9700|9735|10403|10457|26271|51347|51379|51512|57405|63967|79733|79791|83540|84446|90381|144455	ATM|ATRX|BARD1|BLM|BRCA1|BUB1|BUB1B|CCNF|CDK1|CDC6|CDC20|CENPF|CHEK1|DLG1|DNA2|EZH2|H2AX|NEK2|ORC1|PLK1|PML|RBL1|TTK|AURKB|PTTG1|ESPL1|KNTC1|NDC80|GPNMB|FBXO5|TAOK3|CRLF3|GTSE1|SPC25|CLSPN|E2F8|FBXO31|NUF2|BRSK1|TICRR|E2F7
GO:0045930	GO Biological Processes	19	negative regulation of mitotic cell cycle	19_GO:0048519 negative regulation of biological process	-15.9184	5.44836	11.6483	30198	227	879	36	472|580|641|672|694|699|701|983|990|991|1063|1111|1739|2146|4998|5347|5371|5933|7124|7272|7832|9212|9735|10403|10457|26271|51347|51379|51512|57405|63967|79791|83540|84446|90381|144455	ATM|BARD1|BLM|BRCA1|BTG1|BUB1|BUB1B|CDK1|CDC6|CDC20|CENPF|CHEK1|DLG1|EZH2|ORC1|PLK1|PML|RBL1|TNF|TTK|BTG2|AURKB|KNTC1|NDC80|GPNMB|FBXO5|TAOK3|CRLF3|GTSE1|SPC25|CLSPN|FBXO31|NUF2|BRSK1|TICRR|E2F7
GO:0033045	GO Biological Processes	19	regulation of sister chromatid segregation	19_GO:0050789 regulation of biological process	-15.5146	8.17975	12.7607	30198	105	879	25	332|472|605|699|701|891|990|991|1062|1063|5347|7272|9212|9232|9700|9735|10403|10460|11065|26271|55274|57405|57520|83540|348654	BIRC5|ATM|BCL7A|BUB1|BUB1B|CCNB1|CDC6|CDC20|CENPE|CENPF|PLK1|TTK|AURKB|PTTG1|ESPL1|KNTC1|NDC80|TACC3|UBE2C|FBXO5|PHF10|SPC25|HECW2|NUF2|GEN1
GO:0033044	GO Biological Processes	19	regulation of chromosome organization	19_GO:0050789 regulation of biological process	-15.3407	5.08453	11.2287	30198	250	879	37	332|472|546|605|699|701|891|990|991|1062|1063|4171|4751|5073|5347|5371|7153|7272|8313|9212|9232|9700|9735|10051|10403|10460|10592|11065|26271|55274|57405|57520|80119|83540|113130|348654|100134934	BIRC5|ATM|ATRX|BCL7A|BUB1|BUB1B|CCNB1|CDC6|CDC20|CENPE|CENPF|MCM2|NEK2|PARN|PLK1|PML|TOP2A|TTK|AXIN2|AURKB|PTTG1|ESPL1|KNTC1|SMC4|NDC80|TACC3|SMC2|UBE2C|FBXO5|PHF10|SPC25|HECW2|PIF1|NUF2|CDCA5|GEN1|TEN1
GO:0007088	GO Biological Processes	19	regulation of mitotic nuclear division	19_GO:0050789 regulation of biological process	-15.2253	7.56973	12.3809	30198	118	879	26	332|472|699|701|891|940|991|1063|1104|1111|4751|5347|6790|7124|7272|9212|9700|9735|10403|26271|51203|57405|79866|83540|157313|348654	BIRC5|ATM|BUB1|BUB1B|CCNB1|CD28|CDC20|CENPF|RCC1|CHEK1|NEK2|PLK1|AURKA|TNF|TTK|AURKB|ESPL1|KNTC1|NDC80|FBXO5|NUSAP1|SPC25|BORA|NUF2|CDCA2|GEN1
GO:0030071	GO Biological Processes	19	regulation of mitotic metaphase/anaphase transition	19_GO:0050789 regulation of biological process	-14.9396	8.68312	12.7094	30198	91	879	23	332|472|605|699|701|891|990|991|1062|1063|5347|7272|9212|9700|9735|10403|11065|26271|55274|57405|57520|83540|348654	BIRC5|ATM|BCL7A|BUB1|BUB1B|CCNB1|CDC6|CDC20|CENPE|CENPF|PLK1|TTK|AURKB|ESPL1|KNTC1|NDC80|UBE2C|FBXO5|PHF10|SPC25|HECW2|NUF2|GEN1
GO:0007093	GO Biological Processes	19	mitotic cell cycle checkpoint signaling	19_GO:0023052 signaling	-14.7598	7.26202	12.0494	30198	123	879	26	472|580|641|672|699|701|983|990|991|1063|1111|4998|5347|5371|7272|9212|9735|10403|51347|51512|57405|63967|79791|83540|84446|90381	ATM|BARD1|BLM|BRCA1|BUB1|BUB1B|CDK1|CDC6|CDC20|CENPF|CHEK1|ORC1|PLK1|PML|TTK|AURKB|KNTC1|NDC80|TAOK3|GTSE1|SPC25|CLSPN|FBXO31|NUF2|BRSK1|TICRR
GO:1902099	GO Biological Processes	19	regulation of metaphase/anaphase transition of cell cycle	19_GO:0050789 regulation of biological process	-14.6053	8.406	12.4519	30198	94	879	23	332|472|605|699|701|891|990|991|1062|1063|5347|7272|9212|9700|9735|10403|11065|26271|55274|57405|57520|83540|348654	BIRC5|ATM|BCL7A|BUB1|BUB1B|CCNB1|CDC6|CDC20|CENPE|CENPF|PLK1|TTK|AURKB|ESPL1|KNTC1|NDC80|UBE2C|FBXO5|PHF10|SPC25|HECW2|NUF2|GEN1
GO:1901988	GO Biological Processes	19	negative regulation of cell cycle phase transition	19_GO:0048519 negative regulation of biological process	-14.459	5.0522	10.867	30198	238	879	35	472|580|641|672|699|701|983|990|991|1063|1111|1739|1763|2146|3014|4998|5347|5371|5933|7272|9212|9735|10403|10457|26271|51347|51379|51512|57405|63967|79791|83540|84446|90381|144455	ATM|BARD1|BLM|BRCA1|BUB1|BUB1B|CDK1|CDC6|CDC20|CENPF|CHEK1|DLG1|DNA2|EZH2|H2AX|ORC1|PLK1|PML|RBL1|TTK|AURKB|KNTC1|NDC80|GPNMB|FBXO5|TAOK3|CRLF3|GTSE1|SPC25|CLSPN|FBXO31|NUF2|BRSK1|TICRR|E2F7
GO:0000075	GO Biological Processes	19	cell cycle checkpoint signaling	19_GO:0023052 signaling	-14.1461	6.28718	11.3523	30198	153	879	28	472|580|641|672|699|701|983|990|991|1063|1111|1763|3014|4998|5347|5371|7272|9212|9735|10403|51347|51512|57405|63967|79791|83540|84446|90381	ATM|BARD1|BLM|BRCA1|BUB1|BUB1B|CDK1|CDC6|CDC20|CENPF|CHEK1|DNA2|H2AX|ORC1|PLK1|PML|TTK|AURKB|KNTC1|NDC80|TAOK3|GTSE1|SPC25|CLSPN|FBXO31|NUF2|BRSK1|TICRR
GO:0051783	GO Biological Processes	19	regulation of nuclear division	19_GO:0050789 regulation of biological process	-13.8581	6.39713	11.2799	30198	145	879	27	332|472|699|701|891|940|991|1063|1104|1111|2827|4751|5347|6790|7124|7272|9212|9700|9735|10403|26271|51203|57405|79866|83540|157313|348654	BIRC5|ATM|BUB1|BUB1B|CCNB1|CD28|CDC20|CENPF|RCC1|CHEK1|GPR3|NEK2|PLK1|AURKA|TNF|TTK|AURKB|ESPL1|KNTC1|NDC80|FBXO5|NUSAP1|SPC25|BORA|NUF2|CDCA2|GEN1
GO:2001251	GO Biological Processes	19	negative regulation of chromosome organization	19_GO:0048519 negative regulation of biological process	-12.9786	8.58874	11.768	30198	80	879	20	472|546|699|701|991|1063|4171|5347|7153|7272|9212|9232|9700|9735|10403|26271|57405|80119|83540|100134934	ATM|ATRX|BUB1|BUB1B|CDC20|CENPF|MCM2|PLK1|TOP2A|TTK|AURKB|PTTG1|ESPL1|KNTC1|NDC80|FBXO5|SPC25|PIF1|NUF2|TEN1
GO:0033047	GO Biological Processes	19	regulation of mitotic sister chromatid segregation	19_GO:0050789 regulation of biological process	-12.7942	10.6188	12.3626	30198	55	879	17	332|472|699|701|891|991|1063|5347|7272|9212|9232|9735|10403|26271|57405|83540|348654	BIRC5|ATM|BUB1|BUB1B|CCNB1|CDC20|CENPF|PLK1|TTK|AURKB|PTTG1|KNTC1|NDC80|FBXO5|SPC25|NUF2|GEN1
GO:0033046	GO Biological Processes	19	negative regulation of sister chromatid segregation	19_GO:0048519 negative regulation of biological process	-12.6394	14.1462	13.2799	30198	34	879	14	472|699|701|991|1063|5347|7272|9212|9232|9735|10403|26271|57405|83540	ATM|BUB1|BUB1B|CDC20|CENPF|PLK1|TTK|AURKB|PTTG1|KNTC1|NDC80|FBXO5|SPC25|NUF2
GO:0033048	GO Biological Processes	19	negative regulation of mitotic sister chromatid segregation	19_GO:0048519 negative regulation of biological process	-12.6394	14.1462	13.2799	30198	34	879	14	472|699|701|991|1063|5347|7272|9212|9232|9735|10403|26271|57405|83540	ATM|BUB1|BUB1B|CDC20|CENPF|PLK1|TTK|AURKB|PTTG1|KNTC1|NDC80|FBXO5|SPC25|NUF2
GO:2000816	GO Biological Processes	19	negative regulation of mitotic sister chromatid separation	19_GO:0048519 negative regulation of biological process	-12.6394	14.1462	13.2799	30198	34	879	14	472|699|701|991|1063|5347|7272|9212|9232|9735|10403|26271|57405|83540	ATM|BUB1|BUB1B|CDC20|CENPF|PLK1|TTK|AURKB|PTTG1|KNTC1|NDC80|FBXO5|SPC25|NUF2
GO:0051985	GO Biological Processes	19	negative regulation of chromosome segregation	19_GO:0048519 negative regulation of biological process	-12.2271	13.3603	12.8484	30198	36	879	14	472|699|701|991|1063|5347|7272|9212|9232|9735|10403|26271|57405|83540	ATM|BUB1|BUB1B|CDC20|CENPF|PLK1|TTK|AURKB|PTTG1|KNTC1|NDC80|FBXO5|SPC25|NUF2
GO:1905819	GO Biological Processes	19	negative regulation of chromosome separation	19_GO:0048519 negative regulation of biological process	-12.2271	13.3603	12.8484	30198	36	879	14	472|699|701|991|1063|5347|7272|9212|9232|9735|10403|26271|57405|83540	ATM|BUB1|BUB1B|CDC20|CENPF|PLK1|TTK|AURKB|PTTG1|KNTC1|NDC80|FBXO5|SPC25|NUF2
GO:0045841	GO Biological Processes	19	negative regulation of mitotic metaphase/anaphase transition	19_GO:0048519 negative regulation of biological process	-11.9019	14.4069	12.9314	30198	31	879	13	472|699|701|991|1063|5347|7272|9212|9735|10403|26271|57405|83540	ATM|BUB1|BUB1B|CDC20|CENPF|PLK1|TTK|AURKB|KNTC1|NDC80|FBXO5|SPC25|NUF2
GO:0045839	GO Biological Processes	19	negative regulation of mitotic nuclear division	19_GO:0048519 negative regulation of biological process	-11.6632	12.3325	12.2618	30198	39	879	14	472|699|701|991|1063|1111|5347|7272|9212|9735|10403|26271|57405|83540	ATM|BUB1|BUB1B|CDC20|CENPF|CHEK1|PLK1|TTK|AURKB|KNTC1|NDC80|FBXO5|SPC25|NUF2
GO:1902100	GO Biological Processes	19	negative regulation of metaphase/anaphase transition of cell cycle	19_GO:0048519 negative regulation of biological process	-11.4815	13.5338	12.4735	30198	33	879	13	472|699|701|991|1063|5347|7272|9212|9735|10403|26271|57405|83540	ATM|BUB1|BUB1B|CDC20|CENPF|PLK1|TTK|AURKB|KNTC1|NDC80|FBXO5|SPC25|NUF2
GO:0007094	GO Biological Processes	19	mitotic spindle assembly checkpoint signaling	19_GO:0023052 signaling	-10.9467	14.2158	12.3286	30198	29	879	12	472|699|701|991|1063|5347|7272|9212|9735|10403|57405|83540	ATM|BUB1|BUB1B|CDC20|CENPF|PLK1|TTK|AURKB|KNTC1|NDC80|SPC25|NUF2
GO:0071173	GO Biological Processes	19	spindle assembly checkpoint signaling	19_GO:0023052 signaling	-10.9467	14.2158	12.3286	30198	29	879	12	472|699|701|991|1063|5347|7272|9212|9735|10403|57405|83540	ATM|BUB1|BUB1B|CDC20|CENPF|PLK1|TTK|AURKB|KNTC1|NDC80|SPC25|NUF2
GO:0071174	GO Biological Processes	19	mitotic spindle checkpoint signaling	19_GO:0023052 signaling	-10.9467	14.2158	12.3286	30198	29	879	12	472|699|701|991|1063|5347|7272|9212|9735|10403|57405|83540	ATM|BUB1|BUB1B|CDC20|CENPF|PLK1|TTK|AURKB|KNTC1|NDC80|SPC25|NUF2
GO:0031577	GO Biological Processes	19	spindle checkpoint signaling	19_GO:0023052 signaling	-10.7365	13.742	12.09	30198	30	879	12	472|699|701|991|1063|5347|7272|9212|9735|10403|57405|83540	ATM|BUB1|BUB1B|CDC20|CENPF|PLK1|TTK|AURKB|KNTC1|NDC80|SPC25|NUF2
GO:0051129	GO Biological Processes	19	negative regulation of cellular component organization	19_GO:0048519 negative regulation of biological process	-10.6199	2.72658	7.96174	30198	693	879	55	293|337|345|472|546|672|699|701|899|991|1063|1111|1600|1785|1803|2045|2534|2629|2672|2764|3146|3670|3925|4171|5347|5800|5830|6585|7124|7153|7272|7454|8898|9212|9232|9535|9700|9735|9928|10403|22974|23105|26271|29767|57142|57405|79772|80119|83540|91663|112476|114822|147138|197358|100134934	SLC25A6|APOA4|APOC3|ATM|ATRX|BRCA1|BUB1|BUB1B|CCNF|CDC20|CENPF|CHEK1|DAB1|DNM2|DPP4|EPHA7|FYN|GBA|GFI1|GMFB|HMGB1|ISL1|STMN1|MCM2|PLK1|PTPRO|PEX5|SLIT1|TNF|TOP2A|TTK|WAS|MTMR2|AURKB|PTTG1|GMFG|ESPL1|KNTC1|KIF14|NDC80|TPX2|FSTL4|FBXO5|TMOD2|RTN4|SPC25|MCTP1|PIF1|NUF2|MYADM|PRRT2|RHPN1|TMC8|NLRC3|TEN1
GO:0051784	GO Biological Processes	19	negative regulation of nuclear division	19_GO:0048519 negative regulation of biological process	-10.544	10.4559	11.1128	30198	46	879	14	472|699|701|991|1063|1111|5347|7272|9212|9735|10403|26271|57405|83540	ATM|BUB1|BUB1B|CDC20|CENPF|CHEK1|PLK1|TTK|AURKB|KNTC1|NDC80|FBXO5|SPC25|NUF2
GO:0010389	GO Biological Processes	19	regulation of G2/M transition of mitotic cell cycle	19_GO:0050789 regulation of biological process	-10.1085	6.52744	9.58643	30198	100	879	19	472|580|641|672|891|983|990|1063|1111|4998|5347|6790|9212|9928|26271|51347|63967|84446|90381	ATM|BARD1|BLM|BRCA1|CCNB1|CDK1|CDC6|CENPF|CHEK1|ORC1|PLK1|AURKA|AURKB|KIF14|FBXO5|TAOK3|CLSPN|BRSK1|TICRR
GO:0042770	GO Biological Processes	19	signal transduction in response to DNA damage	19_GO:0023052 signaling	-9.52472	5.42447	8.85437	30198	133	879	21	472|546|641|672|675|983|1111|2305|3014|5347|5371|6672|7471|8493|51347|51512|63967|79791|84446|90381|144455	ATM|ATRX|BLM|BRCA1|BRCA2|CDK1|CHEK1|FOXM1|H2AX|PLK1|PML|SP100|WNT1|PPM1D|TAOK3|GTSE1|CLSPN|FBXO31|BRSK1|TICRR|E2F7
GO:1902749	GO Biological Processes	19	regulation of cell cycle G2/M phase transition	19_GO:0050789 regulation of biological process	-9.29439	5.88058	8.91959	30198	111	879	19	472|580|641|672|891|983|990|1063|1111|4998|5347|6790|9212|9928|26271|51347|63967|84446|90381	ATM|BARD1|BLM|BRCA1|CCNB1|CDK1|CDC6|CENPF|CHEK1|ORC1|PLK1|AURKA|AURKB|KIF14|FBXO5|TAOK3|CLSPN|BRSK1|TICRR
GO:0010639	GO Biological Processes	19	negative regulation of organelle organization	19_GO:0048519 negative regulation of biological process	-9.23986	3.4154	7.77837	30198	342	879	34	293|472|546|672|699|701|899|991|1063|1111|1785|2764|3925|4171|5347|7153|7272|7454|9212|9232|9535|9700|9735|10403|22974|26271|29767|57405|80119|83540|91663|112476|114822|100134934	SLC25A6|ATM|ATRX|BRCA1|BUB1|BUB1B|CCNF|CDC20|CENPF|CHEK1|DNM2|GMFB|STMN1|MCM2|PLK1|TOP2A|TTK|WAS|AURKB|PTTG1|GMFG|ESPL1|KNTC1|NDC80|TPX2|FBXO5|TMOD2|SPC25|PIF1|NUF2|MYADM|PRRT2|RHPN1|TEN1
GO:0044818	GO Biological Processes	19	mitotic G2/M transition checkpoint	19_GO:0023052 signaling	-8.77227	8.75714	9.5999	30198	51	879	13	472|580|641|672|983|990|1111|4998|5347|51347|63967|84446|90381	ATM|BARD1|BLM|BRCA1|CDK1|CDC6|CHEK1|ORC1|PLK1|TAOK3|CLSPN|BRSK1|TICRR
GO:0010972	GO Biological Processes	19	negative regulation of G2/M transition of mitotic cell cycle	19_GO:0048519 negative regulation of biological process	-8.36145	7.39953	8.94304	30198	65	879	14	472|580|641|672|983|990|1111|4998|5347|9212|51347|63967|84446|90381	ATM|BARD1|BLM|BRCA1|CDK1|CDC6|CHEK1|ORC1|PLK1|AURKB|TAOK3|CLSPN|BRSK1|TICRR
GO:1902750	GO Biological Processes	19	negative regulation of cell cycle G2/M phase transition	19_GO:0048519 negative regulation of biological process	-8.17953	7.17865	8.76649	30198	67	879	14	472|580|641|672|983|990|1111|4998|5347|9212|51347|63967|84446|90381	ATM|BARD1|BLM|BRCA1|CDK1|CDC6|CHEK1|ORC1|PLK1|AURKB|TAOK3|CLSPN|BRSK1|TICRR
GO:0044774	GO Biological Processes	19	mitotic DNA integrity checkpoint signaling	19_GO:0023052 signaling	-7.8064	6.20873	8.22775	30198	83	879	15	472|641|672|983|990|1111|4998|5347|5371|51347|51512|63967|79791|84446|90381	ATM|BLM|BRCA1|CDK1|CDC6|CHEK1|ORC1|PLK1|PML|TAOK3|GTSE1|CLSPN|FBXO31|BRSK1|TICRR
GO:0031570	GO Biological Processes	19	DNA integrity checkpoint signaling	19_GO:0023052 signaling	-7.63172	5.26157	7.78831	30198	111	879	17	472|641|672|983|990|1111|1763|3014|4998|5347|5371|51347|51512|63967|79791|84446|90381	ATM|BLM|BRCA1|CDK1|CDC6|CHEK1|DNA2|H2AX|ORC1|PLK1|PML|TAOK3|GTSE1|CLSPN|FBXO31|BRSK1|TICRR
GO:0007095	GO Biological Processes	19	mitotic G2 DNA damage checkpoint signaling	19_GO:0023052 signaling	-7.40495	9.8157	9.03556	30198	35	879	10	472|641|672|983|1111|5347|51347|63967|84446|90381	ATM|BLM|BRCA1|CDK1|CHEK1|PLK1|TAOK3|CLSPN|BRSK1|TICRR
GO:0044773	GO Biological Processes	19	mitotic DNA damage checkpoint signaling	19_GO:0023052 signaling	-6.35488	5.65335	7.17068	30198	79	879	13	472|641|672|983|1111|5347|5371|51347|51512|63967|79791|84446|90381	ATM|BLM|BRCA1|CDK1|CHEK1|PLK1|PML|TAOK3|GTSE1|CLSPN|FBXO31|BRSK1|TICRR
GO:0000940	GO Cellular Components	20	outer kinetochore		-6.32279	17.1775	9.70511	30198	12	879	6	701|891|1063|5347|10403|220134	BUB1B|CCNB1|CENPF|PLK1|NDC80|SKA1
GO:0000077	GO Biological Processes	19	DNA damage checkpoint signaling	19_GO:0023052 signaling	-5.75313	4.6696	6.4594	30198	103	879	14	472|641|672|983|1111|3014|5347|5371|51347|51512|63967|79791|84446|90381	ATM|BLM|BRCA1|CDK1|CHEK1|H2AX|PLK1|PML|TAOK3|GTSE1|CLSPN|FBXO31|BRSK1|TICRR
GO:0050778	GO Biological Processes	19	positive regulation of immune response	19_GO:0002376 immune system process	-21.7186	4.05958	12.7345	30198	567	879	67	100|563|640|715|720|909|912|913|915|916|919|920|925|926|931|940|973|974|1236|1380|1511|2208|2533|2534|2625|3146|3148|3554|3593|3600|3702|3902|3929|3932|4179|4321|4602|5063|5469|5788|5914|6363|6967|7124|7294|7409|7468|7535|7784|8631|10666|22914|23149|28526|50852|51311|54440|54923|56253|64005|81494|85363|114548|116449|117854|340061|100423062	ADA|AZGP1|BLK|C1R|C4A|CD1A|CD1D|CD1E|CD3D|CD3E|CD247|CD4|CD8A|CD8B|MS4A1|CD28|CD79A|CD79B|CCR7|CR2|CTSG|FCER2|FYB1|FYN|GATA3|HMGB1|HMGB2|IL1R1|IL12B|IL15|ITK|LAG3|LBP|LCK|CD46|MMP12|MYB|PAK3|MED1|PTPRC|RARA|CCL19|TRGC2|TNF|TXK|VAV1|NSD2|ZAP70|ZP3|SKAP1|CD226|KLRK1|FCHO1|TRDC|TRAT1|TLR8|SASH3|LIME1|CRTAM|MYO1G|CFHR5|TRIM5|NLRP3|CLNK|TRIM6|STING1|IGLL5
GO:0002253	GO Biological Processes	19	activation of immune response	19_GO:0002376 immune system process	-10.8154	3.72524	8.64542	30198	332	879	36	640|715|720|915|916|919|925|926|931|940|973|974|1380|2533|2534|2625|3146|3702|3932|4179|5063|5788|6967|7294|7409|7535|8631|22914|23149|28526|54923|64005|81494|85363|340061|100423062	BLK|C1R|C4A|CD3D|CD3E|CD247|CD8A|CD8B|MS4A1|CD28|CD79A|CD79B|CR2|FYB1|FYN|GATA3|HMGB1|ITK|LCK|CD46|PAK3|PTPRC|TRGC2|TXK|VAV1|ZAP70|SKAP1|KLRK1|FCHO1|TRDC|LIME1|MYO1G|CFHR5|TRIM5|STING1|IGLL5
GO:0050852	GO Biological Processes	19	T cell receptor signaling pathway	19_GO:0002376 immune system process	-9.87552	6.33732	9.39499	30198	103	879	19	915|916|919|925|926|940|2533|2534|2625|3702|3932|5788|6967|7294|7535|8631|23149|28526|54923	CD3D|CD3E|CD247|CD8A|CD8B|CD28|FYB1|FYN|GATA3|ITK|LCK|PTPRC|TRGC2|TXK|ZAP70|SKAP1|FCHO1|TRDC|LIME1
GO:0002764	GO Biological Processes	19	immune response-regulating signaling pathway	19_GO:0002376 immune system process	-9.45377	3.33363	7.83099	30198	371	879	36	640|915|916|919|925|926|931|940|973|974|1380|2209|2533|2534|2625|3702|3821|3932|5063|5788|6967|7124|7294|7409|7535|8631|22861|22914|23149|28526|51311|54923|64005|79931|114548|100423062	BLK|CD3D|CD3E|CD247|CD8A|CD8B|MS4A1|CD28|CD79A|CD79B|CR2|FCGR1A|FYB1|FYN|GATA3|ITK|KLRC1|LCK|PAK3|PTPRC|TRGC2|TNF|TXK|VAV1|ZAP70|SKAP1|NLRP1|KLRK1|FCHO1|TRDC|TLR8|LIME1|MYO1G|TNIP3|NLRP3|IGLL5
GO:0002768	GO Biological Processes	19	immune response-regulating cell surface receptor signaling pathway	19_GO:0002376 immune system process	-9.28696	3.68513	7.94174	30198	289	879	31	640|915|916|919|925|926|931|940|973|974|1380|2209|2533|2534|2625|3702|3821|3932|5063|5788|6967|7294|7409|7535|8631|22914|23149|28526|54923|64005|100423062	BLK|CD3D|CD3E|CD247|CD8A|CD8B|MS4A1|CD28|CD79A|CD79B|CR2|FCGR1A|FYB1|FYN|GATA3|ITK|KLRC1|LCK|PAK3|PTPRC|TRGC2|TXK|VAV1|ZAP70|SKAP1|KLRK1|FCHO1|TRDC|LIME1|MYO1G|IGLL5
GO:0002429	GO Biological Processes	19	immune response-activating cell surface receptor signaling pathway	19_GO:0002376 immune system process	-9.16563	3.84669	7.96661	30198	259	879	29	640|915|916|919|925|926|931|940|973|974|1380|2533|2534|2625|3702|3932|5063|5788|6967|7294|7409|7535|8631|22914|23149|28526|54923|64005|100423062	BLK|CD3D|CD3E|CD247|CD8A|CD8B|MS4A1|CD28|CD79A|CD79B|CR2|FYB1|FYN|GATA3|ITK|LCK|PAK3|PTPRC|TRGC2|TXK|VAV1|ZAP70|SKAP1|KLRK1|FCHO1|TRDC|LIME1|MYO1G|IGLL5
GO:0002757	GO Biological Processes	19	immune response-activating signal transduction	19_GO:0002376 immune system process	-9.16563	3.84669	7.96661	30198	259	879	29	640|915|916|919|925|926|931|940|973|974|1380|2533|2534|2625|3702|3932|5063|5788|6967|7294|7409|7535|8631|22914|23149|28526|54923|64005|100423062	BLK|CD3D|CD3E|CD247|CD8A|CD8B|MS4A1|CD28|CD79A|CD79B|CR2|FYB1|FYN|GATA3|ITK|LCK|PAK3|PTPRC|TRGC2|TXK|VAV1|ZAP70|SKAP1|KLRK1|FCHO1|TRDC|LIME1|MYO1G|IGLL5
GO:0050851	GO Biological Processes	19	antigen receptor-mediated signaling pathway	19_GO:0002376 immune system process	-8.16505	4.06167	7.57851	30198	203	879	24	640|915|916|919|925|926|931|940|973|974|2533|2534|2625|3702|3932|5788|6967|7294|7535|8631|23149|28526|54923|100423062	BLK|CD3D|CD3E|CD247|CD8A|CD8B|MS4A1|CD28|CD79A|CD79B|FYB1|FYN|GATA3|ITK|LCK|PTPRC|TRGC2|TXK|ZAP70|SKAP1|FCHO1|TRDC|LIME1|IGLL5
GO:0043235	GO Cellular Components	20	receptor complex		-7.43757	2.58925	6.47668	30198	544	879	41	406|780|915|916|919|920|925|926|948|973|974|1380|2045|2046|2891|2892|2900|3561|3563|3568|3593|3645|3667|3821|4914|5979|6967|7253|7535|8631|28526|50852|51555|54923|56938|64096|64109|64840|93145|126129|254263	ARNTL|DDR1|CD3D|CD3E|CD247|CD4|CD8A|CD8B|CD36|CD79A|CD79B|CR2|EPHA7|EPHA8|GRIA2|GRIA3|GRIK4|IL2RG|IL3RA|IL5RA|IL12B|INSRR|IRS1|KLRC1|NTRK1|RET|TRGC2|TSHR|ZAP70|SKAP1|TRDC|TRAT1|PEX5L|LIME1|ARNTL2|GFRA4|CRLF2|PORCN|OLFM2|CPT1C|CNIH2
GO:0098797	GO Cellular Components	20	plasma membrane protein complex		-6.71149	2.271	5.93837	30198	711	879	47	836|915|916|919|920|925|926|973|974|1739|2770|2774|2891|2892|2900|3120|3146|3645|3667|3741|3753|3754|3757|3760|3775|3776|3785|5880|5979|6323|6326|6328|6334|6335|6967|7535|8631|10021|28526|50507|50852|54923|64840|93145|126129|170850|254263	CASP3|CD3D|CD3E|CD247|CD4|CD8A|CD8B|CD79A|CD79B|DLG1|GNAI1|GNAL|GRIA2|GRIA3|GRIK4|HLA-DQB2|HMGB1|INSRR|IRS1|KCNA5|KCNE1|KCNF1|KCNH2|KCNJ3|KCNK1|KCNK2|KCNQ2|RAC2|RET|SCN1A|SCN2A|SCN3A|SCN8A|SCN9A|TRGC2|ZAP70|SKAP1|HCN4|TRDC|NOX4|TRAT1|LIME1|PORCN|OLFM2|CPT1C|KCNG3|CNIH2
GO:0098802	GO Cellular Components	20	plasma membrane signaling receptor complex		-4.13496	2.46926	4.5751	30198	320	879	23	915|916|919|920|925|926|973|974|2891|2892|2900|3645|3667|6967|7535|8631|28526|50852|54923|64840|93145|126129|254263	CD3D|CD3E|CD247|CD4|CD8A|CD8B|CD79A|CD79B|GRIA2|GRIA3|GRIK4|INSRR|IRS1|TRGC2|ZAP70|SKAP1|TRDC|TRAT1|LIME1|PORCN|OLFM2|CPT1C|CNIH2
GO:0098552	GO Cellular Components	20	side of membrane		-20.4111	3.62161	11.9994	30198	683	879	72	100|433|563|622|640|909|912|913|915|916|920|921|923|925|931|939|940|948|959|969|973|974|1230|1233|1236|1739|1828|2208|2534|2770|2774|2891|3120|3554|3561|3563|3568|3575|3579|3593|3760|3821|3902|3932|4063|4065|5133|5788|6967|7124|7535|7852|8502|9265|9429|9788|10257|10495|10666|10803|22914|28526|30835|51311|51744|55068|55966|64096|64109|81502|343413|100423062	ADA|ASGR2|AZGP1|BDH1|BLK|CD1A|CD1D|CD1E|CD3D|CD3E|CD4|CD5|CD6|CD8A|MS4A1|CD27|CD28|CD36|CD40LG|CD69|CD79A|CD79B|CCR1|CCR4|CCR7|DLG1|DSG1|FCER2|FYN|GNAI1|GNAL|GRIA2|HLA-DQB2|IL1R1|IL2RG|IL3RA|IL5RA|IL7R|CXCR2|IL12B|KCNJ3|KLRC1|LAG3|LCK|LY9|LY75|PDCD1|PTPRC|TRGC2|TNF|ZAP70|CXCR4|PKP4|CYTH3|ABCG2|MTSS1|ABCC4|ENOX2|CD226|CCR9|KLRK1|TRDC|CD209|TLR8|CD244|ENOX1|AJAP1|GFRA4|CRLF2|HM13|FCRL6|IGLL5
GO:0009897	GO Cellular Components	20	external side of plasma membrane		-19.515	4.25703	12.1884	30198	460	879	57	100|433|563|909|912|913|915|916|920|921|923|925|931|939|940|948|959|969|973|974|1230|1233|1236|2208|2891|3554|3561|3563|3568|3575|3579|3593|3760|3821|3902|4063|4065|5133|5788|6967|7124|7852|9429|10257|10495|10666|10803|22914|28526|30835|51311|51744|55068|64096|64109|343413|100423062	ADA|ASGR2|AZGP1|CD1A|CD1D|CD1E|CD3D|CD3E|CD4|CD5|CD6|CD8A|MS4A1|CD27|CD28|CD36|CD40LG|CD69|CD79A|CD79B|CCR1|CCR4|CCR7|FCER2|GRIA2|IL1R1|IL2RG|IL3RA|IL5RA|IL7R|CXCR2|IL12B|KCNJ3|KLRC1|LAG3|LY9|LY75|PDCD1|PTPRC|TRGC2|TNF|CXCR4|ABCG2|ABCC4|ENOX2|CD226|CCR9|KLRK1|TRDC|CD209|TLR8|CD244|ENOX1|GFRA4|CRLF2|FCRL6|IGLL5
GO:0019900	GO Molecular Functions	21	kinase binding		-20.3893	3.43104	11.8399	30198	771	879	77	399|580|694|846|890|891|896|916|919|920|923|925|940|990|1130|1641|1739|1785|1826|1994|2305|2643|3208|3667|3741|3832|3932|4745|4753|4914|5073|5111|5347|5788|5880|5914|6262|6672|6790|6853|7153|7443|7454|8313|8493|8527|8631|8633|9046|9055|9134|9212|9414|9892|9928|10666|10723|22974|23177|23542|26271|27040|27240|50507|50852|54923|79866|80208|84446|85363|116986|117854|151648|168002|245711|257144|340061	RHOH|BARD1|BTG1|CASR|CCNA2|CCNB1|CCND3|CD3E|CD247|CD4|CD6|CD8A|CD28|CDC6|LYST|DCX|DLG1|DNM2|DSCAM|ELAVL1|FOXM1|GCH1|HPCA|IRS1|KCNA5|KIF11|LCK|NELL1|NELL2|NTRK1|PARN|PCNA|PLK1|PTPRC|RAC2|RARA|RYR2|SP100|AURKA|SYN1|TOP2A|VRK1|WAS|AXIN2|PPM1D|DGKD|SKAP1|UNC5C|DOK2|PRC1|CCNE2|AURKB|TJP2|SNAP91|KIF14|CD226|SLC12A7|TPX2|CEP68|MAPK8IP2|FBXO5|LAT|SIT1|NOX4|TRAT1|LIME1|BORA|SPG11|BRSK1|TRIM5|AGAP2|TRIM6|S…
GO:0019901	GO Molecular Functions	21	protein kinase binding		-17.1712	3.34076	10.7619	30198	689	879	67	399|846|890|891|896|916|919|920|923|925|940|1130|1641|1739|1785|1826|1994|2305|2643|3667|3741|3832|3932|4745|4753|5073|5111|5347|5788|5880|5914|6262|6790|6853|7153|7443|7454|8313|8493|8631|8633|9046|9055|9134|9414|9892|9928|10666|10723|22974|23177|23542|26271|27040|50507|50852|54923|79866|80208|84446|85363|116986|117854|168002|245711|257144|340061	RHOH|CASR|CCNA2|CCNB1|CCND3|CD3E|CD247|CD4|CD6|CD8A|CD28|LYST|DCX|DLG1|DNM2|DSCAM|ELAVL1|FOXM1|GCH1|IRS1|KCNA5|KIF11|LCK|NELL1|NELL2|PARN|PCNA|PLK1|PTPRC|RAC2|RARA|RYR2|AURKA|SYN1|TOP2A|VRK1|WAS|AXIN2|PPM1D|SKAP1|UNC5C|DOK2|PRC1|CCNE2|TJP2|SNAP91|KIF14|CD226|SLC12A7|TPX2|CEP68|MAPK8IP2|FBXO5|LAT|NOX4|TRAT1|LIME1|BORA|SPG11|BRSK1|TRIM5|AGAP2|TRIM6|DACT2|SPDYA|GCSAM|STING1
GO:0006259	GO Biological Processes	19	DNA metabolic process	19_GO:0008152 metabolic process	-18.8711	3.33193	11.2966	30198	763	879	74	472|546|580|641|672|675|959|983|990|1063|1111|1763|1791|1854|2070|2138|2146|2305|3014|3070|3146|3148|3835|4171|4172|4173|4174|4175|4176|4678|4998|5111|5429|5888|5896|5897|5984|6672|6932|7153|7468|7832|8208|8313|8493|9134|9156|9219|9232|9401|9768|10293|10926|11169|23646|29128|51176|51347|55010|55215|55345|55388|63967|79000|79892|80119|84057|90381|92797|113130|157570|286826|348654|100134934	ATM|ATRX|BARD1|BLM|BRCA1|BRCA2|CD40LG|CDK1|CDC6|CENPF|CHEK1|DNA2|DNTT|DUT|EYA4|EYA1|EZH2|FOXM1|H2AX|HELLS|HMGB1|HMGB2|KIF22|MCM2|MCM3|MCM4|MCM5|MCM6|MCM7|NASP|ORC1|PCNA|POLH|RAD51|RAG1|RAG2|RFC4|SP100|TCF7|TOP2A|NSD2|BTG2|CHAF1B|AXIN2|PPM1D|CCNE2|EXO1|MTA2|PTTG1|RECQL4|PCLAF|TRAIP|DBF4|WDHD1|PLD3|UHRF1|LEF1|TAOK3|PARPBP|FANCI|ZGRF1|MCM10|CLSPN|AUNIP|MCMBP|PIF1|MND1|TICRR|HELB|CDCA5|ESCO2|LIN9|GEN…
GO:0006974	GO Biological Processes	19	cellular response to DNA damage stimulus	19_GO:0050896 response to stimulus	-16.6078	3.22226	10.487	30198	725	879	68	472|546|580|640|641|672|675|836|983|1111|1763|1791|2070|2138|2305|3014|3146|3148|3835|4171|4172|4173|4174|4175|4176|5111|5347|5371|5429|5888|5984|6672|6872|7124|7153|7443|7468|7471|7832|8208|8493|9156|9232|9401|9766|9768|10293|11169|29128|51347|51512|55010|55215|55388|63967|79000|79791|79968|80119|84446|84930|90381|92797|113130|144455|157570|245711|348654	ATM|ATRX|BARD1|BLK|BLM|BRCA1|BRCA2|CASP3|CDK1|CHEK1|DNA2|DNTT|EYA4|EYA1|FOXM1|H2AX|HMGB1|HMGB2|KIF22|MCM2|MCM3|MCM4|MCM5|MCM6|MCM7|PCNA|PLK1|PML|POLH|RAD51|RFC4|SP100|TAF1|TNF|TOP2A|VRK1|NSD2|WNT1|BTG2|CHAF1B|PPM1D|EXO1|PTTG1|RECQL4|SUSD6|PCLAF|TRAIP|WDHD1|UHRF1|TAOK3|GTSE1|PARPBP|FANCI|MCM10|CLSPN|AUNIP|FBXO31|WDR76|PIF1|BRSK1|MASTL|TICRR|HELB|CDCA5|E2F7|ESCO2|SPDYA|GEN1
GO:0006281	GO Biological Processes	19	DNA repair	19_GO:0050896 response to stimulus	-12.718	3.40008	9.22624	30198	485	879	48	472|546|580|641|672|675|983|1111|1763|1791|2070|2138|2305|3014|3146|3148|3835|4171|4172|4173|4174|4175|4176|5111|5429|5888|5984|7468|7832|8208|9156|9232|9401|9768|10293|11169|29128|51347|55010|55215|63967|79000|80119|90381|92797|113130|157570|348654	ATM|ATRX|BARD1|BLM|BRCA1|BRCA2|CDK1|CHEK1|DNA2|DNTT|EYA4|EYA1|FOXM1|H2AX|HMGB1|HMGB2|KIF22|MCM2|MCM3|MCM4|MCM5|MCM6|MCM7|PCNA|POLH|RAD51|RFC4|NSD2|BTG2|CHAF1B|EXO1|PTTG1|RECQL4|PCLAF|TRAIP|WDHD1|UHRF1|TAOK3|PARPBP|FANCI|CLSPN|AUNIP|PIF1|TICRR|HELB|CDCA5|ESCO2|GEN1
GO:0000781	GO Cellular Components	20	chromosome, telomeric region		-9.85445	4.90785	8.79461	30198	168	879	24	472|546|641|675|983|1111|1763|2146|3014|4171|4172|4173|4174|4175|4176|4998|5111|5371|5888|6672|9219|9401|80119|100134934	ATM|ATRX|BLM|BRCA2|CDK1|CHEK1|DNA2|EZH2|H2AX|MCM2|MCM3|MCM4|MCM5|MCM6|MCM7|ORC1|PCNA|PML|RAD51|SP100|MTA2|RECQL4|PIF1|TEN1
GO:0000723	GO Biological Processes	19	telomere maintenance	19_GO:0008152 metabolic process	-4.73577	4.38574	5.69255	30198	94	879	12	472|641|675|1763|5111|5888|6672|9134|9156|9401|80119|100134934	ATM|BLM|BRCA2|DNA2|PCNA|RAD51|SP100|CCNE2|EXO1|RECQL4|PIF1|TEN1
GO:0032200	GO Biological Processes	19	telomere organization	19_GO:0009987 cellular process	-4.08856	3.54456	4.95585	30198	126	879	13	472|641|675|1763|2146|5111|5888|6672|9134|9156|9401|80119|100134934	ATM|BLM|BRCA2|DNA2|EZH2|PCNA|RAD51|SP100|CCNE2|EXO1|RECQL4|PIF1|TEN1
GO:0000307	GO Cellular Components	20	cyclin-dependent protein kinase holoenzyme complex		-4.98276	6.31009	6.44118	30198	49	879	9	890|891|896|899|983|1021|5111|9133|9134	CCNA2|CCNB1|CCND3|CCNF|CDK1|CDK6|PCNA|CCNB2|CCNE2
GO:1902911	GO Cellular Components	20	protein kinase complex		-4.23398	3.66077	5.09894	30198	122	879	13	890|891|896|899|983|1021|3645|3667|5111|9133|9134|81887|340061	CCNA2|CCNB1|CCND3|CCNF|CDK1|CDK6|INSRR|IRS1|PCNA|CCNB2|CCNE2|LAS1L|STING1
GO:0000079	GO Biological Processes	19	regulation of cyclin-dependent protein serine/threonine kinase activity	19_GO:0008152 metabolic process	-3.90251	3.61631	4.84591	30198	114	879	12	641|836|890|891|896|899|990|1033|5347|9133|9134|245711	BLM|CASP3|CCNA2|CCNB1|CCND3|CCNF|CDC6|CDKN3|PLK1|CCNB2|CCNE2|SPDYA
GO:1904029	GO Biological Processes	19	regulation of cyclin-dependent protein kinase activity	19_GO:0008152 metabolic process	-3.79464	3.52358	4.73551	30198	117	879	12	641|836|890|891|896|899|990|1033|5347|9133|9134|245711	BLM|CASP3|CCNA2|CCNB1|CCND3|CCNF|CDC6|CDKN3|PLK1|CCNB2|CCNE2|SPDYA
GO:0016538	GO Molecular Functions	21	cyclin-dependent protein serine/threonine kinase regulator activity		-3.23639	4.80969	4.66818	30198	50	879	7	836|890|891|896|899|9133|9134	CASP3|CCNA2|CCNB1|CCND3|CCNF|CCNB2|CCNE2
GO:1902554	GO Cellular Components	20	serine/threonine protein kinase complex		-2.97208	3.24103	4.002	30198	106	879	10	890|891|896|899|983|1021|5111|9133|9134|340061	CCNA2|CCNB1|CCND3|CCNF|CDK1|CDK6|PCNA|CCNB2|CCNE2|STING1
GO:0061695	GO Cellular Components	20	transferase complex, transferring phosphorus-containing groups		-2.19229	2.02088	2.92844	30198	272	879	16	890|891|896|899|983|1021|3645|3667|4172|5111|6872|9133|9134|81887|123169|340061	CCNA2|CCNB1|CCND3|CCNF|CDK1|CDK6|INSRR|IRS1|MCM3|PCNA|TAF1|CCNB2|CCNE2|LAS1L|LEO1|STING1
GO:0051052	GO Biological Processes	19	regulation of DNA metabolic process	19_GO:0008152 metabolic process	-18.2833	3.83854	11.4919	30198	537	879	60	472|546|580|605|641|672|675|890|940|983|990|1111|1763|2070|2138|2305|2625|3005|3010|3014|3146|3575|3776|4171|4172|4173|4174|4175|4176|4751|5063|5073|5111|5371|5429|5788|5888|5984|7124|7454|7468|8313|9212|9760|9767|10926|26271|26585|50507|55010|55274|64769|79000|79733|80119|90381|92797|144455|157570|100134934	ATM|ATRX|BARD1|BCL7A|BLM|BRCA1|BRCA2|CCNA2|CD28|CDK1|CDC6|CHEK1|DNA2|EYA4|EYA1|FOXM1|GATA3|H1-0|H1-6|H2AX|HMGB1|IL7R|KCNK2|MCM2|MCM3|MCM4|MCM5|MCM6|MCM7|NEK2|PAK3|PARN|PCNA|PML|POLH|PTPRC|RAD51|RFC4|TNF|WAS|NSD2|AXIN2|AURKB|TOX|JADE3|DBF4|FBXO5|GREM1|NOX4|PARPBP|PHF10|MEAF6|AUNIP|E2F8|PIF1|TICRR|HELB|E2F7|ESCO2|TEN1
GO:0051054	GO Biological Processes	19	positive regulation of DNA metabolic process	19_GO:0048518 positive regulation of biological process	-9.57738	3.68912	8.07765	30198	298	879	32	472|546|605|672|940|983|1763|2070|2138|2305|3014|3146|4751|5063|5073|5111|5371|5788|5888|5984|7124|7454|7468|9212|9760|10926|26585|50507|55274|64769|79733|144455	ATM|ATRX|BCL7A|BRCA1|CD28|CDK1|DNA2|EYA4|EYA1|FOXM1|H2AX|HMGB1|NEK2|PAK3|PARN|PCNA|PML|PTPRC|RAD51|RFC4|TNF|WAS|NSD2|AURKB|TOX|DBF4|GREM1|NOX4|PHF10|MEAF6|E2F8|E2F7
GO:0080135	GO Biological Processes	19	regulation of cellular response to stress	19_GO:0050896 response to stimulus	-6.50242	2.23331	5.81187	30198	723	879	47	472|580|605|672|675|939|948|1111|1236|1739|2070|2138|2305|2534|2643|3014|3146|3190|3776|4986|5111|5345|5371|5429|5888|6363|6659|7124|7454|7468|7471|8313|9506|10367|10551|23542|23657|26271|51347|55010|55274|55872|64769|79000|79968|81565|92797	ATM|BARD1|BCL7A|BRCA1|BRCA2|CD27|CD36|CHEK1|CCR7|DLG1|EYA4|EYA1|FOXM1|FYN|GCH1|H2AX|HMGB1|HNRNPK|KCNK2|OPRK1|PCNA|SERPINF2|PML|POLH|RAD51|CCL19|SOX4|TNF|WAS|NSD2|WNT1|AXIN2|PAGE4|MICU1|AGR2|MAPK8IP2|SLC7A11|FBXO5|TAOK3|PARPBP|PHF10|PBK|MEAF6|AUNIP|WDR76|NDEL1|HELB
GO:2001020	GO Biological Processes	19	regulation of response to DNA damage stimulus	19_GO:0050896 response to stimulus	-6.38928	3.02145	6.164	30198	307	879	27	472|580|605|672|675|1111|2070|2138|2305|3014|3146|3190|5111|5371|5429|5888|6659|7454|7468|8313|26271|55010|55274|64769|79000|79968|92797	ATM|BARD1|BCL7A|BRCA1|BRCA2|CHEK1|EYA4|EYA1|FOXM1|H2AX|HMGB1|HNRNPK|PCNA|PML|POLH|RAD51|SOX4|WAS|NSD2|AXIN2|FBXO5|PARPBP|PHF10|MEAF6|AUNIP|WDR76|HELB
GO:0006282	GO Biological Processes	19	regulation of DNA repair	19_GO:0050896 response to stimulus	-5.99894	3.43549	6.13232	30198	210	879	21	580|605|672|1111|2070|2138|2305|3014|3146|5111|5371|5429|5888|7454|7468|8313|55010|55274|64769|79000|92797	BARD1|BCL7A|BRCA1|CHEK1|EYA4|EYA1|FOXM1|H2AX|HMGB1|PCNA|PML|POLH|RAD51|WAS|NSD2|AXIN2|PARPBP|PHF10|MEAF6|AUNIP|HELB
GO:2000779	GO Biological Processes	19	regulation of double-strand break repair	19_GO:0050896 response to stimulus	-3.24903	3.07656	4.17134	30198	134	879	12	605|1111|2305|5371|5888|7454|7468|55010|55274|64769|79000|92797	BCL7A|CHEK1|FOXM1|PML|RAD51|WAS|NSD2|PARPBP|PHF10|MEAF6|AUNIP|HELB
GO:0045739	GO Biological Processes	19	positive regulation of DNA repair	19_GO:0048518 positive regulation of biological process	-2.9911	3.04762	3.95608	30198	124	879	11	605|672|2070|2138|2305|3014|3146|5111|7454|55274|64769	BCL7A|BRCA1|EYA4|EYA1|FOXM1|H2AX|HMGB1|PCNA|WAS|PHF10|MEAF6
GO:2001022	GO Biological Processes	19	positive regulation of response to DNA damage stimulus	19_GO:0048518 positive regulation of biological process	-2.56192	2.56062	3.43782	30198	161	879	12	472|605|672|2070|2138|2305|3014|3146|5111|7454|55274|64769	ATM|BCL7A|BRCA1|EYA4|EYA1|FOXM1|H2AX|HMGB1|PCNA|WAS|PHF10|MEAF6
GO:0006260	GO Biological Processes	19	DNA replication	19_GO:0008152 metabolic process	-17.8321	6.21497	12.7799	30198	199	879	36	546|580|641|672|675|983|990|1111|1763|1854|4171|4172|4173|4174|4175|4176|4678|4998|5111|5429|5888|5984|8208|9134|9401|9768|10293|10926|11169|55345|55388|79892|80119|90381|92797|348654	ATRX|BARD1|BLM|BRCA1|BRCA2|CDK1|CDC6|CHEK1|DNA2|DUT|MCM2|MCM3|MCM4|MCM5|MCM6|MCM7|NASP|ORC1|PCNA|POLH|RAD51|RFC4|CHAF1B|CCNE2|RECQL4|PCLAF|TRAIP|DBF4|WDHD1|ZGRF1|MCM10|MCMBP|PIF1|TICRR|HELB|GEN1
GO:0006261	GO Biological Processes	19	DNA-templated DNA replication	19_GO:0008152 metabolic process	-13.7344	6.61651	11.3245	30198	135	879	26	546|580|641|672|675|990|1763|4171|4172|4173|4174|4175|4176|4998|5111|5888|5984|9134|9401|10293|11169|55345|55388|79892|92797|348654	ATRX|BARD1|BLM|BRCA1|BRCA2|CDC6|DNA2|MCM2|MCM3|MCM4|MCM5|MCM6|MCM7|ORC1|PCNA|RAD51|RFC4|CCNE2|RECQL4|TRAIP|WDHD1|ZGRF1|MCM10|MCMBP|HELB|GEN1
GO:0090329	GO Biological Processes	19	regulation of DNA-templated DNA replication	19_GO:0008152 metabolic process	-11.2278	9.47723	11.1892	30198	58	879	16	546|641|675|4171|4172|4173|4174|4175|4176|5111|5984|10926|26271|79733|90381|144455	ATRX|BLM|BRCA2|MCM2|MCM3|MCM4|MCM5|MCM6|MCM7|PCNA|RFC4|DBF4|FBXO5|E2F8|TICRR|E2F7
GO:0006275	GO Biological Processes	19	regulation of DNA replication	19_GO:0008152 metabolic process	-10.931	5.76762	9.68416	30198	137	879	23	546|641|675|890|983|990|1763|4171|4172|4173|4174|4175|4176|5111|5984|9767|10926|26271|64769|79733|90381|144455|157570	ATRX|BLM|BRCA2|CCNA2|CDK1|CDC6|DNA2|MCM2|MCM3|MCM4|MCM5|MCM6|MCM7|PCNA|RFC4|JADE3|DBF4|FBXO5|MEAF6|E2F8|TICRR|E2F7|ESCO2
GO:0017116	GO Molecular Functions	21	single-stranded DNA helicase activity		-10.9305	16.4306	12.8182	30198	23	879	11	1763|4171|4172|4173|4174|4175|4176|5888|5984|80119|92797	DNA2|MCM2|MCM3|MCM4|MCM5|MCM6|MCM7|RAD51|RFC4|PIF1|HELB
GO:0071103	GO Biological Processes	19	DNA conformation change	19_GO:0009987 cellular process	-10.0299	6.46281	9.52176	30198	101	879	19	546|641|1105|1763|3146|3148|4171|4172|4173|4174|4175|4176|5888|5984|7153|9401|80119|92797|165545	ATRX|BLM|CHD1|DNA2|HMGB1|HMGB2|MCM2|MCM3|MCM4|MCM5|MCM6|MCM7|RAD51|RFC4|TOP2A|RECQL4|PIF1|HELB|DQX1
GO:0032392	GO Biological Processes	19	DNA geometric change	19_GO:0009987 cellular process	-9.75015	6.64934	9.44761	30198	93	879	18	546|641|1105|1763|3146|3148|4171|4172|4173|4174|4175|4176|5888|5984|9401|80119|92797|165545	ATRX|BLM|CHD1|DNA2|HMGB1|HMGB2|MCM2|MCM3|MCM4|MCM5|MCM6|MCM7|RAD51|RFC4|RECQL4|PIF1|HELB|DQX1
GO:0003678	GO Molecular Functions	21	DNA helicase activity		-9.6814	7.63443	9.7589	30198	72	879	16	546|641|1105|1763|4171|4172|4173|4174|4175|4176|5888|5984|9401|80119|92797|165545	ATRX|BLM|CHD1|DNA2|MCM2|MCM3|MCM4|MCM5|MCM6|MCM7|RAD51|RFC4|RECQL4|PIF1|HELB|DQX1
GO:0006310	GO Biological Processes	19	DNA recombination	19_GO:0008152 metabolic process	-8.90837	3.98105	7.90936	30198	233	879	27	472|580|641|672|675|959|3014|3146|3148|4171|4172|4173|4174|4175|4176|5888|5896|5897|6932|7153|9156|9401|51176|79000|80119|84057|348654	ATM|BARD1|BLM|BRCA1|BRCA2|CD40LG|H2AX|HMGB1|HMGB2|MCM2|MCM3|MCM4|MCM5|MCM6|MCM7|RAD51|RAG1|RAG2|TCF7|TOP2A|EXO1|RECQL4|LEF1|AUNIP|PIF1|MND1|GEN1
GO:0008094	GO Molecular Functions	21	ATP-dependent activity, acting on DNA		-8.51399	5.62172	8.40824	30198	110	879	18	546|641|1105|1763|3070|4171|4172|4173|4174|4175|4176|5888|5984|7153|9401|80119|92797|165545	ATRX|BLM|CHD1|DNA2|HELLS|MCM2|MCM3|MCM4|MCM5|MCM6|MCM7|RAD51|RFC4|TOP2A|RECQL4|PIF1|HELB|DQX1
GO:0140097	GO Molecular Functions	21	catalytic activity, acting on DNA		-8.45439	3.91767	7.65706	30198	228	879	26	546|641|1105|1763|1791|3070|4171|4172|4173|4174|4175|4176|5111|5429|5888|5896|5984|7153|9156|9401|23646|55345|80119|92797|165545|348654	ATRX|BLM|CHD1|DNA2|DNTT|HELLS|MCM2|MCM3|MCM4|MCM5|MCM6|MCM7|PCNA|POLH|RAD51|RAG1|RFC4|TOP2A|EXO1|RECQL4|PLD3|ZGRF1|PIF1|HELB|DQX1|GEN1
GO:0032508	GO Biological Processes	19	DNA duplex unwinding	19_GO:0009987 cellular process	-8.39925	6.31815	8.60121	30198	87	879	16	546|641|1105|1763|4171|4172|4173|4174|4175|4176|5888|5984|9401|80119|92797|165545	ATRX|BLM|CHD1|DNA2|MCM2|MCM3|MCM4|MCM5|MCM6|MCM7|RAD51|RFC4|RECQL4|PIF1|HELB|DQX1
GO:0006270	GO Biological Processes	19	DNA replication initiation	19_GO:0008152 metabolic process	-8.2983	11.8465	10.1184	30198	29	879	10	990|4171|4172|4173|4174|4175|4176|4998|9134|55388	CDC6|MCM2|MCM3|MCM4|MCM5|MCM6|MCM7|ORC1|CCNE2|MCM10
GO:0006268	GO Biological Processes	19	DNA unwinding involved in DNA replication	19_GO:0008152 metabolic process	-8.29265	14.0543	10.6056	30198	22	879	9	641|4171|4172|4173|4174|4175|4176|5888|9401	BLM|MCM2|MCM3|MCM4|MCM5|MCM6|MCM7|RAD51|RECQL4
GO:0033260	GO Biological Processes	19	nuclear DNA replication	19_GO:0008152 metabolic process	-7.89568	12.8831	10.0837	30198	24	879	9	641|675|1763|4171|4172|4173|4175|5111|5888	BLM|BRCA2|DNA2|MCM2|MCM3|MCM4|MCM6|PCNA|RAD51
GO:0042555	GO Cellular Components	20	MCM complex		-7.79778	25.7662	12.1304	30198	8	879	6	4171|4172|4173|4174|4175|4176	MCM2|MCM3|MCM4|MCM5|MCM6|MCM7
GO:0044786	GO Biological Processes	19	cell cycle DNA replication	19_GO:0008152 metabolic process	-7.71323	12.3678	9.84551	30198	25	879	9	641|675|1763|4171|4172|4173|4175|5111|5888	BLM|BRCA2|DNA2|MCM2|MCM3|MCM4|MCM6|PCNA|RAD51
GO:0006302	GO Biological Processes	19	double-strand break repair	19_GO:0050896 response to stimulus	-7.58354	3.93116	7.2194	30198	201	879	23	472|641|672|675|1763|1791|2138|3014|3146|3148|4171|4172|4173|4174|4175|4176|5888|7468|9401|79000|113130|157570|348654	ATM|BLM|BRCA1|BRCA2|DNA2|DNTT|EYA1|H2AX|HMGB1|HMGB2|MCM2|MCM3|MCM4|MCM5|MCM6|MCM7|RAD51|NSD2|RECQL4|AUNIP|CDCA5|ESCO2|GEN1
GO:0004386	GO Molecular Functions	21	helicase activity		-7.55434	4.4329	7.41919	30198	155	879	20	546|641|1105|1763|3070|4171|4172|4173|4174|4175|4176|5888|5984|9401|29118|55345|80119|92797|165545|317781	ATRX|BLM|CHD1|DNA2|HELLS|MCM2|MCM3|MCM4|MCM5|MCM6|MCM7|RAD51|RFC4|RECQL4|DDX25|ZGRF1|PIF1|HELB|DQX1|DDX51
GO:0030174	GO Biological Processes	19	regulation of DNA-templated DNA replication initiation	19_GO:0008152 metabolic process	-7.04229	16.0323	10.083	30198	15	879	7	4171|4172|4173|4174|4175|4176|90381	MCM2|MCM3|MCM4|MCM5|MCM6|MCM7|TICRR
GO:0071162	GO Cellular Components	20	CMG complex		-6.61295	18.7391	10.1887	30198	11	879	6	4171|4172|4173|4174|4175|4176	MCM2|MCM3|MCM4|MCM5|MCM6|MCM7
GO:0003697	GO Molecular Functions	21	single-stranded DNA binding		-6.41948	4.61915	6.84937	30198	119	879	16	641|675|3146|3148|4171|4172|4173|4174|4175|4176|5888|9401|10051|10592|55388|100134934	BLM|BRCA2|HMGB1|HMGB2|MCM2|MCM3|MCM4|MCM5|MCM6|MCM7|RAD51|RECQL4|SMC4|SMC2|MCM10|TEN1
GO:0000727	GO Biological Processes	19	double-strand break repair via break-induced replication	19_GO:0050896 response to stimulus	-6.32279	17.1775	9.70511	30198	12	879	6	4171|4172|4173|4174|4175|4176	MCM2|MCM3|MCM4|MCM5|MCM6|MCM7
GO:0031261	GO Cellular Components	20	DNA replication preinitiation complex		-6.32279	17.1775	9.70511	30198	12	879	6	4171|4172|4173|4174|4175|4176	MCM2|MCM3|MCM4|MCM5|MCM6|MCM7
GO:1902969	GO Biological Processes	19	mitotic DNA replication	19_GO:0008152 metabolic process	-6.32279	17.1775	9.70511	30198	12	879	6	675|4171|4172|4173|4175|5888	BRCA2|MCM2|MCM3|MCM4|MCM6|RAD51
GO:0000724	GO Biological Processes	19	double-strand break repair via homologous recombination	19_GO:0050896 response to stimulus	-6.03572	4.60111	6.61096	30198	112	879	15	472|641|672|675|3014|4171|4172|4173|4174|4175|4176|5888|9401|79000|348654	ATM|BLM|BRCA1|BRCA2|H2AX|MCM2|MCM3|MCM4|MCM5|MCM6|MCM7|RAD51|RECQL4|AUNIP|GEN1
GO:0000725	GO Biological Processes	19	recombinational repair	19_GO:0050896 response to stimulus	-5.83857	4.44245	6.43199	30198	116	879	15	472|641|672|675|3014|4171|4172|4173|4174|4175|4176|5888|9401|79000|348654	ATM|BLM|BRCA1|BRCA2|H2AX|MCM2|MCM3|MCM4|MCM5|MCM6|MCM7|RAD51|RECQL4|AUNIP|GEN1
GO:0006271	GO Biological Processes	19	DNA strand elongation involved in DNA replication	19_GO:0008152 metabolic process	-5.62163	13.742	8.54679	30198	15	879	6	1763|4172|4173|4176|5111|5984	DNA2|MCM3|MCM4|MCM7|PCNA|RFC4
GO:0022616	GO Biological Processes	19	DNA strand elongation	19_GO:0008152 metabolic process	-4.78684	10.3065	7.2087	30198	20	879	6	1763|4172|4173|4176|5111|5984	DNA2|MCM3|MCM4|MCM7|PCNA|RFC4
GO:0140640	GO Molecular Functions	21	catalytic activity, acting on a nucleic acid		-3.71267	1.97168	4.07326	30198	575	879	33	546|563|641|1105|1763|1791|3070|4171|4172|4173|4174|4175|4176|5073|5111|5429|5888|5896|5984|7153|9156|9337|9401|23646|29118|55345|56986|64118|80119|92797|165545|317781|348654	ATRX|AZGP1|BLM|CHD1|DNA2|DNTT|HELLS|MCM2|MCM3|MCM4|MCM5|MCM6|MCM7|PARN|PCNA|POLH|RAD51|RAG1|RFC4|TOP2A|EXO1|CNOT8|RECQL4|PLD3|DDX25|ZGRF1|DTWD1|DUS1L|PIF1|HELB|DQX1|DDX51|GEN1
GO:1902292	GO Biological Processes	19	cell cycle DNA replication initiation	19_GO:0008152 metabolic process	-3.6285	20.613	7.59411	30198	5	879	3	4171|4172|4173	MCM2|MCM3|MCM4
GO:1902315	GO Biological Processes	19	nuclear cell cycle DNA replication initiation	19_GO:0008152 metabolic process	-3.6285	20.613	7.59411	30198	5	879	3	4171|4172|4173	MCM2|MCM3|MCM4
GO:1902975	GO Biological Processes	19	mitotic DNA replication initiation	19_GO:0008152 metabolic process	-3.6285	20.613	7.59411	30198	5	879	3	4171|4172|4173	MCM2|MCM3|MCM4
GO:0005813	GO Cellular Components	20	centrosome		-17.1021	3.49091	10.851	30198	620	879	63	472|675|891|899|983|991|1021|1063|1111|1785|2733|2770|3014|3161|3796|3932|4172|4751|5111|5324|5347|6790|8313|9133|9134|9212|9493|9700|9768|9847|10403|10460|10615|10733|11004|11064|22981|23177|26005|50852|54801|54820|55165|55722|56992|57679|79000|79187|79682|79791|79959|80709|81565|84446|84930|90417|123169|134359|151648|197358|220134|259266|348654	ATM|BRCA2|CCNB1|CCNF|CDK1|CDC20|CDK6|CENPF|CHEK1|DNM2|GLE1|GNAI1|H2AX|HMMR|KIF2A|LCK|MCM3|NEK2|PCNA|PLAG1|PLK1|AURKA|AXIN2|CCNB2|CCNE2|AURKB|KIF23|ESPL1|PCLAF|C2CD5|NDC80|TACC3|SPAG5|PLK4|KIF2C|CNTRL|NINL|CEP68|C2CD3|TRAT1|HAUS6|NDE1|CEP55|CEP72|KIF15|ALS2|AUNIP|FSD1|CENPU|FBXO31|CEP76|AKNA|NDEL1|BRSK1|MASTL|KNSTRN|LEO1|POC5|SGO1|NLRC3|SKA1|ASPM|GEN1
GO:0034451	GO Cellular Components	20	centriolar satellite		-4.79913	4.13532	5.65177	30198	108	879	13	5347|9847|10460|10615|11064|23177|26005|50852|55722|79682|90417|197358|220134	PLK1|C2CD5|TACC3|SPAG5|CNTRL|CEP68|C2CD3|TRAT1|CEP72|CENPU|KNSTRN|NLRC3|SKA1
GO:0045058	GO Biological Processes	19	T cell selection	19_GO:0002376 immune system process	-9.93813	10.6337	10.8176	30198	42	879	13	326|912|915|916|920|940|1236|2625|3600|4063|5788|7535|9760	AIRE|CD1D|CD3D|CD3E|CD4|CD28|CCR7|GATA3|IL15|LY9|PTPRC|ZAP70|TOX
GO:0033077	GO Biological Processes	19	T cell differentiation in thymus	19_GO:0002376 immune system process	-8.54846	8.42669	9.36973	30198	53	879	13	326|915|916|940|1021|1236|2625|2629|5788|5896|5897|7471|7535	AIRE|CD3D|CD3E|CD28|CDK6|CCR7|GATA3|GBA|PTPRC|RAG1|RAG2|WNT1|ZAP70
GO:0045061	GO Biological Processes	19	thymic T cell selection	19_GO:0002376 immune system process	-7.54689	14.4652	10.1658	30198	19	879	8	326|915|916|940|1236|2625|5788|7535	AIRE|CD3D|CD3E|CD28|CCR7|GATA3|PTPRC|ZAP70
GO:0001772	GO Cellular Components	20	immunological synapse		-7.41941	8.58874	8.72218	30198	44	879	11	399|916|923|940|951|1739|3932|7535|8631|27040|56253	RHOH|CD3E|CD6|CD28|CD37|DLG1|LCK|ZAP70|SKAP1|LAT|CRTAM
GO:0045060	GO Biological Processes	19	negative thymic T cell selection	19_GO:0002376 immune system process	-6.61295	18.7391	10.1887	30198	11	879	6	326|916|940|1236|5788|7535	AIRE|CD3E|CD28|CCR7|PTPRC|ZAP70
GO:0032673	GO Biological Processes	19	regulation of interleukin-4 production	19_GO:0032501 multicellular organismal process	-6.52813	9.36953	8.32929	30198	33	879	9	916|940|959|2625|5914|7784|51176|54440|114548	CD3E|CD28|CD40LG|GATA3|RARA|ZP3|LEF1|SASH3|NLRP3
GO:0032753	GO Biological Processes	19	positive regulation of interleukin-4 production	19_GO:0048518 positive regulation of biological process	-6.45866	10.9936	8.65533	30198	25	879	8	916|940|959|2625|5914|7784|54440|114548	CD3E|CD28|CD40LG|GATA3|RARA|ZP3|SASH3|NLRP3
GO:0043383	GO Biological Processes	19	negative T cell selection	19_GO:0002376 immune system process	-6.32279	17.1775	9.70511	30198	12	879	6	326|916|940|1236|5788|7535	AIRE|CD3E|CD28|CCR7|PTPRC|ZAP70
GO:0043368	GO Biological Processes	19	positive T cell selection	19_GO:0002376 immune system process	-3.79567	7.10792	5.69788	30198	29	879	6	915|916|4063|5788|7535|9760	CD3D|CD3E|LY9|PTPRC|ZAP70|TOX
GO:0045059	GO Biological Processes	19	positive thymic T cell selection	19_GO:0002376 immune system process	-3.69942	12.4927	6.60101	30198	11	879	4	915|916|5788|7535	CD3D|CD3E|PTPRC|ZAP70
GO:0046641	GO Biological Processes	19	positive regulation of alpha-beta T cell proliferation	19_GO:0002376 immune system process	-3.34752	7.46847	5.37333	30198	23	879	5	916|940|3593|5788|7535	CD3E|CD28|IL12B|PTPRC|ZAP70
GO:0032663	GO Biological Processes	19	regulation of interleukin-2 production	19_GO:0032501 multicellular organismal process	-2.63437	3.81722	3.87576	30198	63	879	7	916|920|940|2625|3902|5788|54440	CD3E|CD4|CD28|GATA3|LAG3|PTPRC|SASH3
GO:0032743	GO Biological Processes	19	positive regulation of interleukin-2 production	19_GO:0048518 positive regulation of biological process	-2.54475	5.0522	4.09343	30198	34	879	5	916|920|940|5788|54440	CD3E|CD4|CD28|PTPRC|SASH3
GO:0046640	GO Biological Processes	19	regulation of alpha-beta T cell proliferation	19_GO:0002376 immune system process	-2.38091	4.64256	3.83872	30198	37	879	5	916|940|3593|5788|7535	CD3E|CD28|IL12B|PTPRC|ZAP70
GO:0007420	GO Biological Processes	19	brain development	19_GO:0032502 developmental process	-14.9353	3.04762	9.79185	30198	744	879	66	107|186|199|333|429|472|546|675|836|886|916|1021|1063|1600|1638|2045|2146|2290|2534|2629|3014|3208|3670|3777|4747|4826|5122|5469|5830|5914|6000|6091|6585|6872|6935|7471|7832|7852|8633|9760|9928|10000|10460|23017|23284|23657|26005|26227|28514|51150|51176|54149|54768|54820|55079|55553|57142|57447|79641|80709|81565|124925|152330|257194|259266|266727	ADCY1|AGTR2|AIF1|APLP1|ASCL1|ATM|ATRX|BRCA2|CASP3|CCKAR|CD3E|CDK6|CENPF|DAB1|DCT|EPHA7|EZH2|FOXG1|FYN|GBA|H2AX|HPCA|ISL1|KCNK3|NEFL|NNAT|PCSK1|MED1|PEX5|RARA|RGS7|ROBO1|SLIT1|TAF1|ZEB1|WNT1|BTG2|CXCR4|UNC5C|TOX|KIF14|AKT3|TACC3|FAIM2|ADGRL3|SLC7A11|C2CD3|PHGDH|DLL1|SDF4|LEF1|C21orf91|HYDIN|NDE1|FEZF2|SOX6|RTN4|NDRG2|ROGDI|AKNA|NDEL1|SEZ6|CNTN4|NEGR1|ASPM|MDGA1
GO:0060322	GO Biological Processes	19	head development	19_GO:0032502 developmental process	-13.7119	2.8738	9.2347	30198	789	879	66	107|186|199|333|429|472|546|675|836|886|916|1021|1063|1600|1638|2045|2146|2290|2534|2629|3014|3208|3670|3777|4747|4826|5122|5469|5830|5914|6000|6091|6585|6872|6935|7471|7832|7852|8633|9760|9928|10000|10460|23017|23284|23657|26005|26227|28514|51150|51176|54149|54768|54820|55079|55553|57142|57447|79641|80709|81565|124925|152330|257194|259266|266727	ADCY1|AGTR2|AIF1|APLP1|ASCL1|ATM|ATRX|BRCA2|CASP3|CCKAR|CD3E|CDK6|CENPF|DAB1|DCT|EPHA7|EZH2|FOXG1|FYN|GBA|H2AX|HPCA|ISL1|KCNK3|NEFL|NNAT|PCSK1|MED1|PEX5|RARA|RGS7|ROBO1|SLIT1|TAF1|ZEB1|WNT1|BTG2|CXCR4|UNC5C|TOX|KIF14|AKT3|TACC3|FAIM2|ADGRL3|SLC7A11|C2CD3|PHGDH|DLL1|SDF4|LEF1|C21orf91|HYDIN|NDE1|FEZF2|SOX6|RTN4|NDRG2|ROGDI|AKNA|NDEL1|SEZ6|CNTN4|NEGR1|ASPM|MDGA1
GO:0030900	GO Biological Processes	19	forebrain development	19_GO:0032502 developmental process	-9.35752	3.30689	7.77288	30198	374	879	36	333|429|546|836|886|1021|1600|1638|2146|2290|2534|3014|3670|4747|5122|5830|5914|6091|6585|6935|7471|7832|7852|9760|9928|10460|23657|51176|54149|54820|55079|57142|80709|81565|259266|266727	APLP1|ASCL1|ATRX|CASP3|CCKAR|CDK6|DAB1|DCT|EZH2|FOXG1|FYN|H2AX|ISL1|NEFL|PCSK1|PEX5|RARA|ROBO1|SLIT1|ZEB1|WNT1|BTG2|CXCR4|TOX|KIF14|TACC3|SLC7A11|LEF1|C21orf91|NDE1|FEZF2|RTN4|AKNA|NDEL1|ASPM|MDGA1
GO:0021543	GO Biological Processes	19	pallium development	19_GO:0032502 developmental process	-7.65281	4.29437	7.41397	30198	168	879	21	429|836|1021|1600|2146|2290|3014|4747|5830|5914|6091|7832|9928|10460|51176|54820|55079|57142|81565|259266|266727	ASCL1|CASP3|CDK6|DAB1|EZH2|FOXG1|H2AX|NEFL|PEX5|RARA|ROBO1|BTG2|KIF14|TACC3|LEF1|NDE1|FEZF2|RTN4|NDEL1|ASPM|MDGA1
GO:0001764	GO Biological Processes	19	neuron migration	19_GO:0040011 locomotion	-6.85401	4.67227	7.12366	30198	125	879	17	429|886|1233|1600|1641|2290|2534|2625|5830|7852|23245|23284|54820|55079|81565|259266|266727	ASCL1|CCKAR|CCR4|DAB1|DCX|FOXG1|FYN|GATA3|PEX5|CXCR4|ASTN2|ADGRL3|NDE1|FEZF2|NDEL1|ASPM|MDGA1
GO:0021537	GO Biological Processes	19	telencephalon development	19_GO:0032502 developmental process	-5.99357	3.21205	6.03186	30198	246	879	23	429|836|1021|1600|2146|2290|3014|4747|5830|5914|6091|7832|7852|9928|10460|23657|51176|54820|55079|57142|81565|259266|266727	ASCL1|CASP3|CDK6|DAB1|EZH2|FOXG1|H2AX|NEFL|PEX5|RARA|ROBO1|BTG2|CXCR4|KIF14|TACC3|SLC7A11|LEF1|NDE1|FEZF2|RTN4|NDEL1|ASPM|MDGA1
GO:0021987	GO Biological Processes	19	cerebral cortex development	19_GO:0032502 developmental process	-5.31496	4.29437	6.04785	30198	112	879	14	429|1600|2290|3014|4747|5830|6091|9928|10460|54820|57142|81565|259266|266727	ASCL1|DAB1|FOXG1|H2AX|NEFL|PEX5|ROBO1|KIF14|TACC3|NDE1|RTN4|NDEL1|ASPM|MDGA1
GO:0022029	GO Biological Processes	19	telencephalon cell migration	19_GO:0040011 locomotion	-4.36966	5.33094	5.71645	30198	58	879	9	1600|2290|5830|6091|7852|55079|57142|81565|266727	DAB1|FOXG1|PEX5|ROBO1|CXCR4|FEZF2|RTN4|NDEL1|MDGA1
GO:0021885	GO Biological Processes	19	forebrain cell migration	19_GO:0040011 locomotion	-4.19164	5.06876	5.50781	30198	61	879	9	1600|2290|5830|6091|7852|55079|57142|81565|266727	DAB1|FOXG1|PEX5|ROBO1|CXCR4|FEZF2|RTN4|NDEL1|MDGA1
GO:0021795	GO Biological Processes	19	cerebral cortex cell migration	19_GO:0040011 locomotion	-3.58687	5.46556	5.13253	30198	44	879	7	1600|2290|5830|6091|57142|81565|266727	DAB1|FOXG1|PEX5|ROBO1|RTN4|NDEL1|MDGA1
GO:0021799	GO Biological Processes	19	cerebral cortex radially oriented cell migration	19_GO:0040011 locomotion	-2.60344	5.2053	4.18508	30198	33	879	5	1600|2290|57142|81565|266727	DAB1|FOXG1|RTN4|NDEL1|MDGA1
GO:0034508	GO Biological Processes	19	centromere complex assembly	19_GO:0009987 cellular process	-14.3984	17.8137	15.1339	30198	27	879	14	1058|1062|1063|2491|3070|4678|9735|55355|55839|64105|79172|80152|387103|401541	CENPA|CENPE|CENPF|CENPI|HELLS|NASP|KNTC1|HJURP|CENPN|CENPK|CENPO|CENPT|CENPW|CENPP
GO:0051383	GO Biological Processes	19	kinetochore organization	19_GO:0009987 cellular process	-13.4567	20.613	15.192	30198	20	879	12	1058|1062|1063|9735|10051|10403|10592|55839|64105|80152|83540|387103	CENPA|CENPE|CENPF|KNTC1|SMC4|NDC80|SMC2|CENPN|CENPK|CENPT|NUF2|CENPW
GO:0065004	GO Biological Processes	19	protein-DNA complex assembly	19_GO:0009987 cellular process	-9.60359	4.27458	8.38232	30198	217	879	27	546|1058|1062|1063|2491|3005|3010|3014|3070|3148|4171|4678|5469|5888|6872|8208|9282|9735|10025|55355|55723|55839|64105|79172|80152|387103|401541	ATRX|CENPA|CENPE|CENPF|CENPI|H1-0|H1-6|H2AX|HELLS|HMGB2|MCM2|NASP|MED1|RAD51|TAF1|CHAF1B|MED14|KNTC1|MED16|HJURP|ASF1B|CENPN|CENPK|CENPO|CENPT|CENPW|CENPP
GO:0071824	GO Biological Processes	19	protein-DNA complex subunit organization	19_GO:0009987 cellular process	-8.71882	3.78716	7.7237	30198	254	879	28	546|1058|1062|1063|1105|2491|3005|3010|3014|3070|3148|4171|4678|5469|5888|6872|8208|9282|9735|10025|55355|55723|55839|64105|79172|80152|387103|401541	ATRX|CENPA|CENPE|CENPF|CHD1|CENPI|H1-0|H1-6|H2AX|HELLS|HMGB2|MCM2|NASP|MED1|RAD51|TAF1|CHAF1B|MED14|KNTC1|MED16|HJURP|ASF1B|CENPN|CENPK|CENPO|CENPT|CENPW|CENPP
GO:0051382	GO Biological Processes	19	kinetochore assembly	19_GO:0009987 cellular process	-8.57174	18.3226	11.6193	30198	15	879	8	1058|1062|1063|9735|55839|64105|80152|387103	CENPA|CENPE|CENPF|KNTC1|CENPN|CENPK|CENPT|CENPW
GO:0003682	GO Molecular Functions	21	chromatin binding		-14.0959	3.28307	9.66352	30198	586	879	56	326|429|546|648|983|1058|1063|1104|1105|2146|2494|3005|3010|3015|3070|3169|3642|3670|4998|5111|5469|5888|5897|5914|5933|6294|6935|7153|7468|7703|8208|9156|9219|9760|9768|10051|10389|10499|10592|10735|11169|22806|29028|51176|51316|55079|79892|80816|84656|84733|84969|90378|90381|113130|221336|256380	AIRE|ASCL1|ATRX|BMI1|CDK1|CENPA|CENPF|RCC1|CHD1|EZH2|NR5A2|H1-0|H1-6|H2AZ1|HELLS|FOXA1|INSM1|ISL1|ORC1|PCNA|MED1|RAD51|RAG2|RARA|RBL1|SAFB|ZEB1|TOP2A|NSD2|PCGF2|CHAF1B|EXO1|MTA2|TOX|PCLAF|SMC4|SCML2|NCOA2|SMC2|STAG2|WDHD1|IKZF3|ATAD2|LEF1|PLAC8|FEZF2|MCMBP|ASXL3|GLYR1|CBX2|TOX2|SAMD1|TICRR|CDCA5|BEND6|SCML4
GO:0044770	GO Biological Processes	19	cell cycle phase transition	19_GO:0009987 cellular process	-13.7267	5.82628	10.9586	30198	171	879	29	890|891|896|899|983|1021|1033|1104|1111|1785|2305|2672|4678|5347|5788|6790|8493|9133|9134|9833|10403|10460|10926|11040|11065|84446|84930|144455|245711	CCNA2|CCNB1|CCND3|CCNF|CDK1|CDK6|CDKN3|RCC1|CHEK1|DNM2|FOXM1|GFI1|NASP|PLK1|PTPRC|AURKA|PPM1D|CCNB2|CCNE2|MELK|NDC80|TACC3|DBF4|PIM2|UBE2C|BRSK1|MASTL|E2F7|SPDYA
GO:0044772	GO Biological Processes	19	mitotic cell cycle phase transition	19_GO:0009987 cellular process	-12.6367	5.72582	10.4428	30198	162	879	27	890|891|896|899|983|1021|1033|1104|1111|1785|2305|2672|4678|5347|6790|8493|9133|9134|9833|10460|10926|11040|11065|84446|84930|144455|245711	CCNA2|CCNB1|CCND3|CCNF|CDK1|CDK6|CDKN3|RCC1|CHEK1|DNM2|FOXM1|GFI1|NASP|PLK1|AURKA|PPM1D|CCNB2|CCNE2|MELK|TACC3|DBF4|PIM2|UBE2C|BRSK1|MASTL|E2F7|SPDYA
GO:0044839	GO Biological Processes	19	cell cycle G2/M phase transition	19_GO:0009987 cellular process	-8.13127	7.83534	8.94377	30198	57	879	13	890|983|1111|1785|2305|5347|6790|8493|9133|9833|10403|84446|84930	CCNA2|CDK1|CHEK1|DNM2|FOXM1|PLK1|AURKA|PPM1D|CCNB2|MELK|NDC80|BRSK1|MASTL
GO:0000086	GO Biological Processes	19	G2/M transition of mitotic cell cycle	19_GO:0009987 cellular process	-6.52581	7.13027	7.73414	30198	53	879	11	890|983|1111|1785|2305|5347|6790|8493|9833|84446|84930	CCNA2|CDK1|CHEK1|DNM2|FOXM1|PLK1|AURKA|PPM1D|MELK|BRSK1|MASTL
GO:0030424	GO Cellular Components	20	axon		-13.2903	3.10338	9.2455	30198	631	879	57	720|846|1644|1739|1785|1826|3208|3645|3776|3785|3798|3897|4642|4747|4914|4986|5122|5798|5800|5979|6091|6323|6326|6328|6334|6335|6570|6790|6853|6860|6861|7162|7345|8633|8898|9532|10006|10814|22906|22974|23157|23284|24137|27445|50632|50861|55638|57447|57586|57679|79641|80208|81565|84446|112476|126129|152330	C4A|CASR|DDC|DLG1|DNM2|DSCAM|HPCA|INSRR|KCNK2|KCNQ2|KIF5A|L1CAM|MYO1D|NEFL|NTRK1|OPRK1|PCSK1|PTPRN|PTPRO|RET|ROBO1|SCN1A|SCN2A|SCN3A|SCN8A|SCN9A|SLC18A1|AURKA|SYN1|SYT4|SYT5|TPBG|UCHL1|UNC5C|MTMR2|BAG2|ABI1|CPLX2|TRAK1|TPX2|SEPTIN6|ADGRL3|KIF4A|PCLO|CALY|STMN3|SYBU|NDRG2|SYT13|ALS2|ROGDI|SPG11|NDEL1|BRSK1|PRRT2|CPT1C|CNTN4
GO:0044297	GO Cellular Components	20	cell body		-10.2511	2.94113	7.94764	30198	549	879	47	199|429|720|836|846|916|1233|1644|1826|2045|2534|2891|3208|3775|3776|3798|3897|4642|4914|4986|5122|5126|5373|5798|5979|6121|6323|6790|6853|6860|6861|7124|7345|7425|8633|10814|22974|23245|23542|57679|79641|79739|79791|81565|90249|124925|257194	AIF1|ASCL1|C4A|CASP3|CASR|CD3E|CCR4|DDC|DSCAM|EPHA7|FYN|GRIA2|HPCA|KCNK1|KCNK2|KIF5A|L1CAM|MYO1D|NTRK1|OPRK1|PCSK1|PCSK2|PMM2|PTPRN|RET|RPE65|SCN1A|AURKA|SYN1|SYT4|SYT5|TNF|UCHL1|VGF|UNC5C|CPLX2|TPX2|ASTN2|MAPK8IP2|ALS2|ROGDI|TTLL7|FBXO31|NDEL1|UNC5A|SEZ6|NEGR1
GO:0043025	GO Cellular Components	20	neuronal cell body		-9.96223	3.05852	7.89663	30198	483	879	43	199|429|720|836|846|1233|1644|1826|2045|2891|3208|3775|3776|3798|3897|4642|4914|4986|5122|5126|5373|5798|5979|6323|6790|6860|6861|7124|7345|7425|8633|10814|22974|23245|23542|57679|79641|79739|79791|81565|90249|124925|257194	AIF1|ASCL1|C4A|CASP3|CASR|CCR4|DDC|DSCAM|EPHA7|GRIA2|HPCA|KCNK1|KCNK2|KIF5A|L1CAM|MYO1D|NTRK1|OPRK1|PCSK1|PCSK2|PMM2|PTPRN|RET|SCN1A|AURKA|SYT4|SYT5|TNF|UCHL1|VGF|UNC5C|CPLX2|TPX2|ASTN2|MAPK8IP2|ALS2|ROGDI|TTLL7|FBXO31|NDEL1|UNC5A|SEZ6|NEGR1
GO:0030425	GO Cellular Components	20	dendrite		-5.69946	2.2491	5.40092	30198	611	879	40	720|916|1826|2045|2534|2891|2892|3208|3775|3798|3897|4642|4914|4986|5122|5126|5662|5800|5914|5979|6853|6860|7162|8633|8898|9532|10243|10814|22906|51617|57679|79641|79739|80208|84502|112476|124925|126129|254263|257194	C4A|CD3E|DSCAM|EPHA7|FYN|GRIA2|GRIA3|HPCA|KCNK1|KIF5A|L1CAM|MYO1D|NTRK1|OPRK1|PCSK1|PCSK2|PSD|PTPRO|RARA|RET|SYN1|SYT4|TPBG|UNC5C|MTMR2|BAG2|GPHN|CPLX2|TRAK1|NSG2|ALS2|ROGDI|TTLL7|SPG11|JPH4|PRRT2|SEZ6|CPT1C|CNIH2|NEGR1
GO:0097447	GO Cellular Components	20	dendritic tree		-5.66478	2.24176	5.37816	30198	613	879	40	720|916|1826|2045|2534|2891|2892|3208|3775|3798|3897|4642|4914|4986|5122|5126|5662|5800|5914|5979|6853|6860|7162|8633|8898|9532|10243|10814|22906|51617|57679|79641|79739|80208|84502|112476|124925|126129|254263|257194	C4A|CD3E|DSCAM|EPHA7|FYN|GRIA2|GRIA3|HPCA|KCNK1|KIF5A|L1CAM|MYO1D|NTRK1|OPRK1|PCSK1|PCSK2|PSD|PTPRO|RARA|RET|SYN1|SYT4|TPBG|UNC5C|MTMR2|BAG2|GPHN|CPLX2|TRAK1|NSG2|ALS2|ROGDI|TTLL7|SPG11|JPH4|PRRT2|SEZ6|CPT1C|CNIH2|NEGR1
GO:0043204	GO Cellular Components	20	perikaryon		-3.22583	2.90009	4.09315	30198	154	879	13	199|3208|3775|3798|4642|4986|5122|5126|5798|10814|23245|79641|79739	AIF1|HPCA|KCNK1|KIF5A|MYO1D|OPRK1|PCSK1|PCSK2|PTPRN|CPLX2|ASTN2|ROGDI|TTLL7
GO:0051347	GO Biological Processes	19	positive regulation of transferase activity	19_GO:0065007 biological regulation	-12.7396	3.16663	9.08251	30198	575	879	53	648|780|891|896|920|959|990|991|1062|1236|1600|1739|1894|2045|2046|2146|2209|3593|3645|3667|4751|4914|5073|5111|5347|5788|5979|5984|6091|6363|6789|7124|8313|8525|9212|9928|10006|10926|11065|22974|26585|27040|50507|51347|57214|57679|63967|79866|84930|116986|126308|146433|245711	BMI1|DDR1|CCNB1|CCND3|CD4|CD40LG|CDC6|CDC20|CENPE|CCR7|DAB1|DLG1|ECT2|EPHA7|EPHA8|EZH2|FCGR1A|IL12B|INSRR|IRS1|NEK2|NTRK1|PARN|PCNA|PLK1|PTPRC|RET|RFC4|ROBO1|CCL19|STK4|TNF|AXIN2|DGKZ|AURKB|KIF14|ABI1|DBF4|UBE2C|TPX2|GREM1|LAT|NOX4|TAOK3|CEMIP|ALS2|CLSPN|BORA|MASTL|AGAP2|MOB3A|IL34|SPDYA
GO:0043549	GO Biological Processes	19	regulation of kinase activity	19_GO:0008152 metabolic process	-11.0244	2.64948	8.07082	30198	778	879	60	641|780|836|887|890|891|896|899|920|959|990|1033|1062|1236|1600|1739|1894|2045|2046|2146|2209|2629|3170|3593|3645|3667|4914|5347|5788|5794|5800|5933|5979|6091|6363|6789|7124|7345|8313|8525|9133|9134|9928|10006|10926|22974|26585|27040|50507|51196|51347|54923|57214|57679|63967|79866|116986|126308|146433|245711	BLM|DDR1|CASP3|CCKBR|CCNA2|CCNB1|CCND3|CCNF|CD4|CD40LG|CDC6|CDKN3|CENPE|CCR7|DAB1|DLG1|ECT2|EPHA7|EPHA8|EZH2|FCGR1A|GBA|FOXA2|IL12B|INSRR|IRS1|NTRK1|PLK1|PTPRC|PTPRH|PTPRO|RBL1|RET|ROBO1|CCL19|STK4|TNF|UCHL1|AXIN2|DGKZ|CCNB2|CCNE2|KIF14|ABI1|DBF4|TPX2|GREM1|LAT|NOX4|PLCE1|TAOK3|LIME1|CEMIP|ALS2|CLSPN|BORA|AGAP2|MOB3A|IL34|SPDYA
GO:0001934	GO Biological Processes	19	positive regulation of protein phosphorylation	19_GO:0048518 positive regulation of biological process	-10.455	2.64269	7.8392	30198	741	879	57	199|332|472|891|896|916|920|923|948|959|990|1062|1236|1600|1739|1894|2045|2146|2209|2534|3593|3600|3670|4914|5347|5788|5979|6091|6363|6789|7124|7272|7471|8074|8313|9212|9518|9928|10006|10457|10926|22974|26281|26585|27040|50507|51347|57214|57679|63967|65267|79866|116986|117854|126308|146433|245711	AIF1|BIRC5|ATM|CCNB1|CCND3|CD3E|CD4|CD6|CD36|CD40LG|CDC6|CENPE|CCR7|DAB1|DLG1|ECT2|EPHA7|EZH2|FCGR1A|FYN|IL12B|IL15|ISL1|NTRK1|PLK1|PTPRC|RET|ROBO1|CCL19|STK4|TNF|TTK|WNT1|FGF23|AXIN2|AURKB|GDF15|KIF14|ABI1|GPNMB|DBF4|TPX2|FGF20|GREM1|LAT|NOX4|TAOK3|CEMIP|ALS2|CLSPN|WNK3|BORA|AGAP2|TRIM6|MOB3A|IL34|SPDYA
GO:0033674	GO Biological Processes	19	positive regulation of kinase activity	19_GO:0048518 positive regulation of biological process	-9.79307	3.02099	7.80146	30198	489	879	43	780|891|896|920|959|990|1062|1236|1600|1739|1894|2045|2046|2146|2209|3593|3645|3667|4914|5788|5979|6091|6363|6789|7124|8313|8525|9928|10006|10926|22974|26585|27040|50507|51347|57214|57679|63967|79866|116986|126308|146433|245711	DDR1|CCNB1|CCND3|CD4|CD40LG|CDC6|CENPE|CCR7|DAB1|DLG1|ECT2|EPHA7|EPHA8|EZH2|FCGR1A|IL12B|INSRR|IRS1|NTRK1|PTPRC|RET|ROBO1|CCL19|STK4|TNF|AXIN2|DGKZ|KIF14|ABI1|DBF4|TPX2|GREM1|LAT|NOX4|TAOK3|CEMIP|ALS2|CLSPN|BORA|AGAP2|MOB3A|IL34|SPDYA
GO:0045859	GO Biological Processes	19	regulation of protein kinase activity	19_GO:0008152 metabolic process	-8.55667	2.55059	6.97399	30198	660	879	49	641|836|890|891|896|899|920|959|990|1033|1062|1236|1600|1739|1894|2146|2209|2629|3593|5347|5788|5794|5800|6091|6363|6789|7124|7345|8313|9133|9134|9928|10006|10926|22974|26585|27040|50507|51196|51347|54923|57214|57679|63967|79866|116986|126308|146433|245711	BLM|CASP3|CCNA2|CCNB1|CCND3|CCNF|CD4|CD40LG|CDC6|CDKN3|CENPE|CCR7|DAB1|DLG1|ECT2|EZH2|FCGR1A|GBA|IL12B|PLK1|PTPRC|PTPRH|PTPRO|ROBO1|CCL19|STK4|TNF|UCHL1|AXIN2|CCNB2|CCNE2|KIF14|ABI1|DBF4|TPX2|GREM1|LAT|NOX4|PLCE1|TAOK3|LIME1|CEMIP|ALS2|CLSPN|BORA|AGAP2|MOB3A|IL34|SPDYA
GO:0045860	GO Biological Processes	19	positive regulation of protein kinase activity	19_GO:0048518 positive regulation of biological process	-7.78775	2.93991	6.83938	30198	409	879	35	891|896|920|959|990|1062|1236|1600|1739|1894|2146|2209|3593|5788|6091|6363|6789|7124|8313|9928|10006|10926|22974|26585|27040|50507|51347|57214|57679|63967|79866|116986|126308|146433|245711	CCNB1|CCND3|CD4|CD40LG|CDC6|CENPE|CCR7|DAB1|DLG1|ECT2|EZH2|FCGR1A|IL12B|PTPRC|ROBO1|CCL19|STK4|TNF|AXIN2|KIF14|ABI1|DBF4|TPX2|GREM1|LAT|NOX4|TAOK3|CEMIP|ALS2|CLSPN|BORA|AGAP2|MOB3A|IL34|SPDYA
GO:0019207	GO Molecular Functions	21	kinase regulator activity		-6.18082	3.29235	6.1735	30198	240	879	23	399|836|887|890|891|896|899|959|2764|5880|6789|9133|9134|9535|10006|10926|22974|26585|51347|57679|116986|126308|245711	RHOH|CASP3|CCKBR|CCNA2|CCNB1|CCND3|CCNF|CD40LG|GMFB|RAC2|STK4|CCNB2|CCNE2|GMFG|ABI1|DBF4|TPX2|GREM1|TAOK3|ALS2|AGAP2|MOB3A|SPDYA
GO:0019887	GO Molecular Functions	21	protein kinase regulator activity		-5.93181	3.40308	6.07966	30198	212	879	21	836|890|891|896|899|959|2764|5880|6789|9133|9134|9535|10006|10926|22974|26585|51347|57679|116986|126308|245711	CASP3|CCNA2|CCNB1|CCND3|CCNF|CD40LG|GMFB|RAC2|STK4|CCNB2|CCNE2|GMFG|ABI1|DBF4|TPX2|GREM1|TAOK3|ALS2|AGAP2|MOB3A|SPDYA
GO:0071900	GO Biological Processes	19	regulation of protein serine/threonine kinase activity	19_GO:0008152 metabolic process	-4.92972	2.47922	5.07774	30198	388	879	28	641|836|890|891|896|899|959|990|1033|2146|2629|5347|5788|6091|6363|6789|7124|7345|9133|9134|10926|50507|51347|54923|57214|57679|146433|245711	BLM|CASP3|CCNA2|CCNB1|CCND3|CCNF|CD40LG|CDC6|CDKN3|EZH2|GBA|PLK1|PTPRC|ROBO1|CCL19|STK4|TNF|UCHL1|CCNB2|CCNE2|DBF4|NOX4|TAOK3|LIME1|CEMIP|ALS2|IL34|SPDYA
GO:0008047	GO Molecular Functions	21	enzyme activator activity		-4.01114	2.04641	4.30419	30198	554	879	33	141|337|836|891|959|991|1894|2534|2764|3932|4952|5111|5998|6000|6001|6789|8439|8786|9535|9744|10006|10926|22861|22974|23526|26585|51291|57679|116984|116986|126308|126432|245711	ADPRH|APOA4|CASP3|CCNB1|CD40LG|CDC20|ECT2|FYN|GMFB|LCK|OCRL|PCNA|RGS3|RGS7|RGS10|STK4|NSMAF|RGS11|GMFG|ACAP1|ABI1|DBF4|NLRP1|TPX2|ARHGAP45|GREM1|GMIP|ALS2|ARAP2|AGAP2|MOB3A|RINL|SPDYA
GO:0071902	GO Biological Processes	19	positive regulation of protein serine/threonine kinase activity	19_GO:0048518 positive regulation of biological process	-3.48395	2.6073	4.1807	30198	224	879	17	891|896|959|990|2146|5788|6091|6363|6789|7124|10926|50507|51347|57214|57679|146433|245711	CCNB1|CCND3|CD40LG|CDC6|EZH2|PTPRC|ROBO1|CCL19|STK4|TNF|DBF4|NOX4|TAOK3|CEMIP|ALS2|IL34|SPDYA
GO:0030295	GO Molecular Functions	21	protein kinase activator activity		-3.46498	3.46701	4.46769	30198	109	879	11	891|959|6789|10006|10926|22974|26585|57679|116986|126308|245711	CCNB1|CD40LG|STK4|ABI1|DBF4|TPX2|GREM1|ALS2|AGAP2|MOB3A|SPDYA
GO:0019209	GO Molecular Functions	21	kinase activator activity		-3.26499	3.28613	4.25295	30198	115	879	11	891|959|6789|10006|10926|22974|26585|57679|116986|126308|245711	CCNB1|CD40LG|STK4|ABI1|DBF4|TPX2|GREM1|ALS2|AGAP2|MOB3A|SPDYA
GO:0032147	GO Biological Processes	19	activation of protein kinase activity	19_GO:0048518 positive regulation of biological process	-2.18259	2.5261	3.08848	30198	136	879	10	1739|1894|9928|22974|26585|63967|79866|116986|126308|245711	DLG1|ECT2|KIF14|TPX2|GREM1|CLSPN|BORA|AGAP2|MOB3A|SPDYA
GO:0045787	GO Biological Processes	19	positive regulation of cell cycle	19_GO:0048518 positive regulation of biological process	-12.3672	3.83854	9.3549	30198	358	879	40	199|332|429|546|675|891|896|940|983|990|1111|1894|2146|2290|3169|3741|5469|5914|6790|7124|8502|9212|9493|9700|9928|10051|10403|10592|10615|10733|10926|11065|26271|49860|51203|79733|113130|144455|245711|348654	AIF1|BIRC5|ASCL1|ATRX|BRCA2|CCNB1|CCND3|CD28|CDK1|CDC6|CHEK1|ECT2|EZH2|FOXG1|FOXA1|KCNA5|MED1|RARA|AURKA|TNF|PKP4|AURKB|KIF23|ESPL1|KIF14|SMC4|NDC80|SMC2|SPAG5|PLK4|DBF4|UBE2C|FBXO5|CRNN|NUSAP1|E2F8|CDCA5|E2F7|SPDYA|GEN1
GO:0090068	GO Biological Processes	19	positive regulation of cell cycle process	19_GO:0048518 positive regulation of biological process	-11.8791	4.37727	9.45146	30198	259	879	33	199|332|546|891|896|940|983|990|1894|2146|3741|5469|6790|7124|8502|9212|9493|9700|9928|10051|10403|10592|10615|10733|10926|11065|26271|49860|51203|79733|113130|144455|348654	AIF1|BIRC5|ATRX|CCNB1|CCND3|CD28|CDK1|CDC6|ECT2|EZH2|KCNA5|MED1|AURKA|TNF|PKP4|AURKB|KIF23|ESPL1|KIF14|SMC4|NDC80|SMC2|SPAG5|PLK4|DBF4|UBE2C|FBXO5|CRNN|NUSAP1|E2F8|CDCA5|E2F7|GEN1
GO:1901989	GO Biological Processes	19	positive regulation of cell cycle phase transition	19_GO:0048518 positive regulation of biological process	-3.55723	3.32467	4.49137	30198	124	879	12	199|891|896|983|990|2146|3741|9700|11065|26271|49860|113130	AIF1|CCNB1|CCND3|CDK1|CDC6|EZH2|KCNA5|ESPL1|UBE2C|FBXO5|CRNN|CDCA5
GO:0045931	GO Biological Processes	19	positive regulation of mitotic cell cycle	19_GO:0048518 positive regulation of biological process	-3.39888	3.19581	4.32745	30198	129	879	12	199|675|891|896|983|990|3169|3741|9700|11065|26271|113130	AIF1|BRCA2|CCNB1|CCND3|CDK1|CDC6|FOXA1|KCNA5|ESPL1|UBE2C|FBXO5|CDCA5
GO:1901992	GO Biological Processes	19	positive regulation of mitotic cell cycle phase transition	19_GO:0048518 positive regulation of biological process	-3.13537	3.40148	4.18581	30198	101	879	10	199|891|896|983|990|3741|9700|11065|26271|113130	AIF1|CCNB1|CCND3|CDK1|CDC6|KCNA5|ESPL1|UBE2C|FBXO5|CDCA5
GO:0002699	GO Biological Processes	19	positive regulation of immune effector process	19_GO:0002376 immune system process	-12.3624	4.55307	9.74795	30198	249	879	33	563|640|909|912|913|940|948|2208|2625|3098|3554|3593|3902|3929|4179|4602|5788|5880|5914|6363|7124|7409|7468|7784|10666|22914|51237|51744|54440|56253|114548|116449|117854	AZGP1|BLK|CD1A|CD1D|CD1E|CD28|CD36|FCER2|GATA3|HK1|IL1R1|IL12B|LAG3|LBP|CD46|MYB|PTPRC|RAC2|RARA|CCL19|TNF|VAV1|NSD2|ZP3|CD226|KLRK1|MZB1|CD244|SASH3|CRTAM|NLRP3|CLNK|TRIM6
GO:0002706	GO Biological Processes	19	regulation of lymphocyte mediated immunity	19_GO:0002376 immune system process	-11.809	5.30048	9.87894	30198	175	879	27	563|909|912|913|940|1380|2208|2625|3146|3554|3575|3593|3821|3902|4179|5788|7124|7409|7454|7468|7784|10666|22914|54440|56253|114548|116449	AZGP1|CD1A|CD1D|CD1E|CD28|CR2|FCER2|GATA3|HMGB1|IL1R1|IL7R|IL12B|KLRC1|LAG3|CD46|PTPRC|TNF|VAV1|WAS|NSD2|ZP3|CD226|KLRK1|SASH3|CRTAM|NLRP3|CLNK
GO:0002697	GO Biological Processes	19	regulation of immune effector process	19_GO:0002376 immune system process	-11.8035	3.7636	9.08215	30198	356	879	39	563|640|909|912|913|940|948|959|1380|2208|2625|3098|3146|3554|3575|3593|3821|3902|3929|4179|4602|5788|5880|5914|6363|7124|7409|7454|7468|7784|10666|22914|51237|51744|54440|56253|114548|116449|117854	AZGP1|BLK|CD1A|CD1D|CD1E|CD28|CD36|CD40LG|CR2|FCER2|GATA3|HK1|HMGB1|IL1R1|IL7R|IL12B|KLRC1|LAG3|LBP|CD46|MYB|PTPRC|RAC2|RARA|CCL19|TNF|VAV1|WAS|NSD2|ZP3|CD226|KLRK1|MZB1|CD244|SASH3|CRTAM|NLRP3|CLNK|TRIM6
GO:0002708	GO Biological Processes	19	positive regulation of lymphocyte mediated immunity	19_GO:0002376 immune system process	-10.6087	6.16627	9.69451	30198	117	879	21	563|909|912|913|940|2208|2625|3554|3593|3902|5788|7124|7409|7468|7784|10666|22914|54440|56253|114548|116449	AZGP1|CD1A|CD1D|CD1E|CD28|FCER2|GATA3|IL1R1|IL12B|LAG3|PTPRC|TNF|VAV1|NSD2|ZP3|CD226|KLRK1|SASH3|CRTAM|NLRP3|CLNK
GO:0002703	GO Biological Processes	19	regulation of leukocyte mediated immunity	19_GO:0002376 immune system process	-10.1334	4.22158	8.60284	30198	236	879	29	563|640|909|912|913|940|1380|2208|2625|3146|3554|3575|3593|3821|3902|4179|5788|5880|7124|7409|7454|7468|7784|10666|22914|54440|56253|114548|116449	AZGP1|BLK|CD1A|CD1D|CD1E|CD28|CR2|FCER2|GATA3|HMGB1|IL1R1|IL7R|IL12B|KLRC1|LAG3|CD46|PTPRC|RAC2|TNF|VAV1|WAS|NSD2|ZP3|CD226|KLRK1|SASH3|CRTAM|NLRP3|CLNK
GO:0002822	GO Biological Processes	19	regulation of adaptive immune response based on somatic recombination of immune receptors built from immunoglobulin superfamily domains	19_GO:0002376 immune system process	-10.1284	4.85239	8.90034	30198	177	879	25	100|563|909|912|913|920|940|1380|2208|2625|3146|3554|3575|3593|3821|4179|5788|6363|7124|7454|7468|7784|10666|54440|114548	ADA|AZGP1|CD1A|CD1D|CD1E|CD4|CD28|CR2|FCER2|GATA3|HMGB1|IL1R1|IL7R|IL12B|KLRC1|CD46|PTPRC|CCL19|TNF|WAS|NSD2|ZP3|CD226|SASH3|NLRP3
GO:0002819	GO Biological Processes	19	regulation of adaptive immune response	19_GO:0002376 immune system process	-10.091	4.65223	8.79036	30198	192	879	26	100|563|909|912|913|920|940|1380|2208|2625|3146|3554|3575|3593|3821|4179|5788|6363|7124|7454|7468|7784|8631|10666|54440|114548	ADA|AZGP1|CD1A|CD1D|CD1E|CD4|CD28|CR2|FCER2|GATA3|HMGB1|IL1R1|IL7R|IL12B|KLRC1|CD46|PTPRC|CCL19|TNF|WAS|NSD2|ZP3|SKAP1|CD226|SASH3|NLRP3
GO:0002705	GO Biological Processes	19	positive regulation of leukocyte mediated immunity	19_GO:0002376 immune system process	-9.21997	5.22793	8.61935	30198	138	879	21	563|909|912|913|940|2208|2625|3554|3593|3902|5788|7124|7409|7468|7784|10666|22914|54440|56253|114548|116449	AZGP1|CD1A|CD1D|CD1E|CD28|FCER2|GATA3|IL1R1|IL12B|LAG3|PTPRC|TNF|VAV1|NSD2|ZP3|CD226|KLRK1|SASH3|CRTAM|NLRP3|CLNK
GO:0002821	GO Biological Processes	19	positive regulation of adaptive immune response	19_GO:0002376 immune system process	-8.89264	5.57901	8.59251	30198	117	879	19	100|563|909|912|913|920|940|2208|2625|3554|3593|5788|7124|7468|7784|8631|10666|54440|114548	ADA|AZGP1|CD1A|CD1D|CD1E|CD4|CD28|FCER2|GATA3|IL1R1|IL12B|PTPRC|TNF|NSD2|ZP3|SKAP1|CD226|SASH3|NLRP3
GO:0002824	GO Biological Processes	19	positive regulation of adaptive immune response based on somatic recombination of immune receptors built from immunoglobulin superfamily domains	19_GO:0002376 immune system process	-8.38473	5.52133	8.30032	30198	112	879	18	100|563|909|912|913|920|940|2208|2625|3554|3593|5788|7124|7468|7784|10666|54440|114548	ADA|AZGP1|CD1A|CD1D|CD1E|CD4|CD28|FCER2|GATA3|IL1R1|IL12B|PTPRC|TNF|NSD2|ZP3|CD226|SASH3|NLRP3
GO:0002709	GO Biological Processes	19	regulation of T cell mediated immunity	19_GO:0002376 immune system process	-7.44876	5.85596	7.89883	30198	88	879	15	563|909|912|913|2625|3146|3554|3575|3593|3821|5788|7454|7784|54440|114548	AZGP1|CD1A|CD1D|CD1E|GATA3|HMGB1|IL1R1|IL7R|IL12B|KLRC1|PTPRC|WAS|ZP3|SASH3|NLRP3
GO:0031343	GO Biological Processes	19	positive regulation of cell killing	19_GO:0048518 positive regulation of biological process	-6.47479	6.34245	7.46583	30198	65	879	12	563|909|912|913|2208|3593|3902|5788|7409|10666|22914|56253	AZGP1|CD1A|CD1D|CD1E|FCER2|IL12B|LAG3|PTPRC|VAV1|CD226|KLRK1|CRTAM
GO:0001912	GO Biological Processes	19	positive regulation of leukocyte mediated cytotoxicity	19_GO:0002376 immune system process	-6.1081	6.51559	7.28008	30198	58	879	11	563|909|912|913|3593|3902|5788|7409|10666|22914|56253	AZGP1|CD1A|CD1D|CD1E|IL12B|LAG3|PTPRC|VAV1|CD226|KLRK1|CRTAM
GO:0002711	GO Biological Processes	19	positive regulation of T cell mediated immunity	19_GO:0002376 immune system process	-6.02999	6.40516	7.19568	30198	59	879	11	563|909|912|913|2625|3554|3593|5788|7784|54440|114548	AZGP1|CD1A|CD1D|CD1E|GATA3|IL1R1|IL12B|PTPRC|ZP3|SASH3|NLRP3
GO:0001910	GO Biological Processes	19	regulation of leukocyte mediated cytotoxicity	19_GO:0002376 immune system process	-5.97758	5.25429	6.80081	30198	85	879	13	563|909|912|913|3575|3593|3821|3902|5788|7409|10666|22914|56253	AZGP1|CD1A|CD1D|CD1E|IL7R|IL12B|KLRC1|LAG3|PTPRC|VAV1|CD226|KLRK1|CRTAM
GO:0031341	GO Biological Processes	19	regulation of cell killing	19_GO:0050789 regulation of biological process	-5.91051	4.80969	6.60728	30198	100	879	14	563|909|912|913|2208|3575|3593|3821|3902|5788|7409|10666|22914|56253	AZGP1|CD1A|CD1D|CD1E|FCER2|IL7R|IL12B|KLRC1|LAG3|PTPRC|VAV1|CD226|KLRK1|CRTAM
GO:0001914	GO Biological Processes	19	regulation of T cell mediated cytotoxicity	19_GO:0002376 immune system process	-4.7747	6.87099	6.43342	30198	40	879	8	563|909|912|913|3575|3593|3821|5788	AZGP1|CD1A|CD1D|CD1E|IL7R|IL12B|KLRC1|PTPRC
GO:0071723	GO Molecular Functions	21	lipopeptide binding		-3.88559	13.742	6.97785	30198	10	879	4	909|912|913|3929	CD1A|CD1D|CD1E|LBP
GO:0001916	GO Biological Processes	19	positive regulation of T cell mediated cytotoxicity	19_GO:0002376 immune system process	-3.70952	6.87099	5.57058	30198	30	879	6	563|909|912|913|3593|5788	AZGP1|CD1A|CD1D|CD1E|IL12B|PTPRC
GO:0030882	GO Molecular Functions	21	lipid antigen binding		-3.6285	20.613	7.59411	30198	5	879	3	909|912|913	CD1A|CD1D|CD1E
GO:0030883	GO Molecular Functions	21	endogenous lipid antigen binding		-3.6285	20.613	7.59411	30198	5	879	3	909|912|913	CD1A|CD1D|CD1E
GO:0030884	GO Molecular Functions	21	exogenous lipid antigen binding		-3.6285	20.613	7.59411	30198	5	879	3	909|912|913	CD1A|CD1D|CD1E
GO:0048006	GO Biological Processes	19	antigen processing and presentation, endogenous lipid antigen via MHC class Ib	19_GO:0002376 immune system process	-3.6285	20.613	7.59411	30198	5	879	3	909|912|913	CD1A|CD1D|CD1E
GO:0019882	GO Biological Processes	19	antigen processing and presentation	19_GO:0002376 immune system process	-3.42134	3.69408	4.50541	30198	93	879	10	563|909|912|913|925|1785|2629|3120|30835|115827	AZGP1|CD1A|CD1D|CD1E|CD8A|DNM2|GBA|HLA-DQB2|CD209|RAB3C
GO:0002475	GO Biological Processes	19	antigen processing and presentation via MHC class Ib	19_GO:0002376 immune system process	-3.24782	9.8157	5.7126	30198	14	879	4	563|909|912|913	AZGP1|CD1A|CD1D|CD1E
GO:0048003	GO Biological Processes	19	antigen processing and presentation of lipid antigen via MHC class Ib	19_GO:0002376 immune system process	-3.10347	14.7235	6.28751	30198	7	879	3	909|912|913	CD1A|CD1D|CD1E
GO:0048007	GO Biological Processes	19	antigen processing and presentation, exogenous lipid antigen via MHC class Ib	19_GO:0002376 immune system process	-3.10347	14.7235	6.28751	30198	7	879	3	909|912|913	CD1A|CD1D|CD1E
GO:0019883	GO Biological Processes	19	antigen processing and presentation of endogenous antigen	19_GO:0002376 immune system process	-2.25652	5.49679	3.89462	30198	25	879	4	563|909|912|913	AZGP1|CD1A|CD1D|CD1E
GO:0140657	GO Molecular Functions	21	ATP-dependent activity		-11.9432	3.14606	8.76219	30198	546	879	50	225|535|546|641|1062|1105|1763|3070|3796|3798|3832|3833|3835|4171|4172|4173|4174|4175|4176|4626|4642|4998|5244|5888|5984|6296|7153|9401|9429|9493|9928|10051|10257|10592|11004|22861|24137|29028|29118|54988|55345|56992|64005|64137|79710|80119|92797|116285|165545|317781	ABCD2|ATP6V0A1|ATRX|BLM|CENPE|CHD1|DNA2|HELLS|KIF2A|KIF5A|KIF11|KIFC1|KIF22|MCM2|MCM3|MCM4|MCM5|MCM6|MCM7|MYH8|MYO1D|ORC1|ABCB4|RAD51|RFC4|ACSM3|TOP2A|RECQL4|ABCG2|KIF23|KIF14|SMC4|ABCC4|SMC2|KIF2C|NLRP1|KIF4A|ATAD2|DDX25|ACSM5|ZGRF1|KIF15|MYO1G|ABCG4|MORC4|PIF1|HELB|ACSM1|DQX1|DDX51
GO:0017111	GO Molecular Functions	21	nucleoside-triphosphatase activity		-9.07577	2.55573	7.20563	30198	699	879	52	225|399|546|641|989|1105|1731|1763|1785|2643|2770|2774|3796|3798|3833|3835|4171|4172|4173|4174|4175|4176|4626|4998|5880|5984|5998|6000|6001|8786|9401|9493|9928|10051|10592|11004|22861|23157|23551|29028|29118|51560|56992|64137|79710|80119|92797|115827|116986|165545|317781|326624	ABCD2|RHOH|ATRX|BLM|SEPTIN7|CHD1|SEPTIN1|DNA2|DNM2|GCH1|GNAI1|GNAL|KIF2A|KIF5A|KIFC1|KIF22|MCM2|MCM3|MCM4|MCM5|MCM6|MCM7|MYH8|ORC1|RAC2|RFC4|RGS3|RGS7|RGS10|RGS11|RECQL4|KIF23|KIF14|SMC4|SMC2|KIF2C|NLRP1|SEPTIN6|RASD2|ATAD2|DDX25|RAB6B|KIF15|ABCG4|MORC4|PIF1|HELB|RAB3C|AGAP2|DQX1|DDX51|RAB37
GO:0016887	GO Molecular Functions	21	ATP hydrolysis activity		-8.66021	3.24463	7.41846	30198	360	879	34	225|546|641|1105|1763|3796|3798|3833|3835|4171|4172|4173|4174|4175|4176|4626|4998|5984|9401|9493|9928|10051|10592|11004|22861|29028|29118|56992|64137|79710|80119|92797|165545|317781	ABCD2|ATRX|BLM|CHD1|DNA2|KIF2A|KIF5A|KIFC1|KIF22|MCM2|MCM3|MCM4|MCM5|MCM6|MCM7|MYH8|ORC1|RFC4|RECQL4|KIF23|KIF14|SMC4|SMC2|KIF2C|NLRP1|ATAD2|DDX25|KIF15|ABCG4|MORC4|PIF1|HELB|DQX1|DDX51
GO:0016462	GO Molecular Functions	21	pyrophosphatase activity		-8.38416	2.41487	6.81249	30198	754	879	53	225|399|546|641|989|1105|1731|1763|1785|1854|2643|2770|2774|3796|3798|3833|3835|4171|4172|4173|4174|4175|4176|4626|4998|5880|5984|5998|6000|6001|8786|9401|9493|9928|10051|10592|11004|22861|23157|23551|29028|29118|51560|56992|64137|79710|80119|92797|115827|116986|165545|317781|326624	ABCD2|RHOH|ATRX|BLM|SEPTIN7|CHD1|SEPTIN1|DNA2|DNM2|DUT|GCH1|GNAI1|GNAL|KIF2A|KIF5A|KIFC1|KIF22|MCM2|MCM3|MCM4|MCM5|MCM6|MCM7|MYH8|ORC1|RAC2|RFC4|RGS3|RGS7|RGS10|RGS11|RECQL4|KIF23|KIF14|SMC4|SMC2|KIF2C|NLRP1|SEPTIN6|RASD2|ATAD2|DDX25|RAB6B|KIF15|ABCG4|MORC4|PIF1|HELB|RAB3C|AGAP2|DQX1|DDX51|RAB37
GO:0016817	GO Molecular Functions	21	hydrolase activity, acting on acid anhydrides		-8.32544	2.4053	6.7802	30198	757	879	53	225|399|546|641|989|1105|1731|1763|1785|1854|2643|2770|2774|3796|3798|3833|3835|4171|4172|4173|4174|4175|4176|4626|4998|5880|5984|5998|6000|6001|8786|9401|9493|9928|10051|10592|11004|22861|23157|23551|29028|29118|51560|56992|64137|79710|80119|92797|115827|116986|165545|317781|326624	ABCD2|RHOH|ATRX|BLM|SEPTIN7|CHD1|SEPTIN1|DNA2|DNM2|DUT|GCH1|GNAI1|GNAL|KIF2A|KIF5A|KIFC1|KIF22|MCM2|MCM3|MCM4|MCM5|MCM6|MCM7|MYH8|ORC1|RAC2|RFC4|RGS3|RGS7|RGS10|RGS11|RECQL4|KIF23|KIF14|SMC4|SMC2|KIF2C|NLRP1|SEPTIN6|RASD2|ATAD2|DDX25|RAB6B|KIF15|ABCG4|MORC4|PIF1|HELB|RAB3C|AGAP2|DQX1|DDX51|RAB37
GO:0016818	GO Molecular Functions	21	hydrolase activity, acting on acid anhydrides, in phosphorus-containing anhydrides		-8.32544	2.4053	6.7802	30198	757	879	53	225|399|546|641|989|1105|1731|1763|1785|1854|2643|2770|2774|3796|3798|3833|3835|4171|4172|4173|4174|4175|4176|4626|4998|5880|5984|5998|6000|6001|8786|9401|9493|9928|10051|10592|11004|22861|23157|23551|29028|29118|51560|56992|64137|79710|80119|92797|115827|116986|165545|317781|326624	ABCD2|RHOH|ATRX|BLM|SEPTIN7|CHD1|SEPTIN1|DNA2|DNM2|DUT|GCH1|GNAI1|GNAL|KIF2A|KIF5A|KIFC1|KIF22|MCM2|MCM3|MCM4|MCM5|MCM6|MCM7|MYH8|ORC1|RAC2|RFC4|RGS3|RGS7|RGS10|RGS11|RECQL4|KIF23|KIF14|SMC4|SMC2|KIF2C|NLRP1|SEPTIN6|RASD2|ATAD2|DDX25|RAB6B|KIF15|ABCG4|MORC4|PIF1|HELB|RAB3C|AGAP2|DQX1|DDX51|RAB37
GO:0045121	GO Cellular Components	20	membrane raft		-11.6916	3.89918	9.11284	30198	326	879	37	107|330|836|909|920|925|931|948|973|1739|1803|2040|2534|3098|3667|3741|3753|3932|3991|5244|5657|5788|5979|6000|7124|7535|8631|9429|10666|23017|23209|23673|27040|28514|90249|91663|130574	ADCY1|BIRC3|CASP3|CD1A|CD4|CD8A|MS4A1|CD36|CD79A|DLG1|DPP4|STOM|FYN|HK1|IRS1|KCNA5|KCNE1|LCK|LIPE|ABCB4|PRTN3|PTPRC|RET|RGS7|TNF|ZAP70|SKAP1|ABCG2|CD226|FAIM2|MLC1|STX12|LAT|DLL1|UNC5A|MYADM|LYPD6
GO:0098857	GO Cellular Components	20	membrane microdomain		-11.6514	3.88726	9.08942	30198	327	879	37	107|330|836|909|920|925|931|948|973|1739|1803|2040|2534|3098|3667|3741|3753|3932|3991|5244|5657|5788|5979|6000|7124|7535|8631|9429|10666|23017|23209|23673|27040|28514|90249|91663|130574	ADCY1|BIRC3|CASP3|CD1A|CD4|CD8A|MS4A1|CD36|CD79A|DLG1|DPP4|STOM|FYN|HK1|IRS1|KCNA5|KCNE1|LCK|LIPE|ABCB4|PRTN3|PTPRC|RET|RGS7|TNF|ZAP70|SKAP1|ABCG2|CD226|FAIM2|MLC1|STX12|LAT|DLL1|UNC5A|MYADM|LYPD6
GO:0044853	GO Cellular Components	20	plasma membrane raft		-2.23477	2.73623	3.20165	30198	113	879	9	925|931|948|3667|3741|3991|5657|8631|23209	CD8A|MS4A1|CD36|IRS1|KCNA5|LIPE|PRTN3|SKAP1|MLC1
GO:0001819	GO Biological Processes	19	positive regulation of cytokine production	19_GO:0048518 positive regulation of biological process	-11.6865	3.2855	8.74891	30198	481	879	46	199|326|672|916|920|923|940|948|959|1236|2625|3098|3146|3148|3554|3593|3600|3603|3670|3702|3929|4050|4063|4179|4321|5345|5788|5914|6363|7124|7294|7784|10394|10666|22861|22914|51311|51744|54440|56253|64109|114548|116449|117854|201633|340061	AIF1|AIRE|BRCA1|CD3E|CD4|CD6|CD28|CD36|CD40LG|CCR7|GATA3|HK1|HMGB1|HMGB2|IL1R1|IL12B|IL15|IL16|ISL1|ITK|LBP|LTB|LY9|CD46|MMP12|SERPINF2|PTPRC|RARA|CCL19|TNF|TXK|ZP3|PRG3|CD226|NLRP1|KLRK1|TLR8|CD244|SASH3|CRTAM|CRLF2|NLRP3|CLNK|TRIM6|TIGIT|STING1
GO:0032103	GO Biological Processes	19	positive regulation of response to external stimulus	19_GO:0048518 positive regulation of biological process	-9.68632	3.09572	7.79917	30198	455	879	41	199|846|912|940|1230|1233|1236|1826|2534|3146|3148|3593|3600|3603|3902|3929|4321|5063|5345|5469|5880|6363|7124|7162|7294|7409|7784|7852|7857|10666|22861|22914|51311|56253|81565|85363|114548|116449|117854|146433|340061	AIF1|CASR|CD1D|CD28|CCR1|CCR4|CCR7|DSCAM|FYN|HMGB1|HMGB2|IL12B|IL15|IL16|LAG3|LBP|MMP12|PAK3|SERPINF2|MED1|RAC2|CCL19|TNF|TPBG|TXK|VAV1|ZP3|CXCR4|SCG2|CD226|NLRP1|KLRK1|TLR8|CRTAM|NDEL1|TRIM5|NLRP3|CLNK|TRIM6|IL34|STING1
GO:0045089	GO Biological Processes	19	positive regulation of innate immune response	19_GO:0044419 biological process involved in interspecies interaction between organisms	-8.10777	4.77152	7.85504	30198	144	879	20	912|2534|3146|3148|3593|3902|3929|4321|5063|5469|7294|7409|10666|22914|51311|56253|85363|116449|117854|340061	CD1D|FYN|HMGB1|HMGB2|IL12B|LAG3|LBP|MMP12|PAK3|MED1|TXK|VAV1|CD226|KLRK1|TLR8|CRTAM|TRIM5|CLNK|TRIM6|STING1
GO:0032649	GO Biological Processes	19	regulation of interferon-gamma production	19_GO:0032501 multicellular organismal process	-7.28359	4.99174	7.49051	30198	117	879	17	916|1236|2625|3146|3554|3593|3670|5914|7124|7294|7784|10666|22914|51311|51744|54440|56253	CD3E|CCR7|GATA3|HMGB1|IL1R1|IL12B|ISL1|RARA|TNF|TXK|ZP3|CD226|KLRK1|TLR8|CD244|SASH3|CRTAM
GO:0031349	GO Biological Processes	19	positive regulation of defense response	19_GO:0048518 positive regulation of biological process	-7.01767	3.16427	6.56687	30198	304	879	28	912|940|1236|2534|3146|3148|3593|3600|3603|3902|3929|4321|5063|5469|7124|7294|7409|7784|10666|22861|22914|51311|56253|85363|114548|116449|117854|340061	CD1D|CD28|CCR7|FYN|HMGB1|HMGB2|IL12B|IL15|IL16|LAG3|LBP|MMP12|PAK3|MED1|TNF|TXK|VAV1|ZP3|CD226|NLRP1|KLRK1|TLR8|CRTAM|TRIM5|NLRP3|CLNK|TRIM6|STING1
GO:0032729	GO Biological Processes	19	positive regulation of interferon-gamma production	19_GO:0048518 positive regulation of biological process	-6.48888	5.80019	7.30248	30198	77	879	13	916|3554|3593|3670|7124|7294|7784|10666|22914|51311|51744|54440|56253	CD3E|IL1R1|IL12B|ISL1|TNF|TXK|ZP3|CD226|KLRK1|TLR8|CD244|SASH3|CRTAM
GO:0045088	GO Biological Processes	19	regulation of innate immune response	19_GO:0044419 biological process involved in interspecies interaction between organisms	-6.30943	3.34815	6.27045	30198	236	879	23	330|912|2534|3146|3148|3593|3821|3902|3929|4321|5063|5469|7294|7409|10666|22914|51311|56253|85363|116449|117854|197358|340061	BIRC3|CD1D|FYN|HMGB1|HMGB2|IL12B|KLRC1|LAG3|LBP|MMP12|PAK3|MED1|TXK|VAV1|CD226|KLRK1|TLR8|CRTAM|TRIM5|CLNK|TRIM6|NLRC3|STING1
GO:0002833	GO Biological Processes	19	positive regulation of response to biotic stimulus	19_GO:0048518 positive regulation of biological process	-6.27953	3.71405	6.41137	30198	185	879	20	912|2534|3146|3148|3593|3902|3929|4321|5063|5469|7294|7409|10666|22914|51311|56253|85363|116449|117854|340061	CD1D|FYN|HMGB1|HMGB2|IL12B|LAG3|LBP|MMP12|PAK3|MED1|TXK|VAV1|CD226|KLRK1|TLR8|CRTAM|TRIM5|CLNK|TRIM6|STING1
GO:0031347	GO Biological Processes	19	regulation of defense response	19_GO:0050896 response to stimulus	-5.60772	2.17962	5.3137	30198	662	879	42	100|313|330|472|912|940|1236|2534|2625|2629|3146|3148|3554|3593|3600|3603|3670|3821|3902|3929|4321|5063|5469|5788|5896|7124|7294|7409|7784|10666|22861|22914|51311|55872|56253|80709|85363|114548|116449|117854|197358|340061	ADA|AOAH|BIRC3|ATM|CD1D|CD28|CCR7|FYN|GATA3|GBA|HMGB1|HMGB2|IL1R1|IL12B|IL15|IL16|ISL1|KLRC1|LAG3|LBP|MMP12|PAK3|MED1|PTPRC|RAG1|TNF|TXK|VAV1|ZP3|CD226|NLRP1|KLRK1|TLR8|PBK|CRTAM|AKNA|TRIM5|NLRP3|CLNK|TRIM6|NLRC3|STING1
GO:0002831	GO Biological Processes	19	regulation of response to biotic stimulus	19_GO:0050896 response to stimulus	-4.29589	2.41936	4.65788	30198	355	879	25	330|912|948|2534|3146|3148|3593|3600|3821|3902|3929|4321|5063|5469|7294|7409|10666|22914|51311|56253|85363|116449|117854|197358|340061	BIRC3|CD1D|CD36|FYN|HMGB1|HMGB2|IL12B|IL15|KLRC1|LAG3|LBP|MMP12|PAK3|MED1|TXK|VAV1|CD226|KLRK1|TLR8|CRTAM|TRIM5|CLNK|TRIM6|NLRC3|STING1
GO:0050727	GO Biological Processes	19	regulation of inflammatory response	19_GO:0050896 response to stimulus	-3.12493	2.0613	3.69977	30198	400	879	24	100|313|330|472|940|1236|2534|2625|2629|3554|3593|3600|3603|3670|3929|5788|7124|7784|22861|55872|80709|114548|197358|340061	ADA|AOAH|BIRC3|ATM|CD28|CCR7|FYN|GATA3|GBA|IL1R1|IL12B|IL15|IL16|ISL1|LBP|PTPRC|TNF|ZP3|NLRP1|PBK|AKNA|NLRP3|NLRC3|STING1
GO:0070382	GO Cellular Components	20	exocytic vesicle		-11.4668	4.62174	9.39923	30198	223	879	30	535|1184|1644|1731|4986|5866|6570|6843|6853|6860|6861|8898|9892|11311|23157|23312|23673|51305|55530|56947|57586|79641|79772|81565|84446|94120|112476|115827|132204|148281	ATP6V0A1|CLCN5|DDC|SEPTIN1|OPRK1|RAB3IL1|SLC18A1|VAMP1|SYN1|SYT4|SYT5|MTMR2|SNAP91|VPS45|SEPTIN6|DMXL2|STX12|KCNK9|SVOP|MFF|SYT13|ROGDI|MCTP1|NDEL1|BRSK1|SYTL3|PRRT2|RAB3C|SYNPR|SYT6
GO:0098793	GO Cellular Components	20	presynapse		-10.3257	3.04325	8.04175	30198	508	879	45	535|846|1184|1644|1731|1785|2900|3164|3760|3776|4747|4986|5122|5789|5798|6326|6570|6843|6853|6860|6861|7162|8898|9699|9892|10750|10814|11311|22854|23157|23312|23673|27445|51305|51560|55530|56947|79641|79772|81565|84446|112476|115827|132204|148281	ATP6V0A1|CASR|CLCN5|DDC|SEPTIN1|DNM2|GRIK4|NR4A1|KCNJ3|KCNK2|NEFL|OPRK1|PCSK1|PTPRD|PTPRN|SCN2A|SLC18A1|VAMP1|SYN1|SYT4|SYT5|TPBG|MTMR2|RIMS2|SNAP91|GRAP|CPLX2|VPS45|NTNG1|SEPTIN6|DMXL2|STX12|PCLO|KCNK9|RAB6B|SVOP|MFF|ROGDI|MCTP1|NDEL1|BRSK1|PRRT2|RAB3C|SYNPR|SYT6
GO:0030133	GO Cellular Components	20	transport vesicle		-10.281	3.29544	8.17271	30198	417	879	40	535|1184|1644|1731|3120|4986|5122|5126|5798|5866|6570|6843|6853|6860|6861|7425|8898|8905|9718|9892|11311|23157|23312|23673|25924|29106|51305|55530|56947|57586|79641|79772|81565|84446|94120|112476|115827|132204|148281|254263	ATP6V0A1|CLCN5|DDC|SEPTIN1|HLA-DQB2|OPRK1|PCSK1|PCSK2|PTPRN|RAB3IL1|SLC18A1|VAMP1|SYN1|SYT4|SYT5|VGF|MTMR2|AP1S2|ECE2|SNAP91|VPS45|SEPTIN6|DMXL2|STX12|MYRIP|SCG3|KCNK9|SVOP|MFF|SYT13|ROGDI|MCTP1|NDEL1|BRSK1|SYTL3|PRRT2|RAB3C|SYNPR|SYT6|CNIH2
GO:0008021	GO Cellular Components	20	synaptic vesicle		-10.172	4.5248	8.76805	30198	205	879	27	535|1184|1644|1731|4986|6570|6843|6853|6860|6861|8898|9892|11311|23157|23312|23673|51305|55530|56947|79641|79772|81565|84446|112476|115827|132204|148281	ATP6V0A1|CLCN5|DDC|SEPTIN1|OPRK1|SLC18A1|VAMP1|SYN1|SYT4|SYT5|MTMR2|SNAP91|VPS45|SEPTIN6|DMXL2|STX12|KCNK9|SVOP|MFF|ROGDI|MCTP1|NDEL1|BRSK1|PRRT2|RAB3C|SYNPR|SYT6
GO:0030672	GO Cellular Components	20	synaptic vesicle membrane		-6.03572	4.60111	6.61096	30198	112	879	15	535|4986|6570|6843|6853|6860|6861|23312|23673|55530|79772|112476|115827|132204|148281	ATP6V0A1|OPRK1|SLC18A1|VAMP1|SYN1|SYT4|SYT5|DMXL2|STX12|SVOP|MCTP1|PRRT2|RAB3C|SYNPR|SYT6
GO:0099501	GO Cellular Components	20	exocytic vesicle membrane		-6.03572	4.60111	6.61096	30198	112	879	15	535|4986|6570|6843|6853|6860|6861|23312|23673|55530|79772|112476|115827|132204|148281	ATP6V0A1|OPRK1|SLC18A1|VAMP1|SYN1|SYT4|SYT5|DMXL2|STX12|SVOP|MCTP1|PRRT2|RAB3C|SYNPR|SYT6
GO:0030658	GO Cellular Components	20	transport vesicle membrane		-5.7038	3.29431	5.90021	30198	219	879	21	535|3120|4986|5798|6570|6843|6853|6860|6861|8905|9718|23312|23673|29106|55530|79772|112476|115827|132204|148281|254263	ATP6V0A1|HLA-DQB2|OPRK1|PTPRN|SLC18A1|VAMP1|SYN1|SYT4|SYT5|AP1S2|ECE2|DMXL2|STX12|SCG3|SVOP|MCTP1|PRRT2|RAB3C|SYNPR|SYT6|CNIH2
GO:0098563	GO Cellular Components	20	intrinsic component of synaptic vesicle membrane		-2.2331	4.29437	3.60996	30198	40	879	5	4986|6853|6860|23673|115827	OPRK1|SYN1|SYT4|STX12|RAB3C
GO:0002250	GO Biological Processes	19	adaptive immune response	19_GO:0002376 immune system process	-11.2249	2.89477	8.31507	30198	629	879	53	326|715|720|909|913|915|916|919|920|923|924|925|926|939|959|970|973|974|1380|2209|2534|2625|3120|3146|3593|3702|3821|3902|4063|4179|5133|5896|6967|7294|7535|7784|8631|9156|22914|27040|27074|27240|28526|30835|50852|51176|51311|51744|54923|60468|64005|441864|100423062	AIRE|C1R|C4A|CD1A|CD1E|CD3D|CD3E|CD247|CD4|CD6|CD7|CD8A|CD8B|CD27|CD40LG|CD70|CD79A|CD79B|CR2|FCGR1A|FYN|GATA3|HLA-DQB2|HMGB1|IL12B|ITK|KLRC1|LAG3|LY9|CD46|PDCD1|RAG1|TRGC2|TXK|ZAP70|ZP3|SKAP1|EXO1|KLRK1|LAT|LAMP3|SIT1|TRDC|CD209|TRAT1|LEF1|TLR8|CD244|LIME1|BACH2|MYO1G|TARM1|IGLL5
GO:0002252	GO Biological Processes	19	immune effector process	19_GO:0002376 immune system process	-7.6433	2.84972	6.72058	30198	434	879	36	100|326|715|720|925|939|959|970|1130|1380|1511|2209|2534|2625|3120|3146|3593|3929|4063|4179|5897|7409|7784|9156|10814|22914|27040|28514|28526|51176|51311|51744|64005|81494|116449|100423062	ADA|AIRE|C1R|C4A|CD8A|CD27|CD40LG|CD70|LYST|CR2|CTSG|FCGR1A|FYN|GATA3|HLA-DQB2|HMGB1|IL12B|LBP|LY9|CD46|RAG2|VAV1|ZP3|EXO1|CPLX2|KLRK1|LAT|DLL1|TRDC|LEF1|TLR8|CD244|MYO1G|CFHR5|CLNK|IGLL5
GO:0002460	GO Biological Processes	19	adaptive immune response based on somatic recombination of immune receptors built from immunoglobulin superfamily domains	19_GO:0002376 immune system process	-6.18082	3.29235	6.1735	30198	240	879	23	326|715|720|925|939|959|970|1380|2209|2625|3120|3146|3593|4063|4179|7784|9156|28526|51176|51311|60468|64005|100423062	AIRE|C1R|C4A|CD8A|CD27|CD40LG|CD70|CR2|FCGR1A|GATA3|HLA-DQB2|HMGB1|IL12B|LY9|CD46|ZP3|EXO1|TRDC|LEF1|TLR8|BACH2|MYO1G|IGLL5
GO:0002443	GO Biological Processes	19	leukocyte mediated immunity	19_GO:0002376 immune system process	-5.66505	2.98739	5.74306	30198	276	879	24	326|715|720|925|939|959|970|1130|1380|1511|2209|2625|3120|4179|7784|9156|10814|22914|27040|28526|51311|64005|116449|100423062	AIRE|C1R|C4A|CD8A|CD27|CD40LG|CD70|LYST|CR2|CTSG|FCGR1A|GATA3|HLA-DQB2|CD46|ZP3|EXO1|CPLX2|KLRK1|LAT|TRDC|TLR8|MYO1G|CLNK|IGLL5
GO:0002449	GO Biological Processes	19	lymphocyte mediated immunity	19_GO:0002376 immune system process	-4.79969	2.97445	5.21595	30198	231	879	20	326|715|720|925|939|959|970|1130|1380|2209|2625|3120|4179|7784|9156|22914|28526|51311|64005|100423062	AIRE|C1R|C4A|CD8A|CD27|CD40LG|CD70|LYST|CR2|FCGR1A|GATA3|HLA-DQB2|CD46|ZP3|EXO1|KLRK1|TRDC|TLR8|MYO1G|IGLL5
GO:0019724	GO Biological Processes	19	B cell mediated immunity	19_GO:0002376 immune system process	-3.14658	2.71734	3.96764	30198	177	879	14	715|720|939|959|970|1380|2209|3120|4179|7784|9156|28526|51311|100423062	C1R|C4A|CD27|CD40LG|CD70|CR2|FCGR1A|HLA-DQB2|CD46|ZP3|EXO1|TRDC|TLR8|IGLL5
GO:0006959	GO Biological Processes	19	humoral immune response	19_GO:0002376 immune system process	-3.01421	2.24311	3.68952	30198	291	879	19	326|715|720|931|940|1380|1511|1673|2625|4179|5133|5645|5657|7124|7784|9156|28526|81494|100423062	AIRE|C1R|C4A|MS4A1|CD28|CR2|CTSG|DEFB4A|GATA3|CD46|PDCD1|PRSS2|PRTN3|TNF|ZP3|EXO1|TRDC|CFHR5|IGLL5
GO:0016064	GO Biological Processes	19	immunoglobulin mediated immune response	19_GO:0002376 immune system process	-2.76117	2.58159	3.61224	30198	173	879	13	715|720|939|959|1380|2209|3120|4179|7784|9156|28526|51311|100423062	C1R|C4A|CD27|CD40LG|CR2|FCGR1A|HLA-DQB2|CD46|ZP3|EXO1|TRDC|TLR8|IGLL5
GO:0006935	GO Biological Processes	19	chemotaxis	19_GO:0040011 locomotion	-10.9248	3.12318	8.33957	30198	506	879	46	399|1130|1230|1233|1236|1511|1673|1803|1826|2045|2046|2290|2534|2625|3146|3148|3164|3579|3603|3670|3798|3897|3929|4914|5800|5880|5979|6091|6356|6361|6363|6364|6367|6370|6585|7162|7409|7852|7857|8633|10457|10803|51176|51411|90249|152330	RHOH|LYST|CCR1|CCR4|CCR7|CTSG|DEFB4A|DPP4|DSCAM|EPHA7|EPHA8|FOXG1|FYN|GATA3|HMGB1|HMGB2|NR4A1|CXCR2|IL16|ISL1|KIF5A|L1CAM|LBP|NTRK1|PTPRO|RAC2|RET|ROBO1|CCL11|CCL17|CCL19|CCL20|CCL22|CCL25|SLIT1|TPBG|VAV1|CXCR4|SCG2|UNC5C|GPNMB|CCR9|LEF1|BIN2|UNC5A|CNTN4
GO:0042330	GO Biological Processes	19	taxis	19_GO:0040011 locomotion	-10.8662	3.11088	8.30792	30198	508	879	46	399|1130|1230|1233|1236|1511|1673|1803|1826|2045|2046|2290|2534|2625|3146|3148|3164|3579|3603|3670|3798|3897|3929|4914|5800|5880|5979|6091|6356|6361|6363|6364|6367|6370|6585|7162|7409|7852|7857|8633|10457|10803|51176|51411|90249|152330	RHOH|LYST|CCR1|CCR4|CCR7|CTSG|DEFB4A|DPP4|DSCAM|EPHA7|EPHA8|FOXG1|FYN|GATA3|HMGB1|HMGB2|NR4A1|CXCR2|IL16|ISL1|KIF5A|L1CAM|LBP|NTRK1|PTPRO|RAC2|RET|ROBO1|CCL11|CCL17|CCL19|CCL20|CCL22|CCL25|SLIT1|TPBG|VAV1|CXCR4|SCG2|UNC5C|GPNMB|CCR9|LEF1|BIN2|UNC5A|CNTN4
GO:0050900	GO Biological Processes	19	leukocyte migration	19_GO:0040011 locomotion	-10.4071	4.33171	8.78222	30198	230	879	29	1130|1230|1236|1511|2534|2625|2629|3146|3579|3603|3929|3932|5657|5800|5979|6356|6361|6363|6364|6367|6370|6402|7124|7409|7535|7852|7857|56253|64005	LYST|CCR1|CCR7|CTSG|FYN|GATA3|GBA|HMGB1|CXCR2|IL16|LBP|LCK|PRTN3|PTPRO|RET|CCL11|CCL17|CCL19|CCL20|CCL22|CCL25|SELL|TNF|VAV1|ZAP70|CXCR4|SCG2|CRTAM|MYO1G
GO:0071674	GO Biological Processes	19	mononuclear cell migration	19_GO:0040011 locomotion	-9.36405	5.93404	8.97643	30198	110	879	19	1230|1236|1511|2625|2629|3146|3579|5800|5979|6356|6361|6363|6364|6367|6370|7535|7852|56253|64005	CCR1|CCR7|CTSG|GATA3|GBA|HMGB1|CXCR2|PTPRO|RET|CCL11|CCL17|CCL19|CCL20|CCL22|CCL25|ZAP70|CXCR4|CRTAM|MYO1G
GO:0060326	GO Biological Processes	19	cell chemotaxis	19_GO:0040011 locomotion	-9.36268	4.31511	8.28686	30198	207	879	26	1130|1230|1233|1236|1511|1673|3146|3148|3164|3579|3603|3929|5800|6356|6361|6363|6364|6367|6370|7162|7409|7852|7857|10803|51176|51411	LYST|CCR1|CCR4|CCR7|CTSG|DEFB4A|HMGB1|HMGB2|NR4A1|CXCR2|IL16|LBP|PTPRO|CCL11|CCL17|CCL19|CCL20|CCL22|CCL25|TPBG|VAV1|CXCR4|SCG2|CCR9|LEF1|BIN2
GO:0072676	GO Biological Processes	19	lymphocyte migration	19_GO:0040011 locomotion	-6.6274	5.95486	7.439	30198	75	879	13	1236|2625|2629|5979|6356|6361|6363|6364|6367|6370|7535|56253|64005	CCR7|GATA3|GBA|RET|CCL11|CCL17|CCL19|CCL20|CCL22|CCL25|ZAP70|CRTAM|MYO1G
GO:0030595	GO Biological Processes	19	leukocyte chemotaxis	19_GO:0040011 locomotion	-6.6072	4.26475	6.82326	30198	145	879	18	1130|1230|1236|1511|3146|3579|3603|3929|5800|6356|6361|6363|6364|6367|6370|7409|7852|7857	LYST|CCR1|CCR7|CTSG|HMGB1|CXCR2|IL16|LBP|PTPRO|CCL11|CCL17|CCL19|CCL20|CCL22|CCL25|VAV1|CXCR4|SCG2
GO:0051345	GO Biological Processes	19	positive regulation of hydrolase activity	19_GO:0065007 biological regulation	-6.33977	2.38576	5.81425	30198	576	879	40	141|186|337|1236|1894|2146|2534|3146|3148|3208|3702|3932|4914|5111|5371|5657|5788|6000|6001|6091|6356|6361|6363|6364|6367|6370|7124|7294|7409|8502|8698|9290|9705|22861|23526|51291|57679|81565|114548|116984	ADPRH|AGTR2|APOA4|CCR7|ECT2|EZH2|FYN|HMGB1|HMGB2|HPCA|ITK|LCK|NTRK1|PCNA|PML|PRTN3|PTPRC|RGS7|RGS10|ROBO1|CCL11|CCL17|CCL19|CCL20|CCL22|CCL25|TNF|TXK|VAV1|PKP4|S1PR4|GPR55|ST18|NLRP1|ARHGAP45|GMIP|ALS2|NDEL1|NLRP3|ARAP2
GO:0070098	GO Biological Processes	19	chemokine-mediated signaling pathway	19_GO:0023052 signaling	-6.1618	5.44652	6.9812	30198	82	879	13	1230|1233|1236|3579|6356|6361|6363|6364|6367|6370|7032|7852|10803	CCR1|CCR4|CCR7|CXCR2|CCL11|CCL17|CCL19|CCL20|CCL22|CCL25|TFF2|CXCR4|CCR9
GO:0048018	GO Molecular Functions	21	receptor ligand activity		-5.92185	2.45894	5.63184	30198	489	879	35	959|970|1114|1511|1673|1803|2045|2764|3146|3148|3593|3600|3603|4050|4295|6356|6361|6363|6364|6367|6370|7076|7124|7425|7471|7784|7857|8074|8838|9518|9535|10457|26281|26585|146433	CD40LG|CD70|CHGB|CTSG|DEFB4A|DPP4|EPHA7|GMFB|HMGB1|HMGB2|IL12B|IL15|IL16|LTB|MLN|CCL11|CCL17|CCL19|CCL20|CCL22|CCL25|TIMP1|TNF|VGF|WNT1|ZP3|SCG2|FGF23|CCN6|GDF15|GMFG|GPNMB|FGF20|GREM1|IL34
GO:0030546	GO Molecular Functions	21	signaling receptor activator activity		-5.7818	2.42424	5.53775	30198	496	879	35	959|970|1114|1511|1673|1803|2045|2764|3146|3148|3593|3600|3603|4050|4295|6356|6361|6363|6364|6367|6370|7076|7124|7425|7471|7784|7857|8074|8838|9518|9535|10457|26281|26585|146433	CD40LG|CD70|CHGB|CTSG|DEFB4A|DPP4|EPHA7|GMFB|HMGB1|HMGB2|IL12B|IL15|IL16|LTB|MLN|CCL11|CCL17|CCL19|CCL20|CCL22|CCL25|TIMP1|TNF|VGF|WNT1|ZP3|SCG2|FGF23|CCN6|GDF15|GMFG|GPNMB|FGF20|GREM1|IL34
GO:0030545	GO Molecular Functions	21	signaling receptor regulator activity		-5.69941	2.33664	5.44722	30198	544	879	37	186|959|970|1114|1511|1673|1803|2045|2764|3146|3148|3593|3600|3603|4050|4295|6356|6361|6363|6364|6367|6370|7076|7124|7425|7471|7784|7857|8074|8838|9518|9535|10457|26281|26585|130574|146433	AGTR2|CD40LG|CD70|CHGB|CTSG|DEFB4A|DPP4|EPHA7|GMFB|HMGB1|HMGB2|IL12B|IL15|IL16|LTB|MLN|CCL11|CCL17|CCL19|CCL20|CCL22|CCL25|TIMP1|TNF|VGF|WNT1|ZP3|SCG2|FGF23|CCN6|GDF15|GMFG|GPNMB|FGF20|GREM1|LYPD6|IL34
GO:1990868	GO Biological Processes	19	response to chemokine	19_GO:0050896 response to stimulus	-5.68843	4.96238	6.51836	30198	90	879	13	1230|1233|1236|3579|6356|6361|6363|6364|6367|6370|7032|7852|10803	CCR1|CCR4|CCR7|CXCR2|CCL11|CCL17|CCL19|CCL20|CCL22|CCL25|TFF2|CXCR4|CCR9
GO:1990869	GO Biological Processes	19	cellular response to chemokine	19_GO:0050896 response to stimulus	-5.68843	4.96238	6.51836	30198	90	879	13	1230|1233|1236|3579|6356|6361|6363|6364|6367|6370|7032|7852|10803	CCR1|CCR4|CCR7|CXCR2|CCL11|CCL17|CCL19|CCL20|CCL22|CCL25|TFF2|CXCR4|CCR9
GO:0034341	GO Biological Processes	19	response to interferon-gamma	19_GO:0044419 biological process involved in interspecies interaction between organisms	-4.71919	3.81722	5.48689	30198	126	879	14	199|2643|3593|6356|6361|6363|6364|6367|6370|6672|7124|7454|9076|10537	AIF1|GCH1|IL12B|CCL11|CCL17|CCL19|CCL20|CCL22|CCL25|SP100|TNF|WAS|CLDN1|UBD
GO:0005125	GO Molecular Functions	21	cytokine activity		-4.69133	2.92383	5.12636	30198	235	879	20	959|970|3146|3593|3600|3603|4050|6356|6361|6363|6364|6367|6370|7076|7124|7471|7857|9518|26585|146433	CD40LG|CD70|HMGB1|IL12B|IL15|IL16|LTB|CCL11|CCL17|CCL19|CCL20|CCL22|CCL25|TIMP1|TNF|WNT1|SCG2|GDF15|GREM1|IL34
GO:0034612	GO Biological Processes	19	response to tumor necrosis factor	19_GO:0050896 response to stimulus	-4.54781	3.06133	5.08972	30198	202	879	18	330|672|836|970|2625|2629|2643|3899|6356|6361|6363|6364|6367|6370|7124|9076|9705|10537	BIRC3|BRCA1|CASP3|CD70|GATA3|GBA|GCH1|AFF3|CCL11|CCL17|CCL19|CCL20|CCL22|CCL25|TNF|CLDN1|ST18|UBD
GO:0043087	GO Biological Processes	19	regulation of GTPase activity	19_GO:0065007 biological regulation	-4.54684	2.45392	4.83213	30198	364	879	26	141|1236|1894|2146|3925|4914|4952|5657|6000|6001|6356|6361|6363|6364|6367|6370|7409|8502|22914|23526|50861|51291|57679|81565|89846|116984	ADPRH|CCR7|ECT2|EZH2|STMN1|NTRK1|OCRL|PRTN3|RGS7|RGS10|CCL11|CCL17|CCL19|CCL20|CCL22|CCL25|VAV1|PKP4|KLRK1|ARHGAP45|STMN3|GMIP|ALS2|NDEL1|FGD3|ARAP2
GO:0002548	GO Biological Processes	19	monocyte chemotaxis	19_GO:0040011 locomotion	-4.38288	6.10755	5.93684	30198	45	879	8	1511|5800|6356|6361|6363|6364|6367|6370	CTSG|PTPRO|CCL11|CCL17|CCL19|CCL20|CCL22|CCL25
GO:0071346	GO Biological Processes	19	cellular response to interferon-gamma	19_GO:0044419 biological process involved in interspecies interaction between organisms	-4.29216	3.96403	5.24278	30198	104	879	12	199|3593|6356|6361|6363|6364|6367|6370|6672|7124|7454|9076	AIF1|IL12B|CCL11|CCL17|CCL19|CCL20|CCL22|CCL25|SP100|TNF|WAS|CLDN1
GO:0043547	GO Biological Processes	19	positive regulation of GTPase activity	19_GO:0065007 biological regulation	-4.26788	2.6524	4.74	30198	272	879	21	141|1236|1894|2146|4914|5657|6000|6001|6356|6361|6363|6364|6367|6370|7409|8502|23526|51291|57679|81565|116984	ADPRH|CCR7|ECT2|EZH2|NTRK1|PRTN3|RGS7|RGS10|CCL11|CCL17|CCL19|CCL20|CCL22|CCL25|VAV1|PKP4|ARHGAP45|GMIP|ALS2|NDEL1|ARAP2
GO:0097529	GO Biological Processes	19	myeloid leukocyte migration	19_GO:0040011 locomotion	-4.12431	3.57291	4.99107	30198	125	879	13	1236|1511|3579|5657|5800|6356|6361|6363|6364|6367|6370|7409|7857	CCR7|CTSG|CXCR2|PRTN3|PTPRO|CCL11|CCL17|CCL19|CCL20|CCL22|CCL25|VAV1|SCG2
GO:0005126	GO Molecular Functions	21	cytokine receptor binding		-3.80676	2.5261	4.37769	30198	272	879	20	836|959|970|1673|2625|3593|3600|4050|4914|6356|6361|6363|6364|6367|6370|7032|7124|26585|64109|146433	CASP3|CD40LG|CD70|DEFB4A|GATA3|IL12B|IL15|LTB|NTRK1|CCL11|CCL17|CCL19|CCL20|CCL22|CCL25|TFF2|TNF|GREM1|CRLF2|IL34
GO:0048020	GO Molecular Functions	21	CCR chemokine receptor binding		-3.40453	5.11669	4.89045	30198	47	879	7	1673|6356|6361|6363|6364|6367|6370	DEFB4A|CCL11|CCL17|CCL19|CCL20|CCL22|CCL25
GO:0097530	GO Biological Processes	19	granulocyte migration	19_GO:0040011 locomotion	-3.27431	3.54175	4.3414	30198	97	879	10	3579|5657|6356|6361|6363|6364|6367|6370|7409|7857	CXCR2|PRTN3|CCL11|CCL17|CCL19|CCL20|CCL22|CCL25|VAV1|SCG2
GO:0071621	GO Biological Processes	19	granulocyte chemotaxis	19_GO:0040011 locomotion	-3.12258	3.68089	4.26026	30198	84	879	9	3579|6356|6361|6363|6364|6367|6370|7409|7857	CXCR2|CCL11|CCL17|CCL19|CCL20|CCL22|CCL25|VAV1|SCG2
GO:0071356	GO Biological Processes	19	cellular response to tumor necrosis factor	19_GO:0050896 response to stimulus	-3.12253	2.70207	3.94353	30198	178	879	14	330|672|970|2625|2629|6356|6361|6363|6364|6367|6370|7124|9076|9705	BIRC3|BRCA1|CD70|GATA3|GBA|CCL11|CCL17|CCL19|CCL20|CCL22|CCL25|TNF|CLDN1|ST18
GO:0042379	GO Molecular Functions	21	chemokine receptor binding		-2.97792	3.87098	4.19356	30198	71	879	8	1673|6356|6361|6363|6364|6367|6370|7032	DEFB4A|CCL11|CCL17|CCL19|CCL20|CCL22|CCL25|TFF2
GO:1990266	GO Biological Processes	19	neutrophil migration	19_GO:0040011 locomotion	-2.94117	3.4741	4.0473	30198	89	879	9	3579|5657|6356|6361|6363|6364|6367|6370|7409	CXCR2|PRTN3|CCL11|CCL17|CCL19|CCL20|CCL22|CCL25|VAV1
GO:0030593	GO Biological Processes	19	neutrophil chemotaxis	19_GO:0040011 locomotion	-2.6765	3.47898	3.82004	30198	79	879	8	3579|6356|6361|6363|6364|6367|6370|7409	CXCR2|CCL11|CCL17|CCL19|CCL20|CCL22|CCL25|VAV1
GO:0008009	GO Molecular Functions	21	chemokine activity		-2.54084	4.20673	3.88978	30198	49	879	6	6356|6361|6363|6364|6367|6370	CCL11|CCL17|CCL19|CCL20|CCL22|CCL25
GO:0048247	GO Biological Processes	19	lymphocyte chemotaxis	19_GO:0040011 locomotion	-2.54084	4.20673	3.88978	30198	49	879	6	6356|6361|6363|6364|6367|6370	CCL11|CCL17|CCL19|CCL20|CCL22|CCL25
GO:0001664	GO Molecular Functions	21	G protein-coupled receptor binding		-2.3101	2.0279	3.03486	30198	288	879	17	333|887|1673|1785|2534|2770|2774|4295|6356|6361|6363|6364|6367|6370|7032|7345|7471	APLP1|CCKBR|DEFB4A|DNM2|FYN|GNAI1|GNAL|MLN|CCL11|CCL17|CCL19|CCL20|CCL22|CCL25|TFF2|UCHL1|WNT1
GO:0071347	GO Biological Processes	19	cellular response to interleukin-1	19_GO:0050896 response to stimulus	-2.00355	2.69451	2.96818	30198	102	879	8	3554|6356|6361|6363|6364|6367|6370|9705	IL1R1|CCL11|CCL17|CCL19|CCL20|CCL22|CCL25|ST18
GO:0006468	GO Biological Processes	19	protein phosphorylation	19_GO:0008152 metabolic process	-10.8418	2.73278	8.05498	30198	704	879	56	332|472|640|699|701|780|890|891|983|1021|1111|1511|2045|2046|2534|2764|3600|3645|3702|3932|3991|4638|4751|4914|5063|5347|5371|5914|5979|6356|6789|6790|6793|6872|7272|7294|7443|7535|8493|9212|9535|9833|10000|10006|10290|10733|10870|11040|51347|55872|63967|65267|84446|84930|203447|340156	BIRC5|ATM|BLK|BUB1|BUB1B|DDR1|CCNA2|CCNB1|CDK1|CDK6|CHEK1|CTSG|EPHA7|EPHA8|FYN|GMFB|IL15|INSRR|ITK|LCK|LIPE|MYLK|NEK2|NTRK1|PAK3|PLK1|PML|RARA|RET|CCL11|STK4|AURKA|STK10|TAF1|TTK|TXK|VRK1|ZAP70|PPM1D|AURKB|GMFG|MELK|AKT3|ABI1|SPEG|PLK4|HCST|PIM2|TAOK3|PBK|CLSPN|WNK3|BRSK1|MASTL|NRK|MYLK4
GO:0004712	GO Molecular Functions	21	protein serine/threonine/tyrosine kinase activity		-9.40468	3.08116	7.66685	30198	446	879	40	472|640|699|701|780|983|1021|1111|2045|2046|2534|3645|3702|3932|4751|4914|5063|5347|5979|6789|6790|6793|6872|7272|7294|7443|7535|9212|9833|10000|10290|10733|11040|51347|55872|65267|84446|84930|203447|340156	ATM|BLK|BUB1|BUB1B|DDR1|CDK1|CDK6|CHEK1|EPHA7|EPHA8|FYN|INSRR|ITK|LCK|NEK2|NTRK1|PAK3|PLK1|RET|STK4|AURKA|STK10|TAF1|TTK|TXK|VRK1|ZAP70|AURKB|MELK|AKT3|SPEG|PLK4|PIM2|TAOK3|PBK|WNK3|BRSK1|MASTL|NRK|MYLK4
GO:0016301	GO Molecular Functions	21	kinase activity		-9.31513	2.54132	7.29931	30198	730	879	54	472|640|699|701|780|896|983|1021|1111|1606|1633|1739|2045|2046|2534|2585|3098|3645|3702|3795|3932|4638|4751|4914|5063|5347|5979|6789|6790|6793|6872|7272|7294|7443|7535|8493|8525|8527|9212|9414|9833|10000|10020|10290|10733|11040|51347|55872|65267|84446|84930|160851|203447|340156	ATM|BLK|BUB1|BUB1B|DDR1|CCND3|CDK1|CDK6|CHEK1|DGKA|DCK|DLG1|EPHA7|EPHA8|FYN|GALK2|HK1|INSRR|ITK|KHK|LCK|MYLK|NEK2|NTRK1|PAK3|PLK1|RET|STK4|AURKA|STK10|TAF1|TTK|TXK|VRK1|ZAP70|PPM1D|DGKZ|DGKD|AURKB|TJP2|MELK|AKT3|GNE|SPEG|PLK4|PIM2|TAOK3|PBK|WNK3|BRSK1|MASTL|DGKH|NRK|MYLK4
GO:0016773	GO Molecular Functions	21	phosphotransferase activity, alcohol group as acceptor		-9.16472	2.59956	7.27184	30198	674	879	51	472|640|699|701|780|896|983|1021|1111|1606|2045|2046|2534|2585|3098|3645|3702|3795|3932|4638|4751|4914|5063|5347|5979|6789|6790|6793|6872|7272|7294|7443|7535|8493|8525|8527|9212|9833|10000|10020|10290|10733|11040|51347|55872|65267|84446|84930|160851|203447|340156	ATM|BLK|BUB1|BUB1B|DDR1|CCND3|CDK1|CDK6|CHEK1|DGKA|EPHA7|EPHA8|FYN|GALK2|HK1|INSRR|ITK|KHK|LCK|MYLK|NEK2|NTRK1|PAK3|PLK1|RET|STK4|AURKA|STK10|TAF1|TTK|TXK|VRK1|ZAP70|PPM1D|DGKZ|DGKD|AURKB|MELK|AKT3|GNE|SPEG|PLK4|PIM2|TAOK3|PBK|WNK3|BRSK1|MASTL|DGKH|NRK|MYLK4
GO:0004672	GO Molecular Functions	21	protein kinase activity		-7.89303	2.61462	6.70826	30198	565	879	43	472|640|699|701|780|896|983|1021|1111|2045|2046|2534|3645|3702|3932|4638|4751|4914|5063|5347|5979|6789|6790|6793|6872|7272|7294|7443|7535|8493|9212|9833|10000|10290|10733|11040|51347|55872|65267|84446|84930|203447|340156	ATM|BLK|BUB1|BUB1B|DDR1|CCND3|CDK1|CDK6|CHEK1|EPHA7|EPHA8|FYN|INSRR|ITK|LCK|MYLK|NEK2|NTRK1|PAK3|PLK1|RET|STK4|AURKA|STK10|TAF1|TTK|TXK|VRK1|ZAP70|PPM1D|AURKB|MELK|AKT3|SPEG|PLK4|PIM2|TAOK3|PBK|WNK3|BRSK1|MASTL|NRK|MYLK4
GO:0046777	GO Biological Processes	19	protein autophosphorylation	19_GO:0008152 metabolic process	-7.50093	4.04176	7.22449	30198	187	879	22	472|780|2046|2534|3645|3702|3932|4751|4914|6789|6790|6793|6872|7272|7294|7443|7535|9212|9833|11040|51347|65267	ATM|DDR1|EPHA8|FYN|INSRR|ITK|LCK|NEK2|NTRK1|STK4|AURKA|STK10|TAF1|TTK|TXK|VRK1|ZAP70|AURKB|MELK|PIM2|TAOK3|WNK3
GO:0106310	GO Molecular Functions	21	protein serine kinase activity		-5.51818	2.66465	5.50935	30198	361	879	28	472|699|701|983|1021|1111|4751|5063|5347|6789|6790|6793|6872|7272|7443|9212|9833|10000|10290|10733|11040|51347|55872|65267|84446|84930|203447|340156	ATM|BUB1|BUB1B|CDK1|CDK6|CHEK1|NEK2|PAK3|PLK1|STK4|AURKA|STK10|TAF1|TTK|VRK1|AURKB|MELK|AKT3|SPEG|PLK4|PIM2|TAOK3|PBK|WNK3|BRSK1|MASTL|NRK|MYLK4
GO:0004674	GO Molecular Functions	21	protein serine/threonine kinase activity		-5.38109	2.47675	5.34034	30198	430	879	31	472|699|701|896|983|1021|1111|4638|4751|5063|5347|6789|6790|6793|6872|7272|7443|8493|9212|9833|10000|10290|10733|11040|51347|55872|65267|84446|84930|203447|340156	ATM|BUB1|BUB1B|CCND3|CDK1|CDK6|CHEK1|MYLK|NEK2|PAK3|PLK1|STK4|AURKA|STK10|TAF1|TTK|VRK1|PPM1D|AURKB|MELK|AKT3|SPEG|PLK4|PIM2|TAOK3|PBK|WNK3|BRSK1|MASTL|NRK|MYLK4
GO:0018105	GO Biological Processes	19	peptidyl-serine phosphorylation	19_GO:0008152 metabolic process	-2.54686	2.44052	3.38436	30198	183	879	13	472|983|5347|6789|6790|6872|7272|7443|9212|10000|63967|84446|84930	ATM|CDK1|PLK1|STK4|AURKA|TAF1|TTK|VRK1|AURKB|AKT3|CLSPN|BRSK1|MASTL
GO:0018209	GO Biological Processes	19	peptidyl-serine modification	19_GO:0008152 metabolic process	-2.11845	2.16803	2.91264	30198	206	879	13	472|983|5347|6789|6790|6872|7272|7443|9212|10000|63967|84446|84930	ATM|CDK1|PLK1|STK4|AURKA|TAF1|TTK|VRK1|AURKB|AKT3|CLSPN|BRSK1|MASTL
GO:0000902	GO Biological Processes	19	cell morphogenesis	19_GO:0032502 developmental process	-10.6882	2.76891	8.01728	30198	670	879	54	107|333|399|780|836|886|1785|1826|1894|2045|2046|2290|2534|2625|3575|3670|3798|3897|3925|4747|4914|5063|5469|5800|5880|5979|6091|6585|6789|6790|7162|7345|8633|9576|9928|10006|22854|23542|26585|50507|51176|51347|55909|57679|64098|80208|81565|83706|84446|90249|92211|152330|168002|203447	ADCY1|APLP1|RHOH|DDR1|CASP3|CCKAR|DNM2|DSCAM|ECT2|EPHA7|EPHA8|FOXG1|FYN|GATA3|IL7R|ISL1|KIF5A|L1CAM|STMN1|NEFL|NTRK1|PAK3|MED1|PTPRO|RAC2|RET|ROBO1|SLIT1|STK4|AURKA|TPBG|UCHL1|UNC5C|SPAG6|KIF14|ABI1|NTNG1|MAPK8IP2|GREM1|NOX4|LEF1|TAOK3|BIN3|ALS2|PARVG|SPG11|NDEL1|FERMT3|BRSK1|UNC5A|CDHR1|CNTN4|DACT2|NRK
GO:0031175	GO Biological Processes	19	neuron projection development	19_GO:0032502 developmental process	-10.4155	2.78698	7.91811	30198	641	879	52	107|333|337|399|640|780|836|886|916|1600|1785|1826|2045|2046|2290|2534|2625|3146|3670|3798|3897|3925|4747|4914|5063|5662|5800|5880|5979|6091|6585|6790|7162|7345|7832|8633|9576|10006|22854|23542|26227|50861|51347|55079|57142|57679|80208|81565|84446|90249|152330|203447	ADCY1|APLP1|APOA4|RHOH|BLK|DDR1|CASP3|CCKAR|CD3E|DAB1|DNM2|DSCAM|EPHA7|EPHA8|FOXG1|FYN|GATA3|HMGB1|ISL1|KIF5A|L1CAM|STMN1|NEFL|NTRK1|PAK3|PSD|PTPRO|RAC2|RET|ROBO1|SLIT1|AURKA|TPBG|UCHL1|BTG2|UNC5C|SPAG6|ABI1|NTNG1|MAPK8IP2|PHGDH|STMN3|TAOK3|FEZF2|RTN4|ALS2|SPG11|NDEL1|BRSK1|UNC5A|CNTN4|NRK
GO:0048812	GO Biological Processes	19	neuron projection morphogenesis	19_GO:0032502 developmental process	-9.1776	3.02687	7.53452	30198	454	879	40	107|333|399|780|886|1785|1826|2045|2046|2290|2534|2625|3670|3798|3897|3925|4747|4914|5063|5800|5880|5979|6091|6585|6790|7162|7345|8633|9576|10006|22854|23542|51347|57679|80208|81565|84446|90249|152330|203447	ADCY1|APLP1|RHOH|DDR1|CCKAR|DNM2|DSCAM|EPHA7|EPHA8|FOXG1|FYN|GATA3|ISL1|KIF5A|L1CAM|STMN1|NEFL|NTRK1|PAK3|PTPRO|RAC2|RET|ROBO1|SLIT1|AURKA|TPBG|UCHL1|UNC5C|SPAG6|ABI1|NTNG1|MAPK8IP2|TAOK3|ALS2|SPG11|NDEL1|BRSK1|UNC5A|CNTN4|NRK
GO:0061564	GO Biological Processes	19	axon development	19_GO:0032502 developmental process	-9.10621	3.23764	7.62077	30198	382	879	36	107|333|337|399|780|836|886|1826|2045|2046|2290|2534|2625|3670|3798|3897|3925|4747|4914|5063|5800|5880|5979|6091|6585|7345|8633|22854|55079|57142|57679|80208|81565|84446|90249|152330	ADCY1|APLP1|APOA4|RHOH|DDR1|CASP3|CCKAR|DSCAM|EPHA7|EPHA8|FOXG1|FYN|GATA3|ISL1|KIF5A|L1CAM|STMN1|NEFL|NTRK1|PAK3|PTPRO|RAC2|RET|ROBO1|SLIT1|UCHL1|UNC5C|NTNG1|FEZF2|RTN4|ALS2|SPG11|NDEL1|BRSK1|UNC5A|CNTN4
GO:0120039	GO Biological Processes	19	plasma membrane bounded cell projection morphogenesis	19_GO:0032502 developmental process	-9.06628	3.00043	7.46944	30198	458	879	40	107|333|399|780|886|1785|1826|2045|2046|2290|2534|2625|3670|3798|3897|3925|4747|4914|5063|5800|5880|5979|6091|6585|6790|7162|7345|8633|9576|10006|22854|23542|51347|57679|80208|81565|84446|90249|152330|203447	ADCY1|APLP1|RHOH|DDR1|CCKAR|DNM2|DSCAM|EPHA7|EPHA8|FOXG1|FYN|GATA3|ISL1|KIF5A|L1CAM|STMN1|NEFL|NTRK1|PAK3|PTPRO|RAC2|RET|ROBO1|SLIT1|AURKA|TPBG|UCHL1|UNC5C|SPAG6|ABI1|NTNG1|MAPK8IP2|TAOK3|ALS2|SPG11|NDEL1|BRSK1|UNC5A|CNTN4|NRK
GO:0032990	GO Biological Processes	19	cell part morphogenesis	19_GO:0032502 developmental process	-8.96386	2.92838	7.38185	30198	481	879	41	107|333|399|780|886|1785|1826|2045|2046|2290|2534|2625|3670|3798|3897|3925|4747|4914|5063|5800|5880|5979|6091|6585|6790|7162|7345|8633|9576|10006|22854|23542|51347|56947|57679|80208|81565|84446|90249|152330|203447	ADCY1|APLP1|RHOH|DDR1|CCKAR|DNM2|DSCAM|EPHA7|EPHA8|FOXG1|FYN|GATA3|ISL1|KIF5A|L1CAM|STMN1|NEFL|NTRK1|PAK3|PTPRO|RAC2|RET|ROBO1|SLIT1|AURKA|TPBG|UCHL1|UNC5C|SPAG6|ABI1|NTNG1|MAPK8IP2|TAOK3|MFF|ALS2|SPG11|NDEL1|BRSK1|UNC5A|CNTN4|NRK
GO:0048858	GO Biological Processes	19	cell projection morphogenesis	19_GO:0032502 developmental process	-8.95642	2.97445	7.40506	30198	462	879	40	107|333|399|780|886|1785|1826|2045|2046|2290|2534|2625|3670|3798|3897|3925|4747|4914|5063|5800|5880|5979|6091|6585|6790|7162|7345|8633|9576|10006|22854|23542|51347|57679|80208|81565|84446|90249|152330|203447	ADCY1|APLP1|RHOH|DDR1|CCKAR|DNM2|DSCAM|EPHA7|EPHA8|FOXG1|FYN|GATA3|ISL1|KIF5A|L1CAM|STMN1|NEFL|NTRK1|PAK3|PTPRO|RAC2|RET|ROBO1|SLIT1|AURKA|TPBG|UCHL1|UNC5C|SPAG6|ABI1|NTNG1|MAPK8IP2|TAOK3|ALS2|SPG11|NDEL1|BRSK1|UNC5A|CNTN4|NRK
GO:0032989	GO Biological Processes	19	cellular component morphogenesis	19_GO:0032502 developmental process	-8.62724	2.69333	7.09215	30198	574	879	45	107|333|399|780|886|1785|1826|2045|2046|2290|2534|2625|3670|3798|3897|3925|4747|4914|5063|5800|5880|5979|6091|6585|6790|7162|7345|8633|8898|9576|10006|22854|23542|29767|51347|56947|57082|57679|80208|81565|84446|84519|90249|152330|203447	ADCY1|APLP1|RHOH|DDR1|CCKAR|DNM2|DSCAM|EPHA7|EPHA8|FOXG1|FYN|GATA3|ISL1|KIF5A|L1CAM|STMN1|NEFL|NTRK1|PAK3|PTPRO|RAC2|RET|ROBO1|SLIT1|AURKA|TPBG|UCHL1|UNC5C|MTMR2|SPAG6|ABI1|NTNG1|MAPK8IP2|TMOD2|TAOK3|MFF|KNL1|ALS2|SPG11|NDEL1|BRSK1|ACRBP|UNC5A|CNTN4|NRK
GO:0000904	GO Biological Processes	19	cell morphogenesis involved in differentiation	19_GO:0032502 developmental process	-7.46603	2.63256	6.51485	30198	522	879	40	107|333|399|836|886|1826|2045|2046|2290|2534|2625|3670|3798|3897|3925|4914|5063|5800|5880|5979|6091|6585|7162|7345|8633|9928|10006|22854|23542|51176|57679|64098|80208|81565|83706|84446|90249|92211|152330|168002	ADCY1|APLP1|RHOH|CASP3|CCKAR|DSCAM|EPHA7|EPHA8|FOXG1|FYN|GATA3|ISL1|KIF5A|L1CAM|STMN1|NTRK1|PAK3|PTPRO|RAC2|RET|ROBO1|SLIT1|TPBG|UCHL1|UNC5C|KIF14|ABI1|NTNG1|MAPK8IP2|LEF1|ALS2|PARVG|SPG11|NDEL1|FERMT3|BRSK1|UNC5A|CDHR1|CNTN4|DACT2
GO:0048667	GO Biological Processes	19	cell morphogenesis involved in neuron differentiation	19_GO:0032502 developmental process	-7.25147	2.84895	6.52676	30198	410	879	34	107|333|399|886|1826|2045|2046|2290|2534|2625|3670|3798|3897|3925|4914|5063|5800|5880|5979|6091|6585|7162|7345|8633|10006|22854|23542|57679|80208|81565|84446|90249|92211|152330	ADCY1|APLP1|RHOH|CCKAR|DSCAM|EPHA7|EPHA8|FOXG1|FYN|GATA3|ISL1|KIF5A|L1CAM|STMN1|NTRK1|PAK3|PTPRO|RAC2|RET|ROBO1|SLIT1|TPBG|UCHL1|UNC5C|ABI1|NTNG1|MAPK8IP2|ALS2|SPG11|NDEL1|BRSK1|UNC5A|CDHR1|CNTN4
GO:0007409	GO Biological Processes	19	axonogenesis	19_GO:0032502 developmental process	-7.00199	3.01359	6.48441	30198	342	879	30	107|333|399|886|1826|2045|2046|2290|2534|2625|3670|3798|3897|3925|4914|5063|5800|5880|5979|6091|6585|7345|8633|22854|57679|80208|81565|84446|90249|152330	ADCY1|APLP1|RHOH|CCKAR|DSCAM|EPHA7|EPHA8|FOXG1|FYN|GATA3|ISL1|KIF5A|L1CAM|STMN1|NTRK1|PAK3|PTPRO|RAC2|RET|ROBO1|SLIT1|UCHL1|UNC5C|NTNG1|ALS2|SPG11|NDEL1|BRSK1|UNC5A|CNTN4
GO:0007411	GO Biological Processes	19	axon guidance	19_GO:0040011 locomotion	-4.38888	2.87552	4.91119	30198	227	879	19	399|1826|2045|2046|2290|2534|2625|3670|3798|3897|4914|5800|5880|5979|6091|6585|8633|90249|152330	RHOH|DSCAM|EPHA7|EPHA8|FOXG1|FYN|GATA3|ISL1|KIF5A|L1CAM|NTRK1|PTPRO|RAC2|RET|ROBO1|SLIT1|UNC5C|UNC5A|CNTN4
GO:0097485	GO Biological Processes	19	neuron projection guidance	19_GO:0040011 locomotion	-4.36286	2.86291	4.88898	30198	228	879	19	399|1826|2045|2046|2290|2534|2625|3670|3798|3897|4914|5800|5880|5979|6091|6585|8633|90249|152330	RHOH|DSCAM|EPHA7|EPHA8|FOXG1|FYN|GATA3|ISL1|KIF5A|L1CAM|NTRK1|PTPRO|RAC2|RET|ROBO1|SLIT1|UNC5C|UNC5A|CNTN4
GO:0007098	GO Biological Processes	19	centrosome cycle	19_GO:0009987 cellular process	-10.346	7.19057	9.95433	30198	86	879	18	672|675|983|3832|4751|5347|6790|9768|10403|10733|23177|26005|54801|54820|55722|81565|84446|151648	BRCA1|BRCA2|CDK1|KIF11|NEK2|PLK1|AURKA|PCLAF|NDC80|PLK4|CEP68|C2CD3|HAUS6|NDE1|CEP72|NDEL1|BRSK1|SGO1
GO:0031023	GO Biological Processes	19	microtubule organizing center organization	19_GO:0009987 cellular process	-9.06288	6.06264	8.86797	30198	102	879	18	672|675|983|3832|4751|5347|6790|9768|10403|10733|23177|26005|54801|54820|55722|81565|84446|151648	BRCA1|BRCA2|CDK1|KIF11|NEK2|PLK1|AURKA|PCLAF|NDC80|PLK4|CEP68|C2CD3|HAUS6|NDE1|CEP72|NDEL1|BRSK1|SGO1
GO:0051298	GO Biological Processes	19	centrosome duplication	19_GO:0009987 cellular process	-4.24393	6.87099	6.01741	30198	35	879	7	675|10403|10733|26005|54820|55722|84446	BRCA2|NDC80|PLK4|C2CD3|NDE1|CEP72|BRSK1
GO:0008283	GO Biological Processes	19	cell population proliferation	19_GO:0009987 cellular process	-10.2436	3.07239	8.02481	30198	492	879	44	429|675|699|896|931|959|970|973|983|1111|1311|1380|1638|1739|2534|2629|3070|3575|3593|3600|4176|5469|5788|5897|6659|7124|7345|7471|8313|9212|9788|9833|9928|10460|10736|51176|54820|55388|57167|79733|80709|81565|146433|259266	ASCL1|BRCA2|BUB1|CCND3|MS4A1|CD40LG|CD70|CD79A|CDK1|CHEK1|COMP|CR2|DCT|DLG1|FYN|GBA|HELLS|IL7R|IL12B|IL15|MCM7|MED1|PTPRC|RAG2|SOX4|TNF|UCHL1|WNT1|AXIN2|AURKB|MTSS1|MELK|KIF14|TACC3|SIX2|LEF1|NDE1|MCM10|SALL4|E2F8|AKNA|NDEL1|IL34|ASPM
GO:0042113	GO Biological Processes	19	B cell activation	19_GO:0002376 immune system process	-6.87877	4.04176	6.88633	30198	170	879	20	100|472|931|959|970|973|974|1380|2146|3575|4914|5788|5896|5897|7163|7535|9156|22806|28514|51176	ADA|ATM|MS4A1|CD40LG|CD70|CD79A|CD79B|CR2|EZH2|IL7R|NTRK1|PTPRC|RAG1|RAG2|TPD52|ZAP70|EXO1|IKZF3|DLL1|LEF1
GO:0070661	GO Biological Processes	19	leukocyte proliferation	19_GO:0009987 cellular process	-6.8662	5.31262	7.36611	30198	97	879	15	896|931|959|970|973|1380|2534|2629|3070|3575|3600|5788|5897|51176|146433	CCND3|MS4A1|CD40LG|CD70|CD79A|CR2|FYN|GBA|HELLS|IL7R|IL15|PTPRC|RAG2|LEF1|IL34
GO:0046651	GO Biological Processes	19	lymphocyte proliferation	19_GO:0002376 immune system process	-6.03804	5.31684	6.85998	30198	84	879	13	896|931|959|970|973|1380|2534|3070|3575|3600|5788|5897|51176	CCND3|MS4A1|CD40LG|CD70|CD79A|CR2|FYN|HELLS|IL7R|IL15|PTPRC|RAG2|LEF1
GO:0032943	GO Biological Processes	19	mononuclear cell proliferation	19_GO:0009987 cellular process	-5.97758	5.25429	6.80081	30198	85	879	13	896|931|959|970|973|1380|2534|3070|3575|3600|5788|5897|51176	CCND3|MS4A1|CD40LG|CD70|CD79A|CR2|FYN|HELLS|IL7R|IL15|PTPRC|RAG2|LEF1
GO:0042100	GO Biological Processes	19	B cell proliferation	19_GO:0002376 immune system process	-5.47642	7.19057	7.03375	30198	43	879	9	931|959|970|973|1380|3575|5788|5897|51176	MS4A1|CD40LG|CD70|CD79A|CR2|IL7R|PTPRC|RAG2|LEF1
GO:0030183	GO Biological Processes	19	B cell differentiation	19_GO:0002376 immune system process	-4.96303	4.00808	5.71685	30198	120	879	14	100|472|931|959|973|974|1380|2146|4914|5788|5896|5897|7163|28514	ADA|ATM|MS4A1|CD40LG|CD79A|CD79B|CR2|EZH2|NTRK1|PTPRC|RAG1|RAG2|TPD52|DLL1
GO:0009792	GO Biological Processes	19	embryo development ending in birth or egg hatching	19_GO:0032502 developmental process	-10.123	2.73577	7.76441	30198	653	879	52	100|472|672|675|836|891|1111|1739|1825|2138|2494|2625|3169|3670|4154|4618|4678|4751|4952|5469|5914|6659|6789|6935|7471|7703|7784|8313|8796|9133|10006|10655|10733|10736|26005|26227|28514|50861|51176|55723|56243|56853|57142|57167|57679|57718|79682|79733|81502|81565|144455|338596	ADA|ATM|BRCA1|BRCA2|CASP3|CCNB1|CHEK1|DLG1|DSC3|EYA1|NR5A2|GATA3|FOXA1|ISL1|MBNL1|MYF6|NASP|NEK2|OCRL|MED1|RARA|SOX4|STK4|ZEB1|WNT1|PCGF2|ZP3|AXIN2|SCEL|CCNB2|ABI1|DMRT2|PLK4|SIX2|C2CD3|PHGDH|DLL1|STMN3|LEF1|ASF1B|KIAA1217|CELF4|RTN4|SALL4|ALS2|PPP4R4|CENPU|E2F8|HM13|NDEL1|E2F7|ST8SIA6
GO:0043009	GO Biological Processes	19	chordate embryonic development	19_GO:0032502 developmental process	-9.65689	2.71795	7.55746	30198	632	879	50	100|472|672|675|836|891|1111|1739|1825|2138|2625|3169|3670|4154|4618|4678|4751|4952|5469|5914|6659|6789|6935|7471|7703|7784|8313|9133|10006|10655|10733|10736|26005|26227|28514|50861|51176|55723|56243|56853|57142|57167|57679|57718|79682|79733|81502|81565|144455|338596	ADA|ATM|BRCA1|BRCA2|CASP3|CCNB1|CHEK1|DLG1|DSC3|EYA1|GATA3|FOXA1|ISL1|MBNL1|MYF6|NASP|NEK2|OCRL|MED1|RARA|SOX4|STK4|ZEB1|WNT1|PCGF2|ZP3|AXIN2|CCNB2|ABI1|DMRT2|PLK4|SIX2|C2CD3|PHGDH|DLL1|STMN3|LEF1|ASF1B|KIAA1217|CELF4|RTN4|SALL4|ALS2|PPP4R4|CENPU|E2F8|HM13|NDEL1|E2F7|ST8SIA6
GO:0001701	GO Biological Processes	19	in utero embryonic development	19_GO:0032502 developmental process	-5.97795	2.69803	5.78302	30198	382	879	30	100|675|891|1111|1825|2625|4154|4678|4751|4952|5469|6789|7703|7784|9133|10733|26005|50861|51176|55723|56853|57142|57167|57679|57718|79733|81502|81565|144455|338596	ADA|BRCA2|CCNB1|CHEK1|DSC3|GATA3|MBNL1|NASP|NEK2|OCRL|MED1|STK4|PCGF2|ZP3|CCNB2|PLK4|C2CD3|STMN3|LEF1|ASF1B|CELF4|RTN4|SALL4|ALS2|PPP4R4|E2F8|HM13|NDEL1|E2F7|ST8SIA6
GO:0140013	GO Biological Processes	19	meiotic nuclear division	19_GO:0022414 reproductive process	-9.96489	4.96698	8.87409	30198	166	879	24	472|675|699|701|5347|5888|6790|7153|7272|9133|9134|9232|9700|10051|10403|10592|10735|26271|83540|84057|84930|151648|245711|259266	ATM|BRCA2|BUB1|BUB1B|PLK1|RAD51|AURKA|TOP2A|TTK|CCNB2|CCNE2|PTTG1|ESPL1|SMC4|NDC80|SMC2|STAG2|FBXO5|NUF2|MND1|MASTL|SGO1|SPDYA|ASPM
GO:0051321	GO Biological Processes	19	meiotic cell cycle	19_GO:0022414 reproductive process	-9.91237	4.134	8.45785	30198	241	879	29	472|546|675|699|701|3014|4751|5347|5888|6790|7153|7272|9133|9134|9156|9232|9700|10051|10403|10592|10735|26271|55329|83540|84057|84930|151648|245711|259266	ATM|ATRX|BRCA2|BUB1|BUB1B|H2AX|NEK2|PLK1|RAD51|AURKA|TOP2A|TTK|CCNB2|CCNE2|EXO1|PTTG1|ESPL1|SMC4|NDC80|SMC2|STAG2|FBXO5|MNS1|NUF2|MND1|MASTL|SGO1|SPDYA|ASPM
GO:1903046	GO Biological Processes	19	meiotic cell cycle process	19_GO:0022414 reproductive process	-9.86343	4.71909	8.71359	30198	182	879	25	472|546|675|699|701|5347|5888|6790|7153|7272|9133|9134|9232|9700|10051|10403|10592|10735|26271|83540|84057|84930|151648|245711|259266	ATM|ATRX|BRCA2|BUB1|BUB1B|PLK1|RAD51|AURKA|TOP2A|TTK|CCNB2|CCNE2|PTTG1|ESPL1|SMC4|NDC80|SMC2|STAG2|FBXO5|NUF2|MND1|MASTL|SGO1|SPDYA|ASPM
GO:0000212	GO Biological Processes	19	meiotic spindle organization	19_GO:0022414 reproductive process	-7.04229	16.0323	10.083	30198	15	879	7	546|6790|9133|9700|10403|26271|259266	ATRX|AURKA|CCNB2|ESPL1|NDC80|FBXO5|ASPM
GO:0007143	GO Biological Processes	19	female meiotic nuclear division	19_GO:0022414 reproductive process	-6.52813	9.36953	8.32929	30198	33	879	9	472|5347|6790|7153|7272|9133|10403|26271|84930	ATM|PLK1|AURKA|TOP2A|TTK|CCNB2|NDC80|FBXO5|MASTL
GO:0007057	GO Biological Processes	19	spindle assembly involved in female meiosis I	19_GO:0022414 reproductive process	-6.14684	34.3549	11.5513	30198	4	879	4	6790|9133|10403|26271	AURKA|CCNB2|NDC80|FBXO5
GO:0045132	GO Biological Processes	19	meiotic chromosome segregation	19_GO:0022414 reproductive process	-6.07419	4.95845	6.76117	30198	97	879	14	472|699|701|5347|7153|7272|9134|9232|9700|10051|10592|10735|83540|151648	ATM|BUB1|BUB1B|PLK1|TOP2A|TTK|CCNE2|PTTG1|ESPL1|SMC4|SMC2|STAG2|NUF2|SGO1
GO:0090306	GO Biological Processes	19	meiotic spindle assembly	19_GO:0022414 reproductive process	-5.96836	21.4718	10.027	30198	8	879	5	6790|9133|10403|26271|259266	AURKA|CCNB2|NDC80|FBXO5|ASPM
GO:0007056	GO Biological Processes	19	spindle assembly involved in female meiosis	19_GO:0022414 reproductive process	-5.45806	27.484	10.2545	30198	5	879	4	6790|9133|10403|26271	AURKA|CCNB2|NDC80|FBXO5
GO:0007127	GO Biological Processes	19	meiosis I	19_GO:0022414 reproductive process	-4.75872	3.84775	5.52422	30198	125	879	14	472|675|5347|5888|6790|7153|9133|9134|9232|9700|10403|26271|84057|151648	ATM|BRCA2|PLK1|RAD51|AURKA|TOP2A|CCNB2|CCNE2|PTTG1|ESPL1|NDC80|FBXO5|MND1|SGO1
GO:0061982	GO Biological Processes	19	meiosis I cell cycle process	19_GO:0022414 reproductive process	-4.68009	3.78716	5.44994	30198	127	879	14	472|675|5347|5888|6790|7153|9133|9134|9232|9700|10403|26271|84057|151648	ATM|BRCA2|PLK1|RAD51|AURKA|TOP2A|CCNB2|CCNE2|PTTG1|ESPL1|NDC80|FBXO5|MND1|SGO1
GO:0007276	GO Biological Processes	19	gamete generation	19_GO:0022414 reproductive process	-4.14012	1.90603	4.31773	30198	739	879	41	330|406|472|546|675|694|989|1390|1785|3010|3014|3148|5073|5347|5914|6790|6954|7153|7272|7784|8204|9133|9232|9576|10403|11189|23157|26271|29118|55329|55723|56853|57082|84519|84930|132612|139886|219793|245711|259266|644890	BIRC3|ARNTL|ATM|ATRX|BRCA2|BTG1|SEPTIN7|CREM|DNM2|H1-6|H2AX|HMGB2|PARN|PLK1|RARA|AURKA|TCP11|TOP2A|TTK|ZP3|NRIP1|CCNB2|PTTG1|SPAG6|NDC80|CELF3|SEPTIN6|FBXO5|DDX25|MNS1|ASF1B|CELF4|KNL1|ACRBP|MASTL|ADAD1|SPIN4|TBATA|SPDYA|ASPM|MEIG1
GO:0007292	GO Biological Processes	19	female gamete generation	19_GO:0022414 reproductive process	-3.8837	3.20646	4.69068	30198	150	879	14	472|675|5073|5347|6790|7153|7272|7784|8204|9133|10403|26271|84930|259266	ATM|BRCA2|PARN|PLK1|AURKA|TOP2A|TTK|ZP3|NRIP1|CCNB2|NDC80|FBXO5|MASTL|ASPM
GO:0007144	GO Biological Processes	19	female meiosis I	19_GO:0022414 reproductive process	-3.38385	10.5708	5.97618	30198	13	879	4	6790|9133|10403|26271	AURKA|CCNB2|NDC80|FBXO5
GO:0022412	GO Biological Processes	19	cellular process involved in reproduction in multicellular organism	19_GO:0022414 reproductive process	-3.09498	2.05104	3.67329	30198	402	879	24	472|675|3148|5347|5914|6790|6954|7153|7272|7784|9133|9576|10403|26271|29118|55329|56853|57082|84519|84930|132612|245711|259266|644890	ATM|BRCA2|HMGB2|PLK1|RARA|AURKA|TCP11|TOP2A|TTK|ZP3|CCNB2|SPAG6|NDC80|FBXO5|DDX25|MNS1|CELF4|KNL1|ACRBP|MASTL|ADAD1|SPDYA|ASPM|MEIG1
GO:0006954	GO Biological Processes	19	inflammatory response	19_GO:0050896 response to stimulus	-9.91115	2.95597	7.81303	30198	523	879	45	107|186|199|720|923|948|959|1036|1230|1233|1236|2209|2625|3098|3146|3148|3554|3568|3579|3600|3929|4065|5265|5345|6335|6356|6361|6363|6364|6367|6370|7076|7124|7852|7857|9240|22861|23646|27040|50507|51311|79931|80833|114548|146433	ADCY1|AGTR2|AIF1|C4A|CD6|CD36|CD40LG|CDO1|CCR1|CCR4|CCR7|FCGR1A|GATA3|HK1|HMGB1|HMGB2|IL1R1|IL5RA|CXCR2|IL15|LBP|LY75|SERPINA1|SERPINF2|SCN9A|CCL11|CCL17|CCL19|CCL20|CCL22|CCL25|TIMP1|TNF|CXCR4|SCG2|PNMA1|NLRP1|PLD3|LAT|NOX4|TLR8|TNIP3|APOL3|NLRP3|IL34
GO:0030496	GO Cellular Components	20	midbody		-9.64531	4.44392	8.48232	30198	201	879	26	332|983|989|1062|1063|1731|1785|1894|2770|3603|4751|5347|6294|6790|8502|9055|9212|9493|9928|10615|11064|23157|24137|55165|116986|259266	BIRC5|CDK1|SEPTIN7|CENPE|CENPF|SEPTIN1|DNM2|ECT2|GNAI1|IL16|NEK2|PLK1|SAFB|AURKA|PKP4|PRC1|AURKB|KIF23|KIF14|SPAG5|CNTRL|SEPTIN6|KIF4A|CEP55|AGAP2|ASPM
GO:0061640	GO Biological Processes	19	cytoskeleton-dependent cytokinesis	19_GO:0009987 cellular process	-7.94097	5.50976	8.05345	30198	106	879	17	332|989|1058|1731|1894|3925|5347|6242|9212|9493|9700|23157|24137|51203|55165|55909|80258	BIRC5|SEPTIN7|CENPA|SEPTIN1|ECT2|STMN1|PLK1|RTKN|AURKB|KIF23|ESPL1|SEPTIN6|KIF4A|NUSAP1|CEP55|BIN3|EFHC2
GO:0000910	GO Biological Processes	19	cytokinesis	19_GO:0009987 cellular process	-7.81505	5.40772	7.94542	30198	108	879	17	332|989|1058|1731|1894|3925|5347|6242|9212|9493|9700|23157|24137|51203|55165|55909|80258	BIRC5|SEPTIN7|CENPA|SEPTIN1|ECT2|STMN1|PLK1|RTKN|AURKB|KIF23|ESPL1|SEPTIN6|KIF4A|NUSAP1|CEP55|BIN3|EFHC2
GO:0000281	GO Biological Processes	19	mitotic cytokinesis	19_GO:0009987 cellular process	-7.28869	6.16627	7.91041	30198	78	879	14	332|1058|1894|3925|5347|6242|9212|9493|9700|23157|24137|51203|55165|80258	BIRC5|CENPA|ECT2|STMN1|PLK1|RTKN|AURKB|KIF23|ESPL1|SEPTIN6|KIF4A|NUSAP1|CEP55|EFHC2
GO:0140375	GO Molecular Functions	21	immune receptor activity		-9.42634	5.10682	8.67193	30198	148	879	22	920|1230|1233|1236|1380|2209|3120|3554|3561|3563|3568|3575|3579|3593|3821|7850|7852|10803|22914|51348|64096|64109	CD4|CCR1|CCR4|CCR7|CR2|FCGR1A|HLA-DQB2|IL1R1|IL2RG|IL3RA|IL5RA|IL7R|CXCR2|IL12B|KLRC1|IL1R2|CXCR4|CCR9|KLRK1|KLRF1|GFRA4|CRLF2
GO:0004896	GO Molecular Functions	21	cytokine receptor activity		-7.69126	5.6668	7.97106	30198	97	879	16	920|1230|1233|1236|3554|3561|3563|3568|3575|3579|3593|7850|7852|10803|64096|64109	CD4|CCR1|CCR4|CCR7|IL1R1|IL2RG|IL3RA|IL5RA|IL7R|CXCR2|IL12B|IL1R2|CXCR4|CCR9|GFRA4|CRLF2
GO:0019955	GO Molecular Functions	21	cytokine binding		-7.46722	4.59679	7.43867	30198	142	879	19	920|948|1230|1233|1236|1311|3146|3554|3561|3563|3568|3579|3593|7850|7852|10803|26585|64109|147138	CD4|CD36|CCR1|CCR4|CCR7|COMP|HMGB1|IL1R1|IL2RG|IL3RA|IL5RA|CXCR2|IL12B|IL1R2|CXCR4|CCR9|GREM1|CRLF2|TMC8
GO:0071345	GO Biological Processes	19	cellular response to cytokine stimulus	19_GO:0050896 response to stimulus	-7.13233	2.32259	6.17494	30198	710	879	48	199|330|672|920|970|1230|1233|1236|1511|2494|2625|2629|3070|3554|3561|3563|3568|3575|3579|3593|3600|4171|5371|6356|6361|6363|6364|6367|6370|6672|6932|7032|7124|7454|7850|7852|8074|9076|9705|10803|49860|51176|64109|64137|80258|117854|146433|340061	AIF1|BIRC3|BRCA1|CD4|CD70|CCR1|CCR4|CCR7|CTSG|NR5A2|GATA3|GBA|HELLS|IL1R1|IL2RG|IL3RA|IL5RA|IL7R|CXCR2|IL12B|IL15|MCM2|PML|CCL11|CCL17|CCL19|CCL20|CCL22|CCL25|SP100|TCF7|TFF2|TNF|WAS|IL1R2|CXCR4|FGF23|CLDN1|ST18|CCR9|CRNN|LEF1|CRLF2|ABCG4|EFHC2|TRIM6|IL34|STING1
GO:0019221	GO Biological Processes	19	cytokine-mediated signaling pathway	19_GO:0023052 signaling	-6.51971	2.86291	6.15688	30198	360	879	30	330|920|970|1230|1233|1236|1511|3554|3561|3563|3568|3575|3579|3593|3600|6356|6361|6363|6364|6367|6370|6672|7032|7124|7850|7852|9705|10803|64109|146433	BIRC3|CD4|CD70|CCR1|CCR4|CCR7|CTSG|IL1R1|IL2RG|IL3RA|IL5RA|IL7R|CXCR2|IL12B|IL15|CCL11|CCL17|CCL19|CCL20|CCL22|CCL25|SP100|TFF2|TNF|IL1R2|CXCR4|ST18|CCR9|CRLF2|IL34
GO:0002407	GO Biological Processes	19	dendritic cell chemotaxis	19_GO:0040011 locomotion	-5.0849	11.4516	7.68004	30198	18	879	6	1230|1236|3146|3579|6363|7852	CCR1|CCR7|HMGB1|CXCR2|CCL19|CXCR4
GO:0019932	GO Biological Processes	19	second-messenger-mediated signaling	19_GO:0023052 signaling	-4.65891	3.00804	5.1402	30198	217	879	19	107|186|948|1230|1233|1236|2494|3208|3579|5788|6262|6364|7124|7852|10803|27040|51196|79772|389692	ADCY1|AGTR2|CD36|CCR1|CCR4|CCR7|NR5A2|HPCA|CXCR2|PTPRC|RYR2|CCL20|TNF|CXCR4|CCR9|LAT|PLCE1|MCTP1|MAFA
GO:0019722	GO Biological Processes	19	calcium-mediated signaling	19_GO:0023052 signaling	-4.63852	3.55396	5.33772	30198	145	879	15	1230|1233|1236|2494|3208|3579|5788|6262|6364|7124|7852|10803|27040|51196|79772	CCR1|CCR4|CCR7|NR5A2|HPCA|CXCR2|PTPRC|RYR2|CCL20|TNF|CXCR4|CCR9|LAT|PLCE1|MCTP1
GO:0019956	GO Molecular Functions	21	chemokine binding		-4.41897	7.28741	6.25719	30198	33	879	7	1230|1233|1236|3146|3579|7852|10803	CCR1|CCR4|CCR7|HMGB1|CXCR2|CXCR4|CCR9
GO:0016493	GO Molecular Functions	21	C-C chemokine receptor activity		-4.40357	8.96216	6.61413	30198	23	879	6	1230|1233|1236|3579|7852|10803	CCR1|CCR4|CCR7|CXCR2|CXCR4|CCR9
GO:0007204	GO Biological Processes	19	positive regulation of cytosolic calcium ion concentration	19_GO:0065007 biological regulation	-4.29457	3.04184	4.91441	30198	192	879	17	887|948|1230|1233|1236|2696|3146|3579|5026|6262|7852|8698|9290|10803|27334|51196|84502	CCKBR|CD36|CCR1|CCR4|CCR7|GIPR|HMGB1|CXCR2|P2RX5|RYR2|CXCR4|S1PR4|GPR55|CCR9|P2RY10|PLCE1|JPH4
GO:0019957	GO Molecular Functions	21	C-C chemokine binding		-4.28943	8.58874	6.43962	30198	24	879	6	1230|1233|1236|3579|7852|10803	CCR1|CCR4|CCR7|CXCR2|CXCR4|CCR9
GO:0036336	GO Biological Processes	19	dendritic cell migration	19_GO:0040011 locomotion	-4.18104	8.24519	6.27498	30198	25	879	6	1230|1236|3146|3579|6363|7852	CCR1|CCR7|HMGB1|CXCR2|CCL19|CXCR4
GO:0001637	GO Molecular Functions	21	G protein-coupled chemoattractant receptor activity		-4.07789	7.92807	6.11925	30198	26	879	6	1230|1233|1236|3579|7852|10803	CCR1|CCR4|CCR7|CXCR2|CXCR4|CCR9
GO:0004950	GO Molecular Functions	21	chemokine receptor activity		-4.07789	7.92807	6.11925	30198	26	879	6	1230|1233|1236|3579|7852|10803	CCR1|CCR4|CCR7|CXCR2|CXCR4|CCR9
GO:0008528	GO Molecular Functions	21	G protein-coupled peptide receptor activity		-3.36258	2.99741	4.23202	30198	149	879	13	186|886|887|1230|1233|1236|2696|3579|4986|7253|7852|10803|10888	AGTR2|CCKAR|CCKBR|CCR1|CCR4|CCR7|GIPR|CXCR2|OPRK1|TSHR|CXCR4|CCR9|GPR83
GO:0001653	GO Molecular Functions	21	peptide receptor activity		-3.19927	2.88138	4.06605	30198	155	879	13	186|886|887|1230|1233|1236|2696|3579|4986|7253|7852|10803|10888	AGTR2|CCKAR|CCKBR|CCR1|CCR4|CCR7|GIPR|CXCR2|OPRK1|TSHR|CXCR4|CCR9|GPR83
GO:0005509	GO Molecular Functions	21	calcium ion binding		-9.20603	2.55016	7.25828	30198	714	879	53	26|89|199|313|715|828|846|1311|1606|1758|1823|1825|1828|1830|2643|3208|4321|4322|4635|4745|4753|5645|5979|6262|6402|6585|6860|6861|7093|7163|9833|9847|10085|10367|22981|23105|23245|23284|27445|28514|29943|49860|51150|57586|64420|79772|80258|83698|84698|92211|133690|148281|164633	AOC1|ACTN3|AIF1|AOAH|C1R|CAPS|CASR|COMP|DGKA|DMP1|DSC1|DSC3|DSG1|DSG3|GCH1|HPCA|MMP12|MMP13|MYL4|NELL1|NELL2|PRSS2|RET|RYR2|SELL|SLIT1|SYT4|SYT5|TLL2|TPD52|MELK|C2CD5|EDIL3|MICU1|NINL|FSTL4|ASTN2|ADGRL3|PCLO|DLL1|PADI1|CRNN|SDF4|SYT13|SUSD1|MCTP1|EFHC2|CALN1|CAPS2|CDHR1|CAPSL|SYT6|CABP7
GO:0051656	GO Biological Processes	19	establishment of organelle localization	19_GO:0051179 localization	-8.79076	3.21504	7.46338	30198	374	879	35	472|891|1058|1062|1063|1739|1785|3798|3833|3835|4642|4747|5347|6585|6860|7345|9700|9892|9928|10403|10814|11004|22906|27040|51203|54820|55638|64005|80208|81565|83540|113130|116449|117583|387755	ATM|CCNB1|CENPA|CENPE|CENPF|DLG1|DNM2|KIF5A|KIFC1|KIF22|MYO1D|NEFL|PLK1|SLIT1|SYT4|UCHL1|ESPL1|SNAP91|KIF14|NDC80|CPLX2|KIF2C|TRAK1|LAT|NUSAP1|NDE1|SYBU|MYO1G|SPG11|NDEL1|NUF2|CDCA5|CLNK|PARD3B|INSC
GO:0051640	GO Biological Processes	19	organelle localization	19_GO:0051179 localization	-8.47221	2.81711	7.0942	30198	500	879	41	472|891|1058|1062|1063|1600|1739|1785|3798|3833|3835|4642|4747|5347|6585|6853|6860|7345|9700|9892|9928|10403|10814|11004|22906|23673|27040|27445|51203|54820|55638|64005|80208|81565|83540|113130|115827|116449|117583|259266|387755	ATM|CCNB1|CENPA|CENPE|CENPF|DAB1|DLG1|DNM2|KIF5A|KIFC1|KIF22|MYO1D|NEFL|PLK1|SLIT1|SYN1|SYT4|UCHL1|ESPL1|SNAP91|KIF14|NDC80|CPLX2|KIF2C|TRAK1|STX12|LAT|PCLO|NUSAP1|NDE1|SYBU|MYO1G|SPG11|NDEL1|NUF2|CDCA5|RAB3C|CLNK|PARD3B|ASPM|INSC
GO:0005871	GO Cellular Components	20	kinesin complex		-6.89739	7.71234	8.14211	30198	49	879	11	3796|3798|3832|3833|3835|9493|9928|11004|54820|56992|81565	KIF2A|KIF5A|KIF11|KIFC1|KIF22|KIF23|KIF14|KIF2C|NDE1|KIF15|NDEL1
GO:0051303	GO Biological Processes	19	establishment of chromosome localization	19_GO:0051179 localization	-6.55756	5.8765	7.37013	30198	76	879	13	472|891|1062|1063|3833|3835|9928|10403|11004|54820|81565|83540|113130	ATM|CCNB1|CENPE|CENPF|KIFC1|KIF22|KIF14|NDC80|KIF2C|NDE1|NDEL1|NUF2|CDCA5
GO:0050000	GO Biological Processes	19	chromosome localization	19_GO:0051179 localization	-6.42133	5.72582	7.23601	30198	78	879	13	472|891|1062|1063|3833|3835|9928|10403|11004|54820|81565|83540|113130	ATM|CCNB1|CENPE|CENPF|KIFC1|KIF22|KIF14|NDC80|KIF2C|NDE1|NDEL1|NUF2|CDCA5
GO:0003777	GO Molecular Functions	21	microtubule motor activity		-5.45997	5.64036	6.58392	30198	67	879	11	1062|3796|3798|3832|3833|3835|9493|9928|11004|24137|56992	CENPE|KIF2A|KIF5A|KIF11|KIFC1|KIF22|KIF23|KIF14|KIF2C|KIF4A|KIF15
GO:0003774	GO Molecular Functions	21	cytoskeletal motor activity		-5.3613	4.33306	6.09139	30198	111	879	14	1062|3796|3798|3832|3833|3835|4626|4642|9493|9928|11004|24137|56992|64005	CENPE|KIF2A|KIF5A|KIF11|KIFC1|KIF22|MYH8|MYO1D|KIF23|KIF14|KIF2C|KIF4A|KIF15|MYO1G
GO:0051310	GO Biological Processes	19	metaphase plate congression	19_GO:0051179 localization	-5.07707	5.72582	6.34451	30198	60	879	10	891|1062|1063|3833|3835|9928|10403|11004|83540|113130	CCNB1|CENPE|CENPF|KIFC1|KIF22|KIF14|NDC80|KIF2C|NUF2|CDCA5
GO:0007080	GO Biological Processes	19	mitotic metaphase plate congression	19_GO:0051179 localization	-4.90786	6.18389	6.35204	30198	50	879	9	891|1062|3833|3835|9928|10403|11004|83540|113130	CCNB1|CENPE|KIFC1|KIF22|KIF14|NDC80|KIF2C|NUF2|CDCA5
GO:0005875	GO Cellular Components	20	microtubule associated complex		-4.7214	3.43549	5.34827	30198	160	879	16	332|1641|3796|3798|3832|3833|3835|6790|9212|9493|9928|11004|54801|54820|56992|81565	BIRC5|DCX|KIF2A|KIF5A|KIF11|KIFC1|KIF22|AURKA|AURKB|KIF23|KIF14|KIF2C|HAUS6|NDE1|KIF15|NDEL1
GO:0007018	GO Biological Processes	19	microtubule-based movement	19_GO:0009987 cellular process	-3.52328	2.19872	4.04444	30198	375	879	24	1062|3796|3798|3832|3833|3835|4747|7345|9493|9576|9928|11004|11189|22906|24137|50632|54768|54820|55329|55638|56992|80208|81565|644890	CENPE|KIF2A|KIF5A|KIF11|KIFC1|KIF22|NEFL|UCHL1|KIF23|SPAG6|KIF14|KIF2C|CELF3|TRAK1|KIF4A|CALY|HYDIN|NDE1|MNS1|SYBU|KIF15|SPG11|NDEL1|MEIG1
GO:0008574	GO Molecular Functions	21	plus-end-directed microtubule motor activity		-2.9019	8.08352	5.05834	30198	17	879	4	1062|3798|3832|9928	CENPE|KIF5A|KIF11|KIF14
GO:0000228	GO Cellular Components	20	nuclear chromosome		-8.42836	3.78606	7.58149	30198	245	879	27	332|546|641|672|675|1104|1105|1111|3014|4171|4172|4173|4174|4175|4176|4751|4998|5111|5347|5888|6853|7153|10051|10592|10735|11169|55388	BIRC5|ATRX|BLM|BRCA1|BRCA2|RCC1|CHD1|CHEK1|H2AX|MCM2|MCM3|MCM4|MCM5|MCM6|MCM7|NEK2|ORC1|PCNA|PLK1|RAD51|SYN1|TOP2A|SMC4|SMC2|STAG2|WDHD1|MCM10
GO:0000794	GO Cellular Components	20	condensed nuclear chromosome		-6.28949	5.58268	7.10646	30198	80	879	13	641|672|675|1104|1111|3014|4751|5347|5888|6853|10051|10592|10735	BLM|BRCA1|BRCA2|RCC1|CHEK1|H2AX|NEK2|PLK1|RAD51|SYN1|SMC4|SMC2|STAG2
GO:0007169	GO Biological Processes	19	transmembrane receptor protein tyrosine kinase signaling pathway	19_GO:0023052 signaling	-8.42466	3.05377	7.20484	30198	405	879	36	640|780|836|916|920|924|925|926|2045|2046|2534|3645|3667|3925|3932|4914|5063|5979|6121|7409|7535|8074|8527|9046|9518|9788|9847|10006|10278|26281|26585|50852|51196|64096|81565|116449	BLK|DDR1|CASP3|CD3E|CD4|CD7|CD8A|CD8B|EPHA7|EPHA8|FYN|INSRR|IRS1|STMN1|LCK|NTRK1|PAK3|RET|RPE65|VAV1|ZAP70|FGF23|DGKD|DOK2|GDF15|MTSS1|C2CD5|ABI1|EFS|FGF20|GREM1|TRAT1|PLCE1|GFRA4|NDEL1|CLNK
GO:0007167	GO Biological Processes	19	enzyme-linked receptor protein signaling pathway	19_GO:0023052 signaling	-7.46298	2.49442	6.43462	30198	606	879	44	640|780|836|916|920|924|925|926|1311|2045|2046|2534|3645|3667|3925|3932|4914|5063|5371|5789|5979|6121|7409|7471|7535|8074|8527|9046|9518|9788|9847|10006|10278|26281|26585|50852|51176|51196|55997|57552|64096|64109|81565|116449	BLK|DDR1|CASP3|CD3E|CD4|CD7|CD8A|CD8B|COMP|EPHA7|EPHA8|FYN|INSRR|IRS1|STMN1|LCK|NTRK1|PAK3|PML|PTPRD|RET|RPE65|VAV1|WNT1|ZAP70|FGF23|DGKD|DOK2|GDF15|MTSS1|C2CD5|ABI1|EFS|FGF20|GREM1|TRAT1|LEF1|PLCE1|CFC1|NCEH1|GFRA4|CRLF2|NDEL1|CLNK
GO:0002683	GO Biological Processes	19	negative regulation of immune system process	19_GO:0002376 immune system process	-8.26005	2.95612	7.07388	30198	430	879	37	100|472|640|671|836|1021|1380|1511|1739|1803|2534|3146|3575|3593|3821|3902|4179|4321|5133|5788|5897|5914|6370|7124|8525|9290|10457|22914|26585|56253|57678|79037|116449|197358|201633|257144|441864	ADA|ATM|BLK|BPI|CASP3|CDK6|CR2|CTSG|DLG1|DPP4|FYN|HMGB1|IL7R|IL12B|KLRC1|LAG3|CD46|MMP12|PDCD1|PTPRC|RAG2|RARA|CCL25|TNF|DGKZ|GPR55|GPNMB|KLRK1|GREM1|CRTAM|GPAM|PVRIG|CLNK|NLRC3|TIGIT|GCSAM|TARM1
GO:0007162	GO Biological Processes	19	negative regulation of cell adhesion	19_GO:0048519 negative regulation of biological process	-3.57433	2.36542	4.14987	30198	305	879	21	836|1511|1600|1739|1826|3146|3902|4321|5788|5800|5897|6370|7471|10457|55966|56253|80709|91663|168002|201633|441864	CASP3|CTSG|DAB1|DLG1|DSCAM|HMGB1|LAG3|MMP12|PTPRC|PTPRO|RAG2|CCL25|WNT1|GPNMB|AJAP1|CRTAM|AKNA|MYADM|DACT2|TIGIT|TARM1
GO:0002695	GO Biological Processes	19	negative regulation of leukocyte activation	19_GO:0002376 immune system process	-3.25012	2.67007	4.03013	30198	193	879	15	472|640|671|836|1511|1739|3146|3902|5788|5897|10457|56253|116449|201633|441864	ATM|BLK|BPI|CASP3|CTSG|DLG1|HMGB1|LAG3|PTPRC|RAG2|GPNMB|CRTAM|CLNK|TIGIT|TARM1
GO:0051250	GO Biological Processes	19	negative regulation of lymphocyte activation	19_GO:0002376 immune system process	-3.04505	2.774	3.90787	30198	161	879	13	472|640|836|1511|1739|3146|3902|5897|10457|56253|116449|201633|441864	ATM|BLK|CASP3|CTSG|DLG1|HMGB1|LAG3|RAG2|GPNMB|CRTAM|CLNK|TIGIT|TARM1
GO:0050866	GO Biological Processes	19	negative regulation of cell activation	19_GO:0048519 negative regulation of biological process	-2.7559	2.38576	3.53905	30198	216	879	15	472|640|671|836|1511|1739|3146|3902|5788|5897|10457|56253|116449|201633|441864	ATM|BLK|BPI|CASP3|CTSG|DLG1|HMGB1|LAG3|PTPRC|RAG2|GPNMB|CRTAM|CLNK|TIGIT|TARM1
GO:0022408	GO Biological Processes	19	negative regulation of cell-cell adhesion	19_GO:0048519 negative regulation of biological process	-2.66124	2.41693	3.47235	30198	199	879	14	836|1511|1739|3146|3902|5897|6370|7471|10457|56253|80709|91663|201633|441864	CASP3|CTSG|DLG1|HMGB1|LAG3|RAG2|CCL25|WNT1|GPNMB|CRTAM|AKNA|MYADM|TIGIT|TARM1
GO:1903038	GO Biological Processes	19	negative regulation of leukocyte cell-cell adhesion	19_GO:0048519 negative regulation of biological process	-2.47447	2.62434	3.38305	30198	144	879	11	836|1511|1739|3146|3902|5897|6370|10457|56253|201633|441864	CASP3|CTSG|DLG1|HMGB1|LAG3|RAG2|CCL25|GPNMB|CRTAM|TIGIT|TARM1
GO:0050868	GO Biological Processes	19	negative regulation of T cell activation	19_GO:0002376 immune system process	-2.43943	2.7484	3.39163	30198	125	879	10	836|1511|1739|3146|3902|5897|10457|56253|201633|441864	CASP3|CTSG|DLG1|HMGB1|LAG3|RAG2|GPNMB|CRTAM|TIGIT|TARM1
GO:0022836	GO Molecular Functions	21	gated channel activity		-8.15261	3.23341	7.17098	30198	340	879	32	41|1184|2891|2892|2900|3741|3753|3754|3757|3760|3775|3776|3777|3785|5026|6262|6323|6326|6328|6334|6335|9635|10021|22802|23704|50636|51305|51555|57156|131096|147138|170850	ASIC1|CLCN5|GRIA2|GRIA3|GRIK4|KCNA5|KCNE1|KCNF1|KCNH2|KCNJ3|KCNK1|KCNK2|KCNK3|KCNQ2|P2RX5|RYR2|SCN1A|SCN2A|SCN3A|SCN8A|SCN9A|CLCA2|HCN4|CLCA4|KCNE4|ANO7|KCNK9|PEX5L|TMEM63C|KCNH8|TMC8|KCNG3
GO:0034703	GO Cellular Components	20	cation channel complex		-7.48019	3.74781	7.0827	30198	220	879	24	2891|2892|2900|3741|3753|3754|3757|3760|3775|3776|3785|6262|6323|6326|6328|6334|6335|10021|10367|64840|93145|126129|170850|254263	GRIA2|GRIA3|GRIK4|KCNA5|KCNE1|KCNF1|KCNH2|KCNJ3|KCNK1|KCNK2|KCNQ2|RYR2|SCN1A|SCN2A|SCN3A|SCN8A|SCN9A|HCN4|MICU1|PORCN|OLFM2|CPT1C|KCNG3|CNIH2
GO:0005216	GO Molecular Functions	21	ion channel activity		-7.44159	2.79814	6.59401	30198	442	879	36	41|1184|2891|2892|2900|3741|3753|3754|3757|3760|3775|3776|3777|3785|5026|6262|6323|6326|6328|6334|6335|9635|10021|10723|22802|23155|23704|50636|51305|51555|57156|80228|131096|147138|170850|347741	ASIC1|CLCN5|GRIA2|GRIA3|GRIK4|KCNA5|KCNE1|KCNF1|KCNH2|KCNJ3|KCNK1|KCNK2|KCNK3|KCNQ2|P2RX5|RYR2|SCN1A|SCN2A|SCN3A|SCN8A|SCN9A|CLCA2|HCN4|SLC12A7|CLCA4|CLCC1|KCNE4|ANO7|KCNK9|PEX5L|TMEM63C|ORAI2|KCNH8|TMC8|KCNG3|OTOP3
GO:0005261	GO Molecular Functions	21	cation channel activity		-6.91899	2.98739	6.42835	30198	345	879	30	41|2891|2892|2900|3741|3753|3754|3757|3760|3775|3776|3777|3785|5026|6262|6323|6326|6328|6334|6335|10021|10723|23704|51305|51555|57156|80228|131096|170850|347741	ASIC1|GRIA2|GRIA3|GRIK4|KCNA5|KCNE1|KCNF1|KCNH2|KCNJ3|KCNK1|KCNK2|KCNK3|KCNQ2|P2RX5|RYR2|SCN1A|SCN2A|SCN3A|SCN8A|SCN9A|HCN4|SLC12A7|KCNE4|KCNK9|PEX5L|TMEM63C|ORAI2|KCNH8|KCNG3|OTOP3
GO:0015267	GO Molecular Functions	21	channel activity		-6.81573	2.59945	6.17425	30198	489	879	37	41|360|1184|2891|2892|2900|3741|3753|3754|3757|3760|3775|3776|3777|3785|5026|6262|6323|6326|6328|6334|6335|9635|10021|10723|22802|23155|23704|50636|51305|51555|57156|80228|131096|147138|170850|347741	ASIC1|AQP3|CLCN5|GRIA2|GRIA3|GRIK4|KCNA5|KCNE1|KCNF1|KCNH2|KCNJ3|KCNK1|KCNK2|KCNK3|KCNQ2|P2RX5|RYR2|SCN1A|SCN2A|SCN3A|SCN8A|SCN9A|CLCA2|HCN4|SLC12A7|CLCA4|CLCC1|KCNE4|ANO7|KCNK9|PEX5L|TMEM63C|ORAI2|KCNH8|TMC8|KCNG3|OTOP3
GO:0022803	GO Molecular Functions	21	passive transmembrane transporter activity		-6.79362	2.59415	6.16016	30198	490	879	37	41|360|1184|2891|2892|2900|3741|3753|3754|3757|3760|3775|3776|3777|3785|5026|6262|6323|6326|6328|6334|6335|9635|10021|10723|22802|23155|23704|50636|51305|51555|57156|80228|131096|147138|170850|347741	ASIC1|AQP3|CLCN5|GRIA2|GRIA3|GRIK4|KCNA5|KCNE1|KCNF1|KCNH2|KCNJ3|KCNK1|KCNK2|KCNK3|KCNQ2|P2RX5|RYR2|SCN1A|SCN2A|SCN3A|SCN8A|SCN9A|CLCA2|HCN4|SLC12A7|CLCA4|CLCC1|KCNE4|ANO7|KCNK9|PEX5L|TMEM63C|ORAI2|KCNH8|TMC8|KCNG3|OTOP3
GO:0042391	GO Biological Processes	19	regulation of membrane potential	19_GO:0065007 biological regulation	-6.37658	2.6613	5.9793	30198	426	879	33	41|948|1739|2629|2892|2900|3741|3753|3757|3760|3775|3776|3777|5026|6262|6323|6326|6328|6334|6335|7124|8838|8898|9699|10021|23542|23704|51305|56853|84941|124925|131096|254263	ASIC1|CD36|DLG1|GBA|GRIA3|GRIK4|KCNA5|KCNE1|KCNH2|KCNJ3|KCNK1|KCNK2|KCNK3|P2RX5|RYR2|SCN1A|SCN2A|SCN3A|SCN8A|SCN9A|TNF|CCN6|MTMR2|RIMS2|HCN4|MAPK8IP2|KCNE4|KCNK9|CELF4|HSH2D|SEZ6|KCNH8|CNIH2
GO:0005249	GO Molecular Functions	21	voltage-gated potassium channel activity		-6.36212	5.22793	7.03229	30198	92	879	14	3741|3753|3754|3757|3760|3775|3776|3777|3785|10021|23704|51305|131096|170850	KCNA5|KCNE1|KCNF1|KCNH2|KCNJ3|KCNK1|KCNK2|KCNK3|KCNQ2|HCN4|KCNE4|KCNK9|KCNH8|KCNG3
GO:0005244	GO Molecular Functions	21	voltage-gated ion channel activity		-5.71031	3.4184	5.95648	30198	201	879	20	1184|3741|3753|3754|3757|3760|3775|3776|3777|3785|6323|6326|6328|6334|6335|10021|23704|51305|131096|170850	CLCN5|KCNA5|KCNE1|KCNF1|KCNH2|KCNJ3|KCNK1|KCNK2|KCNK3|KCNQ2|SCN1A|SCN2A|SCN3A|SCN8A|SCN9A|HCN4|KCNE4|KCNK9|KCNH8|KCNG3
GO:0022832	GO Molecular Functions	21	voltage-gated channel activity		-5.71031	3.4184	5.95648	30198	201	879	20	1184|3741|3753|3754|3757|3760|3775|3776|3777|3785|6323|6326|6328|6334|6335|10021|23704|51305|131096|170850	CLCN5|KCNA5|KCNE1|KCNF1|KCNH2|KCNJ3|KCNK1|KCNK2|KCNK3|KCNQ2|SCN1A|SCN2A|SCN3A|SCN8A|SCN9A|HCN4|KCNE4|KCNK9|KCNH8|KCNG3
GO:0034702	GO Cellular Components	20	ion channel complex		-5.69819	2.92134	5.73211	30198	294	879	25	2891|2892|2900|3741|3753|3754|3757|3760|3775|3776|3785|6262|6323|6326|6328|6334|6335|10021|10367|23155|64840|93145|126129|170850|254263	GRIA2|GRIA3|GRIK4|KCNA5|KCNE1|KCNF1|KCNH2|KCNJ3|KCNK1|KCNK2|KCNQ2|RYR2|SCN1A|SCN2A|SCN3A|SCN8A|SCN9A|HCN4|MICU1|CLCC1|PORCN|OLFM2|CPT1C|KCNG3|CNIH2
GO:0005267	GO Molecular Functions	21	potassium channel activity		-5.55915	4.22397	6.17821	30198	122	879	15	2900|3741|3753|3754|3757|3760|3775|3776|3777|3785|10021|23704|51305|131096|170850	GRIK4|KCNA5|KCNE1|KCNF1|KCNH2|KCNJ3|KCNK1|KCNK2|KCNK3|KCNQ2|HCN4|KCNE4|KCNK9|KCNH8|KCNG3
GO:0015079	GO Molecular Functions	21	potassium ion transmembrane transporter activity		-4.85948	3.52358	5.47164	30198	156	879	16	2900|3741|3753|3754|3757|3760|3775|3776|3777|3785|10021|10723|23704|51305|131096|170850	GRIK4|KCNA5|KCNE1|KCNF1|KCNH2|KCNJ3|KCNK1|KCNK2|KCNK3|KCNQ2|HCN4|SLC12A7|KCNE4|KCNK9|KCNH8|KCNG3
GO:0034705	GO Cellular Components	20	potassium channel complex		-4.30428	4.29437	5.35871	30198	88	879	11	2900|3741|3753|3754|3757|3760|3775|3776|3785|10021|170850	GRIK4|KCNA5|KCNE1|KCNF1|KCNH2|KCNJ3|KCNK1|KCNK2|KCNQ2|HCN4|KCNG3
GO:0015318	GO Molecular Functions	21	inorganic molecular entity transmembrane transporter activity		-4.25669	1.92952	4.40199	30198	730	879	41	41|360|535|1184|2891|2892|2900|3741|3753|3754|3757|3760|3775|3776|3777|3785|5026|6262|6323|6326|6328|6334|6335|6570|9635|10021|10257|10723|22802|23155|23704|50636|51305|51555|57156|80228|81614|131096|147138|170850|347741	ASIC1|AQP3|ATP6V0A1|CLCN5|GRIA2|GRIA3|GRIK4|KCNA5|KCNE1|KCNF1|KCNH2|KCNJ3|KCNK1|KCNK2|KCNK3|KCNQ2|P2RX5|RYR2|SCN1A|SCN2A|SCN3A|SCN8A|SCN9A|SLC18A1|CLCA2|HCN4|ABCC4|SLC12A7|CLCA4|CLCC1|KCNE4|ANO7|KCNK9|PEX5L|TMEM63C|ORAI2|NIPA2|KCNH8|TMC8|KCNG3|OTOP3
GO:0071805	GO Biological Processes	19	potassium ion transmembrane transport	19_GO:0051179 localization	-4.17151	3.24103	4.90575	30198	159	879	15	3741|3753|3754|3757|3760|3775|3776|3777|3785|10021|10723|23704|51305|131096|170850	KCNA5|KCNE1|KCNF1|KCNH2|KCNJ3|KCNK1|KCNK2|KCNK3|KCNQ2|HCN4|SLC12A7|KCNE4|KCNK9|KCNH8|KCNG3
GO:0086008	GO Molecular Functions	21	voltage-gated potassium channel activity involved in cardiac muscle cell action potential repolarization		-4.16071	10.7359	6.74473	30198	16	879	5	3741|3753|3757|3760|23704	KCNA5|KCNE1|KCNH2|KCNJ3|KCNE4
GO:0002027	GO Biological Processes	19	regulation of heart rate	19_GO:0032501 multicellular organismal process	-4.13042	3.81722	5.07835	30198	108	879	12	100|186|2643|3670|3741|3753|3757|3760|6262|7124|10021|23704	ADA|AGTR2|GCH1|ISL1|KCNA5|KCNE1|KCNH2|KCNJ3|RYR2|TNF|HCN4|KCNE4
GO:0086001	GO Biological Processes	19	cardiac muscle cell action potential	19_GO:0065007 biological regulation	-4.10684	5.60897	5.59071	30198	49	879	8	3741|3753|3757|3760|6262|6323|10021|23704	KCNA5|KCNE1|KCNH2|KCNJ3|RYR2|SCN1A|HCN4|KCNE4
GO:0022843	GO Molecular Functions	21	voltage-gated cation channel activity		-4.07411	3.34006	4.87371	30198	144	879	14	3741|3753|3754|3757|3760|3775|3776|3777|3785|10021|23704|51305|131096|170850	KCNA5|KCNE1|KCNF1|KCNH2|KCNJ3|KCNK1|KCNK2|KCNK3|KCNQ2|HCN4|KCNE4|KCNK9|KCNH8|KCNG3
GO:0008076	GO Cellular Components	20	voltage-gated potassium channel complex		-4.0592	4.40448	5.21282	30198	78	879	10	3741|3753|3754|3757|3760|3775|3776|3785|10021|170850	KCNA5|KCNE1|KCNF1|KCNH2|KCNJ3|KCNK1|KCNK2|KCNQ2|HCN4|KCNG3
GO:0086002	GO Biological Processes	19	cardiac muscle cell action potential involved in contraction	19_GO:0032501 multicellular organismal process	-4.00348	6.32854	5.69097	30198	38	879	7	3741|3753|3757|3760|6262|6323|23704	KCNA5|KCNE1|KCNH2|KCNJ3|RYR2|SCN1A|KCNE4
GO:1902495	GO Cellular Components	20	transmembrane transporter complex		-3.88151	2.27818	4.32417	30198	377	879	25	2891|2892|2900|3741|3753|3754|3757|3760|3775|3776|3785|6262|6323|6326|6328|6334|6335|10021|10367|23155|64840|93145|126129|170850|254263	GRIA2|GRIA3|GRIK4|KCNA5|KCNE1|KCNF1|KCNH2|KCNJ3|KCNK1|KCNK2|KCNQ2|RYR2|SCN1A|SCN2A|SCN3A|SCN8A|SCN9A|HCN4|MICU1|CLCC1|PORCN|OLFM2|CPT1C|KCNG3|CNIH2
GO:0030048	GO Biological Processes	19	actin filament-based movement	19_GO:0009987 cellular process	-3.8743	3.85617	4.9036	30198	98	879	11	3741|3753|3757|3760|4626|4642|6262|6323|7454|23704|64005	KCNA5|KCNE1|KCNH2|KCNJ3|MYH8|MYO1D|RYR2|SCN1A|WAS|KCNE4|MYO1G
GO:0006813	GO Biological Processes	19	potassium ion transport	19_GO:0051179 localization	-3.87238	3.04926	4.62563	30198	169	879	15	3741|3753|3754|3757|3760|3775|3776|3777|3785|10021|10723|23704|51305|131096|170850	KCNA5|KCNE1|KCNF1|KCNH2|KCNJ3|KCNK1|KCNK2|KCNK3|KCNQ2|HCN4|SLC12A7|KCNE4|KCNK9|KCNH8|KCNG3
GO:0030001	GO Biological Processes	19	metal ion transport	19_GO:0051179 localization	-3.83091	1.95516	4.14376	30198	615	879	35	41|846|931|1230|1236|1785|2534|3741|3753|3754|3757|3760|3775|3776|3777|3785|3932|5788|6262|6323|6326|6328|6334|6335|6363|10021|10367|10723|23704|51305|80228|81614|84502|131096|170850	ASIC1|CASR|MS4A1|CCR1|CCR7|DNM2|FYN|KCNA5|KCNE1|KCNF1|KCNH2|KCNJ3|KCNK1|KCNK2|KCNK3|KCNQ2|LCK|PTPRC|RYR2|SCN1A|SCN2A|SCN3A|SCN8A|SCN9A|CCL19|HCN4|MICU1|SLC12A7|KCNE4|KCNK9|ORAI2|NIPA2|JPH4|KCNH8|KCNG3
GO:0098655	GO Biological Processes	19	cation transmembrane transport	19_GO:0051179 localization	-3.75866	1.91749	4.07831	30198	645	879	36	41|535|1184|1236|3741|3753|3754|3757|3760|3775|3776|3777|3785|3932|5026|5788|6262|6323|6326|6328|6334|6335|6363|10021|10367|10723|23704|51305|51555|57156|80228|81614|84502|131096|170850|347741	ASIC1|ATP6V0A1|CLCN5|CCR7|KCNA5|KCNE1|KCNF1|KCNH2|KCNJ3|KCNK1|KCNK2|KCNK3|KCNQ2|LCK|P2RX5|PTPRC|RYR2|SCN1A|SCN2A|SCN3A|SCN8A|SCN9A|CCL19|HCN4|MICU1|SLC12A7|KCNE4|KCNK9|PEX5L|TMEM63C|ORAI2|NIPA2|JPH4|KCNH8|KCNG3|OTOP3
GO:0086091	GO Biological Processes	19	regulation of heart rate by cardiac conduction	19_GO:0023052 signaling	-3.71739	5.72582	5.30661	30198	42	879	7	3670|3741|3753|3757|3760|10021|23704	ISL1|KCNA5|KCNE1|KCNH2|KCNJ3|HCN4|KCNE4
GO:0098662	GO Biological Processes	19	inorganic cation transmembrane transport	19_GO:0051179 localization	-3.68532	1.96484	4.05178	30198	577	879	33	41|535|1184|1236|3741|3753|3754|3757|3760|3775|3776|3777|3785|3932|5788|6262|6323|6326|6328|6334|6335|6363|10021|10367|10723|23704|51305|80228|81614|84502|131096|170850|347741	ASIC1|ATP6V0A1|CLCN5|CCR7|KCNA5|KCNE1|KCNF1|KCNH2|KCNJ3|KCNK1|KCNK2|KCNK3|KCNQ2|LCK|PTPRC|RYR2|SCN1A|SCN2A|SCN3A|SCN8A|SCN9A|CCL19|HCN4|MICU1|SLC12A7|KCNE4|KCNK9|ORAI2|NIPA2|JPH4|KCNH8|KCNG3|OTOP3
GO:0086013	GO Biological Processes	19	membrane repolarization during cardiac muscle cell action potential	19_GO:0065007 biological regulation	-3.6526	8.58874	5.87816	30198	20	879	5	3741|3753|3757|3760|23704	KCNA5|KCNE1|KCNH2|KCNJ3|KCNE4
GO:0099622	GO Biological Processes	19	cardiac muscle cell membrane repolarization	19_GO:0065007 biological regulation	-3.6526	8.58874	5.87816	30198	20	879	5	3741|3753|3757|3760|23704	KCNA5|KCNE1|KCNH2|KCNJ3|KCNE4
GO:0086003	GO Biological Processes	19	cardiac muscle cell contraction	19_GO:0032501 multicellular organismal process	-3.58687	5.46556	5.13253	30198	44	879	7	3741|3753|3757|3760|6262|6323|23704	KCNA5|KCNE1|KCNH2|KCNJ3|RYR2|SCN1A|KCNE4
GO:0006941	GO Biological Processes	19	striated muscle contraction	19_GO:0032501 multicellular organismal process	-3.53508	3.53182	4.54263	30198	107	879	11	3741|3753|3757|3760|4626|4635|6262|6323|7124|7852|23704	KCNA5|KCNE1|KCNH2|KCNJ3|MYH8|MYL4|RYR2|SCN1A|TNF|CXCR4|KCNE4
GO:0022890	GO Molecular Functions	21	inorganic cation transmembrane transporter activity		-3.49881	1.9183	3.90374	30198	591	879	33	41|535|2891|2892|2900|3741|3753|3754|3757|3760|3775|3776|3777|3785|5026|6262|6323|6326|6328|6334|6335|6570|10021|10723|23704|51305|51555|57156|80228|81614|131096|170850|347741	ASIC1|ATP6V0A1|GRIA2|GRIA3|GRIK4|KCNA5|KCNE1|KCNF1|KCNH2|KCNJ3|KCNK1|KCNK2|KCNK3|KCNQ2|P2RX5|RYR2|SCN1A|SCN2A|SCN3A|SCN8A|SCN9A|SLC18A1|HCN4|SLC12A7|KCNE4|KCNK9|PEX5L|TMEM63C|ORAI2|NIPA2|KCNH8|KCNG3|OTOP3
GO:1990351	GO Cellular Components	20	transporter complex		-3.49012	2.14718	3.99918	30198	400	879	25	2891|2892|2900|3741|3753|3754|3757|3760|3775|3776|3785|6262|6323|6326|6328|6334|6335|10021|10367|23155|64840|93145|126129|170850|254263	GRIA2|GRIA3|GRIK4|KCNA5|KCNE1|KCNF1|KCNH2|KCNJ3|KCNK1|KCNK2|KCNQ2|RYR2|SCN1A|SCN2A|SCN3A|SCN8A|SCN9A|HCN4|MICU1|CLCC1|PORCN|OLFM2|CPT1C|KCNG3|CNIH2
GO:0005251	GO Molecular Functions	21	delayed rectifier potassium channel activity		-3.47103	6.24635	5.22113	30198	33	879	6	3741|3753|3757|3785|23704|170850	KCNA5|KCNE1|KCNH2|KCNQ2|KCNE4|KCNG3
GO:0003015	GO Biological Processes	19	heart process	19_GO:0032501 multicellular organismal process	-3.46498	3.46701	4.46769	30198	109	879	11	2534|3741|3753|3757|3760|4635|6262|6323|7852|23704|50507	FYN|KCNA5|KCNE1|KCNH2|KCNJ3|MYL4|RYR2|SCN1A|CXCR4|KCNE4|NOX4
GO:0098660	GO Biological Processes	19	inorganic ion transmembrane transport	19_GO:0051179 localization	-3.45697	1.86712	3.85136	30198	644	879	35	41|535|846|1184|1236|3741|3753|3754|3757|3760|3775|3776|3777|3785|3932|5788|6262|6323|6326|6328|6334|6335|6363|10021|10367|10723|23704|50636|51305|80228|81614|84502|131096|170850|347741	ASIC1|ATP6V0A1|CASR|CLCN5|CCR7|KCNA5|KCNE1|KCNF1|KCNH2|KCNJ3|KCNK1|KCNK2|KCNK3|KCNQ2|LCK|PTPRC|RYR2|SCN1A|SCN2A|SCN3A|SCN8A|SCN9A|CCL19|HCN4|MICU1|SLC12A7|KCNE4|ANO7|KCNK9|ORAI2|NIPA2|JPH4|KCNH8|KCNG3|OTOP3
GO:0060048	GO Biological Processes	19	cardiac muscle contraction	19_GO:0032501 multicellular organismal process	-3.44541	4.06835	4.63737	30198	76	879	9	3741|3753|3757|3760|4635|6262|6323|7852|23704	KCNA5|KCNE1|KCNH2|KCNJ3|MYL4|RYR2|SCN1A|CXCR4|KCNE4
GO:0086005	GO Biological Processes	19	ventricular cardiac muscle cell action potential	19_GO:0032501 multicellular organismal process	-3.4435	7.80794	5.53093	30198	22	879	5	3753|3757|3760|6262|23704	KCNE1|KCNH2|KCNJ3|RYR2|KCNE4
GO:0086011	GO Biological Processes	19	membrane repolarization during action potential	19_GO:0065007 biological regulation	-3.4435	7.80794	5.53093	30198	22	879	5	3741|3753|3757|3760|23704	KCNA5|KCNE1|KCNH2|KCNJ3|KCNE4
GO:0006936	GO Biological Processes	19	muscle contraction	19_GO:0032501 multicellular organismal process	-3.39504	2.56155	4.0981	30198	228	879	17	89|1311|1739|3741|3753|3757|3760|4626|4635|4638|6262|6323|7124|7852|10021|23704|29767	ACTN3|COMP|DLG1|KCNA5|KCNE1|KCNH2|KCNJ3|MYH8|MYL4|MYLK|RYR2|SCN1A|TNF|CXCR4|HCN4|KCNE4|TMOD2
GO:0046873	GO Molecular Functions	21	metal ion transmembrane transporter activity		-3.38607	2.07728	3.89572	30198	430	879	26	41|2900|3741|3753|3754|3757|3760|3775|3776|3777|3785|6262|6323|6326|6328|6334|6335|6570|10021|10723|23704|51305|80228|81614|131096|170850	ASIC1|GRIK4|KCNA5|KCNE1|KCNF1|KCNH2|KCNJ3|KCNK1|KCNK2|KCNK3|KCNQ2|RYR2|SCN1A|SCN2A|SCN3A|SCN8A|SCN9A|SLC18A1|HCN4|SLC12A7|KCNE4|KCNK9|ORAI2|NIPA2|KCNH8|KCNG3
GO:0098915	GO Biological Processes	19	membrane repolarization during ventricular cardiac muscle cell action potential	19_GO:0032501 multicellular organismal process	-3.38385	10.5708	5.97618	30198	13	879	4	3753|3757|3760|23704	KCNE1|KCNH2|KCNJ3|KCNE4
GO:0099625	GO Biological Processes	19	ventricular cardiac muscle cell membrane repolarization	19_GO:0065007 biological regulation	-3.38385	10.5708	5.97618	30198	13	879	4	3753|3757|3760|23704	KCNE1|KCNH2|KCNJ3|KCNE4
GO:1902282	GO Molecular Functions	21	voltage-gated potassium channel activity involved in ventricular cardiac muscle cell action potential repolarization		-3.38385	10.5708	5.97618	30198	13	879	4	3753|3757|3760|23704	KCNE1|KCNH2|KCNJ3|KCNE4
GO:0099094	GO Molecular Functions	21	ligand-gated cation channel activity		-3.26499	3.28613	4.25295	30198	115	879	11	41|2891|2892|2900|3757|3760|3775|5026|6262|10021|51555	ASIC1|GRIA2|GRIA3|GRIK4|KCNH2|KCNJ3|KCNK1|P2RX5|RYR2|HCN4|PEX5L
GO:0003012	GO Biological Processes	19	muscle system process	19_GO:0032501 multicellular organismal process	-3.17675	2.3147	3.8406	30198	282	879	19	89|1311|1739|2146|3600|3741|3753|3757|3760|4626|4635|4638|6262|6323|7124|7852|10021|23704|29767	ACTN3|COMP|DLG1|EZH2|IL15|KCNA5|KCNE1|KCNH2|KCNJ3|MYH8|MYL4|MYLK|RYR2|SCN1A|TNF|CXCR4|HCN4|KCNE4|TMOD2
GO:0003013	GO Biological Processes	19	circulatory system process	19_GO:0032501 multicellular organismal process	-3.11765	1.93549	3.64111	30198	497	879	28	186|846|948|1311|1511|2534|2643|3741|3753|3757|3760|3792|3816|4635|5345|5800|6262|6296|6323|7124|7852|9414|9429|10021|10257|23704|28514|50507	AGTR2|CASR|CD36|COMP|CTSG|FYN|GCH1|KCNA5|KCNE1|KCNH2|KCNJ3|KEL|KLK1|MYL4|SERPINF2|PTPRO|RYR2|ACSM3|SCN1A|TNF|CXCR4|TJP2|ABCG2|HCN4|ABCC4|KCNE4|DLL1|NOX4
GO:0070252	GO Biological Processes	19	actin-mediated cell contraction	19_GO:0009987 cellular process	-3.10294	4.04176	4.34792	30198	68	879	8	3741|3753|3757|3760|4626|6262|6323|23704	KCNA5|KCNE1|KCNH2|KCNJ3|MYH8|RYR2|SCN1A|KCNE4
GO:0086009	GO Biological Processes	19	membrane repolarization	19_GO:0065007 biological regulation	-3.08778	6.60672	4.95217	30198	26	879	5	3741|3753|3757|3760|23704	KCNA5|KCNE1|KCNH2|KCNJ3|KCNE4
GO:0061337	GO Biological Processes	19	cardiac conduction	19_GO:0023052 signaling	-3.06047	3.98318	4.2955	30198	69	879	8	3670|3741|3753|3757|3760|6262|10021|23704	ISL1|KCNA5|KCNE1|KCNH2|KCNJ3|RYR2|HCN4|KCNE4
GO:0097623	GO Biological Processes	19	potassium ion export across plasma membrane	19_GO:0051179 localization	-3.00835	8.58874	5.25723	30198	16	879	4	3741|3753|3757|23704	KCNA5|KCNE1|KCNH2|KCNE4
GO:0015276	GO Molecular Functions	21	ligand-gated ion channel activity		-2.94618	2.84317	3.85218	30198	145	879	12	41|2891|2892|2900|3757|3760|3775|5026|6262|9635|10021|51555	ASIC1|GRIA2|GRIA3|GRIK4|KCNH2|KCNJ3|KCNK1|P2RX5|RYR2|CLCA2|HCN4|PEX5L
GO:0022834	GO Molecular Functions	21	ligand-gated channel activity		-2.94618	2.84317	3.85218	30198	145	879	12	41|2891|2892|2900|3757|3760|3775|5026|6262|9635|10021|51555	ASIC1|GRIA2|GRIA3|GRIK4|KCNH2|KCNJ3|KCNK1|P2RX5|RYR2|CLCA2|HCN4|PEX5L
GO:0008324	GO Molecular Functions	21	cation transmembrane transporter activity		-2.87658	1.76316	3.38695	30198	643	879	33	41|535|2891|2892|2900|3741|3753|3754|3757|3760|3775|3776|3777|3785|5026|6262|6323|6326|6328|6334|6335|6570|10021|10723|23704|51305|51555|57156|80228|81614|131096|170850|347741	ASIC1|ATP6V0A1|GRIA2|GRIA3|GRIK4|KCNA5|KCNE1|KCNF1|KCNH2|KCNJ3|KCNK1|KCNK2|KCNK3|KCNQ2|P2RX5|RYR2|SCN1A|SCN2A|SCN3A|SCN8A|SCN9A|SLC18A1|HCN4|SLC12A7|KCNE4|KCNK9|PEX5L|TMEM63C|ORAI2|NIPA2|KCNH8|KCNG3|OTOP3
GO:0060047	GO Biological Processes	19	heart contraction	19_GO:0032501 multicellular organismal process	-2.80584	3.32467	3.88764	30198	93	879	9	3741|3753|3757|3760|4635|6262|6323|7852|23704	KCNA5|KCNE1|KCNH2|KCNJ3|MYL4|RYR2|SCN1A|CXCR4|KCNE4
GO:0008015	GO Biological Processes	19	blood circulation	19_GO:0032501 multicellular organismal process	-2.69534	1.94622	3.32357	30198	406	879	23	186|846|1311|1511|2643|3741|3753|3757|3760|3792|3816|4635|5345|5800|6262|6296|6323|7124|7852|9414|10021|23704|28514	AGTR2|CASR|COMP|CTSG|GCH1|KCNA5|KCNE1|KCNH2|KCNJ3|KEL|KLK1|MYL4|SERPINF2|PTPRO|RYR2|ACSM3|SCN1A|TNF|CXCR4|TJP2|HCN4|KCNE4|DLL1
GO:0008016	GO Biological Processes	19	regulation of heart contraction	19_GO:0032501 multicellular organismal process	-2.44926	2.29033	3.24892	30198	210	879	14	100|186|1739|2643|3670|3741|3753|3757|3760|4635|6262|7124|10021|23704	ADA|AGTR2|DLG1|GCH1|ISL1|KCNA5|KCNE1|KCNH2|KCNJ3|MYL4|RYR2|TNF|HCN4|KCNE4
GO:0044057	GO Biological Processes	19	regulation of system process	19_GO:0032501 multicellular organismal process	-2.40626	1.70891	2.99275	30198	583	879	29	89|100|186|199|337|846|1739|2629|2643|3164|3670|3741|3753|3757|3760|4635|4986|5800|6262|7032|7124|8898|9699|10021|23704|51196|56853|90523|254263	ACTN3|ADA|AGTR2|AIF1|APOA4|CASR|DLG1|GBA|GCH1|NR4A1|ISL1|KCNA5|KCNE1|KCNH2|KCNJ3|MYL4|OPRK1|PTPRO|RYR2|TFF2|TNF|MTMR2|RIMS2|HCN4|KCNE4|PLCE1|CELF4|MLIP|CNIH2
GO:0140115	GO Biological Processes	19	export across plasma membrane	19_GO:0051179 localization	-2.21158	3.61631	3.42334	30198	57	879	6	3741|3753|3757|9429|10257|23704	KCNA5|KCNE1|KCNH2|ABCG2|ABCC4|KCNE4
GO:0086019	GO Biological Processes	19	cell-cell signaling involved in cardiac conduction	19_GO:0023052 signaling	-2.13426	5.08962	3.68105	30198	27	879	4	3741|3760|6262|10021	KCNA5|KCNJ3|RYR2|HCN4
GO:1903522	GO Biological Processes	19	regulation of blood circulation	19_GO:0032501 multicellular organismal process	-2.03022	1.98967	2.76964	30198	259	879	15	100|186|846|1739|2643|3670|3741|3753|3757|3760|4635|6262|7124|10021|23704	ADA|AGTR2|CASR|DLG1|GCH1|ISL1|KCNA5|KCNE1|KCNH2|KCNJ3|MYL4|RYR2|TNF|HCN4|KCNE4
GO:1990573	GO Biological Processes	19	potassium ion import across plasma membrane	19_GO:0051179 localization	-2.01589	3.81722	3.27464	30198	45	879	5	3757|3760|10021|10723|51305	KCNH2|KCNJ3|HCN4|SLC12A7|KCNK9
GO:0009314	GO Biological Processes	19	response to radiation	19_GO:0050896 response to stimulus	-8.12605	2.92215	6.99188	30198	435	879	37	472|580|641|672|675|836|1111|1233|1638|1785|1894|2138|2625|3014|3593|4312|4914|4986|5111|5371|5429|5788|5888|5896|6121|6356|6872|7076|7124|8493|9212|9768|23657|51150|55872|84446|90381	ATM|BARD1|BLM|BRCA1|BRCA2|CASP3|CHEK1|CCR4|DCT|DNM2|ECT2|EYA1|GATA3|H2AX|IL12B|MMP1|NTRK1|OPRK1|PCNA|PML|POLH|PTPRC|RAD51|RAG1|RPE65|CCL11|TAF1|TIMP1|TNF|PPM1D|AURKB|PCLAF|SLC7A11|SDF4|PBK|BRSK1|TICRR
GO:0071214	GO Biological Processes	19	cellular response to abiotic stimulus	19_GO:0050896 response to stimulus	-6.69681	3.05377	6.3445	30198	315	879	28	41|429|472|580|641|672|675|836|1111|1785|1894|3014|3208|3645|4312|4638|5111|5429|5888|6121|6326|6872|7076|9212|51311|55872|65267|114548	ASIC1|ASCL1|ATM|BARD1|BLM|BRCA1|BRCA2|CASP3|CHEK1|DNM2|ECT2|H2AX|HPCA|INSRR|MMP1|MYLK|PCNA|POLH|RAD51|RPE65|SCN2A|TAF1|TIMP1|AURKB|TLR8|PBK|WNK3|NLRP3
GO:0104004	GO Biological Processes	19	cellular response to environmental stimulus	19_GO:0050896 response to stimulus	-6.69681	3.05377	6.3445	30198	315	879	28	41|429|472|580|641|672|675|836|1111|1785|1894|3014|3208|3645|4312|4638|5111|5429|5888|6121|6326|6872|7076|9212|51311|55872|65267|114548	ASIC1|ASCL1|ATM|BARD1|BLM|BRCA1|BRCA2|CASP3|CHEK1|DNM2|ECT2|H2AX|HPCA|INSRR|MMP1|MYLK|PCNA|POLH|RAD51|RPE65|SCN2A|TAF1|TIMP1|AURKB|TLR8|PBK|WNK3|NLRP3
GO:0071478	GO Biological Processes	19	cellular response to radiation	19_GO:0050896 response to stimulus	-4.68364	3.26276	5.25737	30198	179	879	17	472|580|641|672|675|1111|1785|1894|3014|4312|5111|5429|5888|6872|7076|9212|55872	ATM|BARD1|BLM|BRCA1|BRCA2|CHEK1|DNM2|ECT2|H2AX|MMP1|PCNA|POLH|RAD51|TAF1|TIMP1|AURKB|PBK
GO:0009411	GO Biological Processes	19	response to UV	19_GO:0050896 response to stimulus	-4.53324	3.48192	5.24081	30198	148	879	15	675|836|1111|3593|4312|5111|5371|5429|6872|7076|9212|9768|51150|55872|84446	BRCA2|CASP3|CHEK1|IL12B|MMP1|PCNA|PML|POLH|TAF1|TIMP1|AURKB|PCLAF|SDF4|PBK|BRSK1
GO:0009416	GO Biological Processes	19	response to light stimulus	19_GO:0050896 response to stimulus	-3.11256	2.23084	3.75938	30198	308	879	20	675|836|1111|1638|1785|3593|4312|5111|5371|5429|5896|6121|6872|7076|9212|9768|23657|51150|55872|84446	BRCA2|CASP3|CHEK1|DCT|DNM2|IL12B|MMP1|PCNA|PML|POLH|RAG1|RPE65|TAF1|TIMP1|AURKB|PCLAF|SLC7A11|SDF4|PBK|BRSK1
GO:0034644	GO Biological Processes	19	cellular response to UV	19_GO:0050896 response to stimulus	-2.32424	3.05377	3.37858	30198	90	879	8	1111|4312|5111|5429|6872|7076|9212|55872	CHEK1|MMP1|PCNA|POLH|TAF1|TIMP1|AURKB|PBK
GO:0046629	GO Biological Processes	19	gamma-delta T cell activation	19_GO:0002376 immune system process	-8.01702	16.167	10.8308	30198	17	879	8	916|919|3702|3821|6932|6967|10803|28526	CD3E|CD247|ITK|KLRC1|TCF7|TRGC2|CCR9|TRDC
GO:0042106	GO Cellular Components	20	gamma-delta T cell receptor complex		-4.99111	22.9033	9.29054	30198	6	879	4	916|919|6967|28526	CD3E|CD247|TRGC2|TRDC
GO:0042101	GO Cellular Components	20	T cell receptor complex		-2.38391	2.55341	3.28017	30198	148	879	11	915|916|919|920|925|926|6967|7535|8631|28526|50852	CD3D|CD3E|CD247|CD4|CD8A|CD8B|TRGC2|ZAP70|SKAP1|TRDC|TRAT1
GO:0019904	GO Molecular Functions	21	protein domain specific binding		-7.99538	2.45035	6.65828	30198	687	879	49	546|648|890|916|1111|1644|1739|1785|2534|2625|3148|3169|3170|3190|3667|3757|3897|3930|3932|4356|4642|4670|4747|5063|5469|5914|6091|6672|7029|7454|7471|8631|9232|9414|9844|9928|10006|10278|10320|10499|22861|23177|27240|50861|51176|54820|83715|92196|387755	ATRX|BMI1|CCNA2|CD3E|CHEK1|DDC|DLG1|DNM2|FYN|GATA3|HMGB2|FOXA1|FOXA2|HNRNPK|IRS1|KCNH2|L1CAM|LBR|LCK|MPP3|MYO1D|HNRNPM|NEFL|PAK3|MED1|RARA|ROBO1|SP100|TFDP2|WAS|WNT1|SKAP1|PTTG1|TJP2|ELMO1|KIF14|ABI1|EFS|IKZF1|NCOA2|NLRP1|CEP68|SIT1|STMN3|LEF1|NDE1|ESPN|DAPL1|INSC
GO:0017124	GO Molecular Functions	21	SH3 domain binding		-2.43943	2.7484	3.39163	30198	125	879	10	916|1785|5063|7454|8631|9232|9844|10006|10278|83715	CD3E|DNM2|PAK3|WAS|SKAP1|PTTG1|ELMO1|ABI1|EFS|ESPN
GO:0051960	GO Biological Processes	19	regulation of nervous system development	19_GO:0032502 developmental process	-7.91645	2.86937	6.8631	30198	443	879	37	406|429|1600|1638|1739|1826|2045|2146|2290|3148|3897|4747|4914|5063|5324|5789|5914|6091|6258|6356|6585|6860|7124|7162|7852|8898|9928|23105|28514|51176|54674|55079|57142|79791|81565|146433|259266	ARNTL|ASCL1|DAB1|DCT|DLG1|DSCAM|EPHA7|EZH2|FOXG1|HMGB2|L1CAM|NEFL|NTRK1|PAK3|PLAG1|PTPRD|RARA|ROBO1|RXRG|CCL11|SLIT1|SYT4|TNF|TPBG|CXCR4|MTMR2|KIF14|FSTL4|DLL1|LEF1|LRRN3|FEZF2|RTN4|FBXO31|NDEL1|IL34|ASPM
GO:0060284	GO Biological Processes	19	regulation of cell development	19_GO:0032502 developmental process	-7.00984	2.60576	6.27547	30198	501	879	38	89|406|429|1600|1638|1785|1826|2045|2146|2290|3148|3897|4618|4747|5063|5324|5789|5979|6091|6356|6585|6790|6860|6954|7124|7852|8313|9928|23105|28514|51176|55079|57142|79791|81565|91663|146433|259266	ACTN3|ARNTL|ASCL1|DAB1|DCT|DNM2|DSCAM|EPHA7|EZH2|FOXG1|HMGB2|L1CAM|MYF6|NEFL|PAK3|PLAG1|PTPRD|RET|ROBO1|CCL11|SLIT1|AURKA|SYT4|TCP11|TNF|CXCR4|AXIN2|KIF14|FSTL4|DLL1|LEF1|FEZF2|RTN4|FBXO31|NDEL1|MYADM|IL34|ASPM
GO:0050767	GO Biological Processes	19	regulation of neurogenesis	19_GO:0032502 developmental process	-5.92545	2.73707	5.77317	30198	364	879	29	406|429|1600|1638|1826|2045|2146|2290|3148|3897|4747|5063|5324|5789|6091|6356|6585|6860|7124|7852|23105|28514|51176|55079|57142|79791|81565|146433|259266	ARNTL|ASCL1|DAB1|DCT|DSCAM|EPHA7|EZH2|FOXG1|HMGB2|L1CAM|NEFL|PAK3|PLAG1|PTPRD|ROBO1|CCL11|SLIT1|SYT4|TNF|CXCR4|FSTL4|DLL1|LEF1|FEZF2|RTN4|FBXO31|NDEL1|IL34|ASPM
GO:0120035	GO Biological Processes	19	regulation of plasma membrane bounded cell projection organization	19_GO:0050789 regulation of biological process	-5.46078	2.19872	5.24337	30198	625	879	40	989|991|1236|1600|1785|1826|2045|2146|2534|2625|2672|3792|3897|4747|4914|5063|5789|5800|5880|5979|6091|6363|6585|7454|7471|9760|10690|22854|23105|51196|55329|55909|57142|57520|79791|80258|81565|84446|124925|257194	SEPTIN7|CDC20|CCR7|DAB1|DNM2|DSCAM|EPHA7|EZH2|FYN|GATA3|GFI1|KEL|L1CAM|NEFL|NTRK1|PAK3|PTPRD|PTPRO|RAC2|RET|ROBO1|CCL19|SLIT1|WAS|WNT1|TOX|FUT9|NTNG1|FSTL4|PLCE1|MNS1|BIN3|RTN4|HECW2|FBXO31|EFHC2|NDEL1|BRSK1|SEZ6|NEGR1
GO:0031344	GO Biological Processes	19	regulation of cell projection organization	19_GO:0050789 regulation of biological process	-5.18338	2.1405	5.05755	30198	642	879	40	989|991|1236|1600|1785|1826|2045|2146|2534|2625|2672|3792|3897|4747|4914|5063|5789|5800|5880|5979|6091|6363|6585|7454|7471|9760|10690|22854|23105|51196|55329|55909|57142|57520|79791|80258|81565|84446|124925|257194	SEPTIN7|CDC20|CCR7|DAB1|DNM2|DSCAM|EPHA7|EZH2|FYN|GATA3|GFI1|KEL|L1CAM|NEFL|NTRK1|PAK3|PTPRD|PTPRO|RAC2|RET|ROBO1|CCL19|SLIT1|WAS|WNT1|TOX|FUT9|NTNG1|FSTL4|PLCE1|MNS1|BIN3|RTN4|HECW2|FBXO31|EFHC2|NDEL1|BRSK1|SEZ6|NEGR1
GO:0010975	GO Biological Processes	19	regulation of neuron projection development	19_GO:0032502 developmental process	-4.89302	2.38025	5.009	30198	433	879	30	991|1600|1826|2045|2146|2534|2625|2672|3792|3897|4747|4914|5063|5789|5800|5979|6091|6585|9760|10690|22854|23105|57142|57520|79791|80258|81565|84446|124925|257194	CDC20|DAB1|DSCAM|EPHA7|EZH2|FYN|GATA3|GFI1|KEL|L1CAM|NEFL|NTRK1|PAK3|PTPRD|PTPRO|RET|ROBO1|SLIT1|TOX|FUT9|NTNG1|FSTL4|RTN4|HECW2|FBXO31|EFHC2|NDEL1|BRSK1|SEZ6|NEGR1
GO:0090066	GO Biological Processes	19	regulation of anatomical structure size	19_GO:0065007 biological regulation	-4.19717	2.15152	4.47277	30198	495	879	31	186|846|1236|1311|1739|1785|1826|2045|2643|3575|3741|3792|3897|4747|5063|5345|5979|6356|6585|7124|7409|7454|10000|10723|23105|29767|57142|57679|65267|81565|91663	AGTR2|CASR|CCR7|COMP|DLG1|DNM2|DSCAM|EPHA7|GCH1|IL7R|KCNA5|KEL|L1CAM|NEFL|PAK3|SERPINF2|RET|CCL11|SLIT1|TNF|VAV1|WAS|AKT3|SLC12A7|FSTL4|TMOD2|RTN4|ALS2|WNK3|NDEL1|MYADM
GO:0010720	GO Biological Processes	19	positive regulation of cell development	19_GO:0032502 developmental process	-4.17317	2.54481	4.63247	30198	297	879	22	89|429|1638|1785|1826|2290|3897|4618|4747|5063|5324|5789|5979|6091|6790|7124|7852|79791|81565|91663|146433|259266	ACTN3|ASCL1|DCT|DNM2|DSCAM|FOXG1|L1CAM|MYF6|NEFL|PAK3|PLAG1|PTPRD|RET|ROBO1|AURKA|TNF|CXCR4|FBXO31|NDEL1|MYADM|IL34|ASPM
GO:0032535	GO Biological Processes	19	regulation of cellular component size	19_GO:0065007 biological regulation	-3.80345	2.29671	4.27956	30198	359	879	24	1236|1739|1785|1826|2045|3575|3792|3897|4747|5063|5979|6356|6585|7409|7454|10000|10723|23105|29767|57142|57679|65267|81565|91663	CCR7|DLG1|DNM2|DSCAM|EPHA7|IL7R|KEL|L1CAM|NEFL|PAK3|RET|CCL11|SLIT1|VAV1|WAS|AKT3|SLC12A7|FSTL4|TMOD2|RTN4|ALS2|WNK3|NDEL1|MYADM
GO:0050770	GO Biological Processes	19	regulation of axonogenesis	19_GO:0032502 developmental process	-3.76269	3.12318	4.57372	30198	154	879	14	1600|1826|2045|3792|3897|4747|5063|5979|6091|6585|23105|57142|81565|84446	DAB1|DSCAM|EPHA7|KEL|L1CAM|NEFL|PAK3|RET|ROBO1|SLIT1|FSTL4|RTN4|NDEL1|BRSK1
GO:0031346	GO Biological Processes	19	positive regulation of cell projection organization	19_GO:0048518 positive regulation of biological process	-3.70773	2.31042	4.21997	30198	342	879	23	989|1236|1785|1826|2146|2534|3897|4747|4914|5063|5789|5880|5979|6091|6363|7471|9760|10690|51196|55329|79791|81565|257194	SEPTIN7|CCR7|DNM2|DSCAM|EZH2|FYN|L1CAM|NEFL|NTRK1|PAK3|PTPRD|RAC2|RET|ROBO1|CCL19|WNT1|TOX|FUT9|PLCE1|MNS1|FBXO31|NDEL1|NEGR1
GO:0008361	GO Biological Processes	19	regulation of cell size	19_GO:0065007 biological regulation	-3.59799	2.87891	4.36551	30198	179	879	15	1785|1826|2045|3575|3792|3897|5979|6585|7409|10000|10723|23105|57142|65267|81565	DNM2|DSCAM|EPHA7|IL7R|KEL|L1CAM|RET|SLIT1|VAV1|AKT3|SLC12A7|FSTL4|RTN4|WNK3|NDEL1
GO:0051962	GO Biological Processes	19	positive regulation of nervous system development	19_GO:0032502 developmental process	-3.40737	2.41757	4.05125	30198	270	879	19	429|1638|1826|2290|3897|4747|4914|5063|5324|5789|6091|7124|7162|7852|54674|79791|81565|146433|259266	ASCL1|DCT|DSCAM|FOXG1|L1CAM|NEFL|NTRK1|PAK3|PLAG1|PTPRD|ROBO1|TNF|TPBG|CXCR4|LRRN3|FBXO31|NDEL1|IL34|ASPM
GO:0050769	GO Biological Processes	19	positive regulation of neurogenesis	19_GO:0032502 developmental process	-3.07145	2.47603	3.82197	30198	222	879	16	429|1638|1826|2290|3897|4747|5063|5324|5789|6091|7124|7852|79791|81565|146433|259266	ASCL1|DCT|DSCAM|FOXG1|L1CAM|NEFL|PAK3|PLAG1|PTPRD|ROBO1|TNF|CXCR4|FBXO31|NDEL1|IL34|ASPM
GO:0031295	GO Biological Processes	19	T cell costimulation	19_GO:0002376 immune system process	-7.76993	9.21718	9.11638	30198	41	879	11	916|921|940|959|1803|2534|3932|6363|7409|22914|29851	CD3E|CD5|CD28|CD40LG|DPP4|FYN|LCK|CCL19|VAV1|KLRK1|ICOS
GO:0031294	GO Biological Processes	19	lymphocyte costimulation	19_GO:0002376 immune system process	-7.53281	8.78848	8.8493	30198	43	879	11	916|921|940|959|1803|2534|3932|6363|7409|22914|29851	CD3E|CD5|CD28|CD40LG|DPP4|FYN|LCK|CCL19|VAV1|KLRK1|ICOS
GO:0048471	GO Cellular Components	20	perinuclear region of cytoplasm		-7.75405	2.38245	6.50545	30198	721	879	50	199|333|433|535|701|899|932|991|1033|1063|1600|1739|1785|2040|2534|3148|3741|3757|3798|4172|4745|5122|5251|5888|5914|6790|6860|6861|7163|8502|8796|8898|9768|10021|10293|11064|23209|25924|27074|50507|55975|57447|79153|83698|115827|124925|148281|164633|197358|340061	AIF1|APLP1|ASGR2|ATP6V0A1|BUB1B|CCNF|MS4A3|CDC20|CDKN3|CENPF|DAB1|DLG1|DNM2|STOM|FYN|HMGB2|KCNA5|KCNH2|KIF5A|MCM3|NELL1|PCSK1|PHEX|RAD51|RARA|AURKA|SYT4|SYT5|TPD52|PKP4|SCEL|MTMR2|PCLAF|HCN4|TRAIP|CNTRL|MLC1|MYRIP|LAMP3|NOX4|KLHL7|NDRG2|GDPD3|CALN1|RAB3C|SEZ6|SYT6|CABP7|NLRC3|STING1
GO:0046339	GO Biological Processes	19	diacylglycerol metabolic process	19_GO:0008152 metabolic process	-7.71323	12.3678	9.84551	30198	25	879	9	1606|3991|8525|8527|51196|57678|137964|151056|160851	DGKA|LIPE|DGKZ|DGKD|PLCE1|GPAM|GPAT4|PLB1|DGKH
GO:0004143	GO Molecular Functions	21	diacylglycerol kinase activity		-3.69942	12.4927	6.60101	30198	11	879	4	1606|8525|8527|160851	DGKA|DGKZ|DGKD|DGKH
GO:0030258	GO Biological Processes	19	lipid modification	19_GO:0008152 metabolic process	-3.65103	2.91144	4.41607	30198	177	879	15	225|1606|2629|4952|5830|8525|8527|8897|8898|64748|64840|90378|116285|126129|160851	ABCD2|DGKA|GBA|OCRL|PEX5|DGKZ|DGKD|MTMR3|MTMR2|PLPPR2|PORCN|SAMD1|ACSM1|CPT1C|DGKH
GO:0006654	GO Biological Processes	19	phosphatidic acid biosynthetic process	19_GO:0008152 metabolic process	-3.54744	6.44155	5.33262	30198	32	879	6	1606|8525|8527|57678|137964|160851	DGKA|DGKZ|DGKD|GPAM|GPAT4|DGKH
GO:0006639	GO Biological Processes	19	acylglycerol metabolic process	19_GO:0008152 metabolic process	-3.34677	3.61631	4.4223	30198	95	879	10	345|1606|3991|8525|8527|51196|57678|137964|151056|160851	APOC3|DGKA|LIPE|DGKZ|DGKD|PLCE1|GPAM|GPAT4|PLB1|DGKH
GO:0006638	GO Biological Processes	19	neutral lipid metabolic process	19_GO:0008152 metabolic process	-3.31028	3.57864	4.38158	30198	96	879	10	345|1606|3991|8525|8527|51196|57678|137964|151056|160851	APOC3|DGKA|LIPE|DGKZ|DGKD|PLCE1|GPAM|GPAT4|PLB1|DGKH
GO:0046473	GO Biological Processes	19	phosphatidic acid metabolic process	19_GO:0008152 metabolic process	-3.25806	5.72582	4.91248	30198	36	879	6	1606|8525|8527|57678|137964|160851	DGKA|DGKZ|DGKD|GPAM|GPAT4|DGKH
GO:0046834	GO Biological Processes	19	lipid phosphorylation	19_GO:0008152 metabolic process	-3.12321	9.16132	5.47427	30198	15	879	4	1606|8525|8527|160851	DGKA|DGKZ|DGKD|DGKH
GO:0045017	GO Biological Processes	19	glycerolipid biosynthetic process	19_GO:0008152 metabolic process	-3.03012	2.45392	3.78177	30198	224	879	16	472|1606|4952|5281|8525|8527|8897|8898|22979|23167|27315|51196|57678|137964|160851|284098	ATM|DGKA|OCRL|PIGF|DGKZ|DGKD|MTMR3|MTMR2|EFR3B|EFR3A|PGAP2|PLCE1|GPAM|GPAT4|DGKH|PIGW
GO:0046474	GO Biological Processes	19	glycerophospholipid biosynthetic process	19_GO:0008152 metabolic process	-3.00281	2.5261	3.78689	30198	204	879	15	472|1606|4952|5281|8525|8527|8897|8898|22979|23167|27315|57678|137964|160851|284098	ATM|DGKA|OCRL|PIGF|DGKZ|DGKD|MTMR3|MTMR2|EFR3B|EFR3A|PGAP2|GPAM|GPAT4|DGKH|PIGW
GO:0003951	GO Molecular Functions	21	NAD+ kinase activity		-2.9019	8.08352	5.05834	30198	17	879	4	1606|8525|8527|160851	DGKA|DGKZ|DGKD|DGKH
GO:0046486	GO Biological Processes	19	glycerolipid metabolic process	19_GO:0008152 metabolic process	-2.70349	2.02088	3.35972	30198	357	879	21	337|345|472|1606|3991|4952|5281|8525|8527|8897|8898|22979|23167|27315|51196|57678|79153|137964|151056|160851|284098	APOA4|APOC3|ATM|DGKA|LIPE|OCRL|PIGF|DGKZ|DGKD|MTMR3|MTMR2|EFR3B|EFR3A|PGAP2|PLCE1|GPAM|GDPD3|GPAT4|PLB1|DGKH|PIGW
GO:0006650	GO Biological Processes	19	glycerophospholipid metabolic process	19_GO:0008152 metabolic process	-2.61234	2.11777	3.32328	30198	292	879	18	337|472|1606|4952|5281|8525|8527|8897|8898|22979|23167|27315|57678|79153|137964|151056|160851|284098	APOA4|ATM|DGKA|OCRL|PIGF|DGKZ|DGKD|MTMR3|MTMR2|EFR3B|EFR3A|PGAP2|GPAM|GDPD3|GPAT4|PLB1|DGKH|PIGW
GO:0008654	GO Biological Processes	19	phospholipid biosynthetic process	19_GO:0008152 metabolic process	-2.27453	2.12068	3.03704	30198	243	879	15	472|1606|4952|5281|8525|8527|8897|8898|22979|23167|27315|57678|137964|160851|284098	ATM|DGKA|OCRL|PIGF|DGKZ|DGKD|MTMR3|MTMR2|EFR3B|EFR3A|PGAP2|GPAM|GPAT4|DGKH|PIGW
GO:0007205	GO Biological Processes	19	protein kinase C-activating G protein-coupled receptor signaling pathway	19_GO:0023052 signaling	-2.13426	5.08962	3.68105	30198	27	879	4	1606|8525|8527|160851	DGKA|DGKZ|DGKD|DGKH
GO:0008610	GO Biological Processes	19	lipid biosynthetic process	19_GO:0008152 metabolic process	-2.01146	1.62734	2.61813	30198	570	879	27	337|472|672|1606|2629|3930|4952|5281|5469|6121|6296|8525|8527|8897|8898|10690|22979|23167|27315|51196|54988|57678|116285|137964|160851|284098|338596	APOA4|ATM|BRCA1|DGKA|GBA|LBR|OCRL|PIGF|MED1|RPE65|ACSM3|DGKZ|DGKD|MTMR3|MTMR2|FUT9|EFR3B|EFR3A|PGAP2|PLCE1|ACSM5|GPAM|ACSM1|GPAT4|DGKH|PIGW|ST8SIA6
GO:0042393	GO Molecular Functions	21	histone binding		-7.51228	3.53055	6.99865	30198	253	879	26	326|546|912|1104|1105|3014|4171|4678|5896|5897|6872|7443|8208|10389|29028|29128|51176|55274|55355|55723|79710|84656|84733|90378|139886|256380	AIRE|ATRX|CD1D|RCC1|CHD1|H2AX|MCM2|NASP|RAG1|RAG2|TAF1|VRK1|CHAF1B|SCML2|ATAD2|UHRF1|LEF1|PHF10|HJURP|ASF1B|MORC4|GLYR1|CBX2|SAMD1|SPIN4|SCML4
GO:0035064	GO Molecular Functions	21	methylated histone binding		-3.31923	3.91385	4.49017	30198	79	879	9	546|1105|5897|6872|29128|79710|84656|84733|139886	ATRX|CHD1|RAG2|TAF1|UHRF1|MORC4|GLYR1|CBX2|SPIN4
GO:0140034	GO Molecular Functions	21	methylation-dependent protein binding		-3.31923	3.91385	4.49017	30198	79	879	9	546|1105|5897|6872|29128|79710|84656|84733|139886	ATRX|CHD1|RAG2|TAF1|UHRF1|MORC4|GLYR1|CBX2|SPIN4
GO:0140030	GO Molecular Functions	21	modification-dependent protein binding		-2.89923	2.67434	3.7568	30198	167	879	13	546|1105|5371|5897|6872|7409|9666|29128|79710|79931|84656|84733|139886	ATRX|CHD1|PML|RAG2|TAF1|VAV1|DZIP3|UHRF1|MORC4|TNIP3|GLYR1|CBX2|SPIN4
GO:0006325	GO Biological Processes	19	chromatin organization	19_GO:0009987 cellular process	-7.33973	2.46996	6.36123	30198	612	879	44	546|605|648|672|1105|1111|2070|2138|2146|2625|3005|3010|3014|3015|3070|3146|3148|3169|3170|4171|4602|4678|5896|5897|5933|6294|6304|7468|8208|8493|9219|9760|10320|29028|29128|55274|55355|55723|64769|84733|90378|94239|387103|401541	ATRX|BCL7A|BMI1|BRCA1|CHD1|CHEK1|EYA4|EYA1|EZH2|GATA3|H1-0|H1-6|H2AX|H2AZ1|HELLS|HMGB1|HMGB2|FOXA1|FOXA2|MCM2|MYB|NASP|RAG1|RAG2|RBL1|SAFB|SATB1|NSD2|CHAF1B|PPM1D|MTA2|TOX|IKZF1|ATAD2|UHRF1|PHF10|HJURP|ASF1B|MEAF6|CBX2|SAMD1|H2AZ2|CENPW|CENPP
GO:0031055	GO Biological Processes	19	chromatin remodeling at centromere	19_GO:0009987 cellular process	-5.08363	15.6159	8.39486	30198	11	879	5	3070|4678|55355|387103|401541	HELLS|NASP|HJURP|CENPW|CENPP
GO:0034080	GO Biological Processes	19	CENP-A containing chromatin assembly	19_GO:0009987 cellular process	-4.6333	19.6314	8.53606	30198	7	879	4	4678|55355|387103|401541	NASP|HJURP|CENPW|CENPP
GO:0061641	GO Biological Processes	19	CENP-A containing chromatin organization	19_GO:0009987 cellular process	-4.6333	19.6314	8.53606	30198	7	879	4	4678|55355|387103|401541	NASP|HJURP|CENPW|CENPP
GO:0006338	GO Biological Processes	19	chromatin remodeling	19_GO:0009987 cellular process	-4.17317	2.54481	4.63247	30198	297	879	22	546|605|1105|2146|2625|3005|3010|3014|3070|3148|3169|4171|4602|4678|6304|8208|9219|55274|55355|55723|387103|401541	ATRX|BCL7A|CHD1|EZH2|GATA3|H1-0|H1-6|H2AX|HELLS|HMGB2|FOXA1|MCM2|MYB|NASP|SATB1|CHAF1B|MTA2|PHF10|HJURP|ASF1B|CENPW|CENPP
GO:0031497	GO Biological Processes	19	chromatin assembly	19_GO:0009987 cellular process	-4.06948	3.0369	4.75913	30198	181	879	16	546|2146|3005|3010|3014|3070|3146|3148|4171|4678|8208|8493|55355|55723|387103|401541	ATRX|EZH2|H1-0|H1-6|H2AX|HELLS|HMGB1|HMGB2|MCM2|NASP|CHAF1B|PPM1D|HJURP|ASF1B|CENPW|CENPP
GO:0006336	GO Biological Processes	19	DNA replication-independent chromatin assembly	19_GO:0009987 cellular process	-3.47103	6.24635	5.22113	30198	33	879	6	546|4678|55355|55723|387103|401541	ATRX|NASP|HJURP|ASF1B|CENPW|CENPP
GO:0006334	GO Biological Processes	19	nucleosome assembly	19_GO:0009987 cellular process	-3.42984	3.22078	4.35958	30198	128	879	12	546|3005|3010|3014|3148|4171|4678|8208|55355|55723|387103|401541	ATRX|H1-0|H1-6|H2AX|HMGB2|MCM2|NASP|CHAF1B|HJURP|ASF1B|CENPW|CENPP
GO:0034724	GO Biological Processes	19	DNA replication-independent chromatin organization	19_GO:0009987 cellular process	-3.39745	6.06264	5.11415	30198	34	879	6	546|4678|55355|55723|387103|401541	ATRX|NASP|HJURP|ASF1B|CENPW|CENPP
GO:0034728	GO Biological Processes	19	nucleosome organization	19_GO:0009987 cellular process	-2.97113	2.72326	3.83149	30198	164	879	13	546|1105|3005|3010|3014|3148|4171|4678|8208|55355|55723|387103|401541	ATRX|CHD1|H1-0|H1-6|H2AX|HMGB2|MCM2|NASP|CHAF1B|HJURP|ASF1B|CENPW|CENPP
GO:0043486	GO Biological Processes	19	histone exchange	19_GO:0009987 cellular process	-2.13426	5.08962	3.68105	30198	27	879	4	4678|55355|387103|401541	NASP|HJURP|CENPW|CENPP
GO:0031297	GO Biological Processes	19	replication fork processing	19_GO:0008152 metabolic process	-7.30921	8.39788	8.59904	30198	45	879	11	546|580|641|672|675|1763|5111|5888|10293|55345|348654	ATRX|BARD1|BLM|BRCA1|BRCA2|DNA2|PCNA|RAD51|TRAIP|ZGRF1|GEN1
GO:0045005	GO Biological Processes	19	DNA-templated DNA replication maintenance of fidelity	19_GO:0008152 metabolic process	-6.52581	7.13027	7.73414	30198	53	879	11	546|580|641|672|675|1763|5111|5888|10293|55345|348654	ATRX|BARD1|BLM|BRCA1|BRCA2|DNA2|PCNA|RAD51|TRAIP|ZGRF1|GEN1
GO:0010390	GO Biological Processes	19	histone monoubiquitination	19_GO:0008152 metabolic process	-6.28818	8.83413	8.02951	30198	35	879	9	580|648|672|675|5888|5896|7703|29128|123169	BARD1|BMI1|BRCA1|BRCA2|RAD51|RAG1|PCGF2|UHRF1|LEO1
GO:0000152	GO Cellular Components	20	nuclear ubiquitin ligase complex		-6.27941	7.63443	7.71164	30198	45	879	10	580|648|672|675|701|991|5888|7703|11065|84733	BARD1|BMI1|BRCA1|BRCA2|BUB1B|CDC20|RAD51|PCGF2|UBE2C|CBX2
GO:1901976	GO Biological Processes	19	regulation of cell cycle checkpoint	19_GO:0023052 signaling	-6.09192	7.30956	7.49547	30198	47	879	10	332|580|672|675|891|5888|9212|10403|79968|348654	BIRC5|BARD1|BRCA1|BRCA2|CCNB1|RAD51|AURKB|NDC80|WDR76|GEN1
GO:0016574	GO Biological Processes	19	histone ubiquitination	19_GO:0008152 metabolic process	-5.21949	6.72162	6.72422	30198	46	879	9	580|648|672|675|5888|5896|7703|29128|123169	BARD1|BMI1|BRCA1|BRCA2|RAD51|RAG1|PCGF2|UHRF1|LEO1
GO:0010212	GO Biological Processes	19	response to ionizing radiation	19_GO:0050896 response to stimulus	-4.78369	3.65478	5.47101	30198	141	879	15	472|580|641|672|675|836|1785|1894|2138|2625|3014|5371|5788|5888|90381	ATM|BARD1|BLM|BRCA1|BRCA2|CASP3|DNM2|ECT2|EYA1|GATA3|H2AX|PML|PTPRC|RAD51|TICRR
GO:0035518	GO Biological Processes	19	histone H2A monoubiquitination	19_GO:0008152 metabolic process	-4.40357	8.96216	6.61413	30198	23	879	6	580|648|672|675|5888|7703	BARD1|BMI1|BRCA1|BRCA2|RAD51|PCGF2
GO:0033522	GO Biological Processes	19	histone H2A ubiquitination	19_GO:0008152 metabolic process	-3.88557	7.36177	5.83138	30198	28	879	6	580|648|672|675|5888|7703	BARD1|BMI1|BRCA1|BRCA2|RAD51|PCGF2
GO:0010165	GO Biological Processes	19	response to X-ray	19_GO:0050896 response to stimulus	-3.70952	6.87099	5.57058	30198	30	879	6	472|641|675|836|1785|5888	ATM|BLM|BRCA2|CASP3|DNM2|RAD51
GO:0071479	GO Biological Processes	19	cellular response to ionizing radiation	19_GO:0050896 response to stimulus	-3.57837	4.23554	4.79233	30198	73	879	9	472|580|641|672|675|1785|1894|3014|5888	ATM|BARD1|BLM|BRCA1|BRCA2|DNM2|ECT2|H2AX|RAD51
GO:0000800	GO Cellular Components	20	lateral element		-3.38385	10.5708	5.97618	30198	13	879	4	641|672|675|5888	BLM|BRCA1|BRCA2|RAD51
GO:0006513	GO Biological Processes	19	protein monoubiquitination	19_GO:0008152 metabolic process	-3.36057	3.96403	4.53842	30198	78	879	9	580|648|672|675|5888|5896|7703|29128|123169	BARD1|BMI1|BRCA1|BRCA2|RAD51|RAG1|PCGF2|UHRF1|LEO1
GO:2000001	GO Biological Processes	19	regulation of DNA damage checkpoint	19_GO:0023052 signaling	-3.17008	6.87099	5.0848	30198	25	879	5	580|672|675|5888|79968	BARD1|BRCA1|BRCA2|RAD51|WDR76
GO:0010332	GO Biological Processes	19	response to gamma radiation	19_GO:0050896 response to stimulus	-2.93594	4.29437	4.2725	30198	56	879	7	472|675|2625|3014|5371|5788|5888	ATM|BRCA2|GATA3|H2AX|PML|PTPRC|RAD51
GO:0000795	GO Cellular Components	20	synaptonemal complex		-2.89202	4.90785	4.38811	30198	42	879	6	641|672|675|5347|5888|6853	BLM|BRCA1|BRCA2|PLK1|RAD51|SYN1
GO:0099086	GO Cellular Components	20	synaptonemal structure		-2.89202	4.90785	4.38811	30198	42	879	6	641|672|675|5347|5888|6853	BLM|BRCA1|BRCA2|PLK1|RAD51|SYN1
GO:0046903	GO Biological Processes	19	secretion	19_GO:0051179 localization	-7.25871	2.66426	6.43109	30198	490	879	38	640|780|846|887|1036|1230|1311|2625|3164|5244|5469|5798|5866|6853|6860|6861|7163|7425|7857|9699|10257|10551|10814|27040|27445|51150|57586|64005|64840|84446|93145|94120|112476|115827|116449|137964|148281|389692	BLK|DDR1|CASR|CCKBR|CDO1|CCR1|COMP|GATA3|NR4A1|ABCB4|MED1|PTPRN|RAB3IL1|SYN1|SYT4|SYT5|TPD52|VGF|SCG2|RIMS2|ABCC4|AGR2|CPLX2|LAT|PCLO|SDF4|SYT13|MYO1G|PORCN|BRSK1|OLFM2|SYTL3|PRRT2|RAB3C|CLNK|GPAT4|SYT6|MAFA
GO:0140352	GO Biological Processes	19	export from cell	19_GO:0051179 localization	-6.68775	2.69762	6.16074	30198	433	879	34	640|1230|1311|2625|3164|3741|3753|3757|5798|5866|6853|6860|6861|7425|7857|9429|9699|10257|10814|23704|27040|27445|51150|57586|64005|64840|84446|93145|94120|112476|115827|116449|148281|389692	BLK|CCR1|COMP|GATA3|NR4A1|KCNA5|KCNE1|KCNH2|PTPRN|RAB3IL1|SYN1|SYT4|SYT5|VGF|SCG2|ABCG2|RIMS2|ABCC4|CPLX2|KCNE4|LAT|PCLO|SDF4|SYT13|MYO1G|PORCN|BRSK1|OLFM2|SYTL3|PRRT2|RAB3C|CLNK|SYT6|MAFA
GO:0032940	GO Biological Processes	19	secretion by cell	19_GO:0051179 localization	-5.59838	2.6357	5.54111	30198	378	879	29	640|1230|1311|2625|3164|5798|5866|6853|6860|6861|7425|7857|9699|10257|10814|27040|27445|51150|57586|64005|64840|84446|93145|94120|112476|115827|116449|148281|389692	BLK|CCR1|COMP|GATA3|NR4A1|PTPRN|RAB3IL1|SYN1|SYT4|SYT5|VGF|SCG2|RIMS2|ABCC4|CPLX2|LAT|PCLO|SDF4|SYT13|MYO1G|PORCN|BRSK1|OLFM2|SYTL3|PRRT2|RAB3C|CLNK|SYT6|MAFA
GO:0099537	GO Biological Processes	19	trans-synaptic signaling	19_GO:0023052 signaling	-4.40436	2.31792	4.68093	30198	415	879	28	1739|2146|2891|2900|3164|3777|3785|3798|4986|5026|5789|6853|6860|6861|7162|9699|10723|10814|23542|23551|27445|29767|57679|80208|84446|112476|124925|254263	DLG1|EZH2|GRIA2|GRIK4|NR4A1|KCNK3|KCNQ2|KIF5A|OPRK1|P2RX5|PTPRD|SYN1|SYT4|SYT5|TPBG|RIMS2|SLC12A7|CPLX2|MAPK8IP2|RASD2|PCLO|TMOD2|ALS2|SPG11|BRSK1|PRRT2|SEZ6|CNIH2
GO:0007268	GO Biological Processes	19	chemical synaptic transmission	19_GO:0023052 signaling	-4.30962	2.33061	4.62686	30198	398	879	27	1739|2146|2891|2900|3164|3777|3785|3798|4986|5026|6853|6860|6861|7162|9699|10723|10814|23542|23551|27445|29767|57679|80208|84446|112476|124925|254263	DLG1|EZH2|GRIA2|GRIK4|NR4A1|KCNK3|KCNQ2|KIF5A|OPRK1|P2RX5|SYN1|SYT4|SYT5|TPBG|RIMS2|SLC12A7|CPLX2|MAPK8IP2|RASD2|PCLO|TMOD2|ALS2|SPG11|BRSK1|PRRT2|SEZ6|CNIH2
GO:0098916	GO Biological Processes	19	anterograde trans-synaptic signaling	19_GO:0023052 signaling	-4.30962	2.33061	4.62686	30198	398	879	27	1739|2146|2891|2900|3164|3777|3785|3798|4986|5026|6853|6860|6861|7162|9699|10723|10814|23542|23551|27445|29767|57679|80208|84446|112476|124925|254263	DLG1|EZH2|GRIA2|GRIK4|NR4A1|KCNK3|KCNQ2|KIF5A|OPRK1|P2RX5|SYN1|SYT4|SYT5|TPBG|RIMS2|SLC12A7|CPLX2|MAPK8IP2|RASD2|PCLO|TMOD2|ALS2|SPG11|BRSK1|PRRT2|SEZ6|CNIH2
GO:0099536	GO Biological Processes	19	synaptic signaling	19_GO:0023052 signaling	-4.28578	2.2439	4.57201	30198	444	879	29	1739|2146|2891|2900|3164|3777|3785|3798|4986|5026|5789|6001|6853|6860|6861|7162|9699|10723|10814|23542|23551|27445|29767|57679|80208|84446|112476|124925|254263	DLG1|EZH2|GRIA2|GRIK4|NR4A1|KCNK3|KCNQ2|KIF5A|OPRK1|P2RX5|PTPRD|RGS10|SYN1|SYT4|SYT5|TPBG|RIMS2|SLC12A7|CPLX2|MAPK8IP2|RASD2|PCLO|TMOD2|ALS2|SPG11|BRSK1|PRRT2|SEZ6|CNIH2
GO:0023061	GO Biological Processes	19	signal release	19_GO:0023052 signaling	-4.20291	3.26155	4.93498	30198	158	879	15	2625|3164|5798|6853|6860|6861|7425|9699|10257|10814|27445|64840|84446|112476|389692	GATA3|NR4A1|PTPRN|SYN1|SYT4|SYT5|VGF|RIMS2|ABCC4|CPLX2|PCLO|PORCN|BRSK1|PRRT2|MAFA
GO:0045055	GO Biological Processes	19	regulated exocytosis	19_GO:0051179 localization	-3.9494	3.43549	4.81846	30198	130	879	13	640|6860|6861|9699|10257|10814|27040|27445|51150|57586|112476|116449|148281	BLK|SYT4|SYT5|RIMS2|ABCC4|CPLX2|LAT|PCLO|SDF4|SYT13|PRRT2|CLNK|SYT6
GO:0006887	GO Biological Processes	19	exocytosis	19_GO:0051179 localization	-3.9391	2.7484	4.55793	30198	225	879	18	640|1230|5866|6860|6861|9699|10257|10814|27040|27445|51150|57586|64005|94120|112476|115827|116449|148281	BLK|CCR1|RAB3IL1|SYT4|SYT5|RIMS2|ABCC4|CPLX2|LAT|PCLO|SDF4|SYT13|MYO1G|SYTL3|PRRT2|RAB3C|CLNK|SYT6
GO:0099003	GO Biological Processes	19	vesicle-mediated transport in synapse	19_GO:0051179 localization	-3.42984	3.22078	4.35958	30198	128	879	12	1644|1785|6570|6853|6861|9699|9892|10814|27445|50632|84446|112476	DDC|DNM2|SLC18A1|SYN1|SYT5|RIMS2|SNAP91|CPLX2|PCLO|CALY|BRSK1|PRRT2
GO:0007269	GO Biological Processes	19	neurotransmitter secretion	19_GO:0023052 signaling	-3.31923	3.91385	4.49017	30198	79	879	9	3164|6853|6860|6861|9699|10814|27445|84446|112476	NR4A1|SYN1|SYT4|SYT5|RIMS2|CPLX2|PCLO|BRSK1|PRRT2
GO:0099643	GO Biological Processes	19	signal release from synapse	19_GO:0023052 signaling	-3.31923	3.91385	4.49017	30198	79	879	9	3164|6853|6860|6861|9699|10814|27445|84446|112476	NR4A1|SYN1|SYT4|SYT5|RIMS2|CPLX2|PCLO|BRSK1|PRRT2
GO:0099504	GO Biological Processes	19	synaptic vesicle cycle	19_GO:0051179 localization	-3.1704	3.20258	4.15084	30198	118	879	11	1644|1785|6570|6853|6861|9699|9892|10814|27445|84446|112476	DDC|DNM2|SLC18A1|SYN1|SYT5|RIMS2|SNAP91|CPLX2|PCLO|BRSK1|PRRT2
GO:0006836	GO Biological Processes	19	neurotransmitter transport	19_GO:0051179 localization	-2.79709	2.88477	3.74326	30198	131	879	11	1644|3164|6570|6853|6860|6861|9699|10814|27445|84446|112476	DDC|NR4A1|SLC18A1|SYN1|SYT4|SYT5|RIMS2|CPLX2|PCLO|BRSK1|PRRT2
GO:0001505	GO Biological Processes	19	regulation of neurotransmitter levels	19_GO:0065007 biological regulation	-2.03566	2.11666	2.81836	30198	211	879	13	41|107|3164|6570|6853|6860|6861|9699|10814|27445|79772|84446|112476	ASIC1|ADCY1|NR4A1|SLC18A1|SYN1|SYT4|SYT5|RIMS2|CPLX2|PCLO|MCTP1|BRSK1|PRRT2
GO:0042803	GO Molecular Functions	21	protein homodimerization activity		-7.1673	2.35376	6.21023	30198	686	879	47	26|225|337|580|641|846|919|920|1063|1380|1428|1633|1803|1894|1994|2040|2643|3757|4914|5345|5371|5800|5896|6789|6793|7153|7163|8527|9429|9518|22806|26353|26585|55553|55975|56667|56947|57650|57679|64137|81502|85363|90417|117854|148281|340061|348654	AOC1|ABCD2|APOA4|BARD1|BLM|CASR|CD247|CD4|CENPF|CR2|CRYM|DCK|DPP4|ECT2|ELAVL1|STOM|GCH1|KCNH2|NTRK1|SERPINF2|PML|PTPRO|RAG1|STK4|STK10|TOP2A|TPD52|DGKD|ABCG2|GDF15|IKZF3|HSPB8|GREM1|SOX6|KLHL7|MUC13|MFF|CIP2A|ALS2|ABCG4|HM13|TRIM5|KNSTRN|TRIM6|SYT6|STING1|GEN1
GO:0032465	GO Biological Processes	19	regulation of cytokinesis	19_GO:0050789 regulation of biological process	-7.0524	5.48217	7.53602	30198	94	879	15	332|675|990|1894|5347|6790|8502|9055|9212|9493|9928|10733|79187|79733|144455	BIRC5|BRCA2|CDC6|ECT2|PLK1|AURKA|PKP4|PRC1|AURKB|KIF23|KIF14|PLK4|FSD1|E2F8|E2F7
GO:0051988	GO Biological Processes	19	regulation of attachment of spindle microtubules to kinetochore	19_GO:0050789 regulation of biological process	-6.38131	13.3603	9.08251	30198	18	879	7	332|891|1894|4751|9212|10615|90417	BIRC5|CCNB1|ECT2|NEK2|AURKB|SPAG5|KNSTRN
GO:0051302	GO Biological Processes	19	regulation of cell division	19_GO:0050789 regulation of biological process	-6.13094	3.63544	6.29304	30198	189	879	20	332|641|675|990|1894|5347|5933|6790|8502|9055|9212|9493|9928|10733|28514|79187|79733|144455|259266|387755	BIRC5|BLM|BRCA2|CDC6|ECT2|PLK1|RBL1|AURKA|PKP4|PRC1|AURKB|KIF23|KIF14|PLK4|DLL1|FSD1|E2F8|E2F7|ASPM|INSC
GO:0005876	GO Cellular Components	20	spindle microtubule		-6.03804	5.31684	6.85998	30198	84	879	13	332|983|1062|3796|3832|5347|6790|9055|9212|9735|24137|54801|220134	BIRC5|CDK1|CENPE|KIF2A|KIF11|PLK1|AURKA|PRC1|AURKB|KNTC1|KIF4A|HAUS6|SKA1
GO:0051233	GO Cellular Components	20	spindle midzone		-5.13508	7.63443	6.89647	30198	36	879	8	990|1062|5347|6790|8502|9055|9212|9928	CDC6|CENPE|PLK1|AURKA|PKP4|PRC1|AURKB|KIF14
GO:0000022	GO Biological Processes	19	mitotic spindle elongation	19_GO:0009987 cellular process	-5.08363	15.6159	8.39486	30198	11	879	5	332|9055|9212|9493|24137	BIRC5|PRC1|AURKB|KIF23|KIF4A
GO:0051256	GO Biological Processes	19	mitotic spindle midzone assembly	19_GO:0009987 cellular process	-5.08363	15.6159	8.39486	30198	11	879	5	332|9055|9212|9493|24137	BIRC5|PRC1|AURKB|KIF23|KIF4A
GO:0051231	GO Biological Processes	19	spindle elongation	19_GO:0009987 cellular process	-4.86011	14.3146	7.9876	30198	12	879	5	332|9055|9212|9493|24137	BIRC5|PRC1|AURKB|KIF23|KIF4A
GO:0051255	GO Biological Processes	19	spindle midzone assembly	19_GO:0009987 cellular process	-4.47847	12.2696	7.30276	30198	14	879	5	332|9055|9212|9493|24137	BIRC5|PRC1|AURKB|KIF23|KIF4A
GO:0051984	GO Biological Processes	19	positive regulation of chromosome segregation	19_GO:0048518 positive regulation of biological process	-4.18104	8.24519	6.27498	30198	25	879	6	332|891|990|9212|10051|10592	BIRC5|CCNB1|CDC6|AURKB|SMC4|SMC2
GO:0090231	GO Biological Processes	19	regulation of spindle checkpoint	19_GO:0023052 signaling	-3.54499	8.17975	5.69879	30198	21	879	5	332|891|9212|10403|348654	BIRC5|CCNB1|AURKB|NDC80|GEN1
GO:0090266	GO Biological Processes	19	regulation of mitotic cell cycle spindle assembly checkpoint	19_GO:0023052 signaling	-3.54499	8.17975	5.69879	30198	21	879	5	332|891|9212|10403|348654	BIRC5|CCNB1|AURKB|NDC80|GEN1
GO:1903504	GO Biological Processes	19	regulation of mitotic spindle checkpoint	19_GO:0023052 signaling	-3.54499	8.17975	5.69879	30198	21	879	5	332|891|9212|10403|348654	BIRC5|CCNB1|AURKB|NDC80|GEN1
GO:0090232	GO Biological Processes	19	positive regulation of spindle checkpoint	19_GO:0023052 signaling	-3.53345	11.4516	6.2701	30198	12	879	4	332|9212|10403|348654	BIRC5|AURKB|NDC80|GEN1
GO:0090267	GO Biological Processes	19	positive regulation of mitotic cell cycle spindle assembly checkpoint	19_GO:0023052 signaling	-3.53345	11.4516	6.2701	30198	12	879	4	332|9212|10403|348654	BIRC5|AURKB|NDC80|GEN1
GO:0032467	GO Biological Processes	19	positive regulation of cytokinesis	19_GO:0048518 positive regulation of biological process	-3.52439	5.3441	5.04944	30198	45	879	7	332|990|1894|8502|9212|9493|9928	BIRC5|CDC6|ECT2|PKP4|AURKB|KIF23|KIF14
GO:0032133	GO Cellular Components	20	chromosome passenger complex		-3.337	17.1775	6.86186	30198	6	879	3	332|6790|9212	BIRC5|AURKA|AURKB
GO:1905820	GO Biological Processes	19	positive regulation of chromosome separation	19_GO:0048518 positive regulation of biological process	-2.93429	6.13481	4.70671	30198	28	879	5	332|9212|9700|10051|10592	BIRC5|AURKB|ESPL1|SMC4|SMC2
GO:1901978	GO Biological Processes	19	positive regulation of cell cycle checkpoint	19_GO:0023052 signaling	-2.80281	7.63443	4.87509	30198	18	879	4	332|9212|10403|348654	BIRC5|AURKB|NDC80|GEN1
GO:0051987	GO Biological Processes	19	positive regulation of attachment of spindle microtubules to kinetochore	19_GO:0048518 positive regulation of biological process	-2.46796	9.36953	4.80717	30198	11	879	3	332|891|9212	BIRC5|CCNB1|AURKB
GO:0090235	GO Biological Processes	19	regulation of metaphase plate congression	19_GO:0051179 localization	-2.24794	7.92807	4.32603	30198	13	879	3	332|9212|10615	BIRC5|AURKB|SPAG5
GO:1990023	GO Cellular Components	20	mitotic spindle midzone		-2.15261	7.36177	4.12245	30198	14	879	3	1062|9055|9212	CENPE|PRC1|AURKB
GO:0010035	GO Biological Processes	19	response to inorganic substance	19_GO:0050896 response to stimulus	-7.02784	2.57168	6.26576	30198	521	879	39	26|100|107|337|360|429|546|641|836|846|890|983|1236|1785|1894|2146|2534|2696|3208|3741|3777|3795|4747|4914|5111|5122|5251|5888|6262|6363|6860|6861|7703|8074|9076|10243|57586|84918|148281	AOC1|ADA|ADCY1|APOA4|AQP3|ASCL1|ATRX|BLM|CASP3|CASR|CCNA2|CDK1|CCR7|DNM2|ECT2|EZH2|FYN|GIPR|HPCA|KCNA5|KCNK3|KHK|NEFL|NTRK1|PCNA|PCSK1|PHEX|RAD51|RYR2|CCL19|SYT4|SYT5|PCGF2|FGF23|CLDN1|GPHN|SYT13|LRP11|SYT6
GO:0010038	GO Biological Processes	19	response to metal ion	19_GO:0050896 response to stimulus	-3.15929	2.1533	3.76312	30198	351	879	22	26|107|360|429|836|846|983|1894|2696|3208|3777|3795|5111|5122|6262|6860|6861|8074|9076|10243|57586|148281	AOC1|ADCY1|AQP3|ASCL1|CASP3|CASR|CDK1|ECT2|GIPR|HPCA|KCNK3|KHK|PCNA|PCSK1|RYR2|SYT4|SYT5|FGF23|CLDN1|GPHN|SYT13|SYT6
GO:0051592	GO Biological Processes	19	response to calcium ion	19_GO:0050896 response to stimulus	-2.9723	2.86291	3.87993	30198	144	879	12	107|360|846|1894|2696|3208|5122|6262|6860|6861|57586|148281	ADCY1|AQP3|CASR|ECT2|GIPR|HPCA|PCSK1|RYR2|SYT4|SYT5|SYT13|SYT6
GO:0071241	GO Biological Processes	19	cellular response to inorganic substance	19_GO:0050896 response to stimulus	-2.67844	2.34238	3.4601	30198	220	879	15	26|107|546|641|890|1785|1894|3208|3777|5888|6860|6861|9076|57586|148281	AOC1|ADCY1|ATRX|BLM|CCNA2|DNM2|ECT2|HPCA|KCNK3|RAD51|SYT4|SYT5|CLDN1|SYT13|SYT6
GO:0043269	GO Biological Processes	19	regulation of ion transport	19_GO:0051179 localization	-6.9816	2.31995	6.1001	30198	696	879	47	846|920|1230|1739|1785|2040|2534|3208|3603|3741|3753|3754|3757|3760|3785|3792|4638|4986|5026|5371|6000|6262|6323|6326|6328|6334|6335|6860|6861|7124|7852|8074|10021|23542|23704|26281|54923|57214|57520|57586|65267|80208|84502|131096|148281|170850|254263	CASR|CD4|CCR1|DLG1|DNM2|STOM|FYN|HPCA|IL16|KCNA5|KCNE1|KCNF1|KCNH2|KCNJ3|KCNQ2|KEL|MYLK|OPRK1|P2RX5|PML|RGS7|RYR2|SCN1A|SCN2A|SCN3A|SCN8A|SCN9A|SYT4|SYT5|TNF|CXCR4|FGF23|HCN4|MAPK8IP2|KCNE4|FGF20|LIME1|CEMIP|HECW2|SYT13|WNK3|SPG11|JPH4|KCNH8|SYT6|KCNG3|CNIH2
GO:0034765	GO Biological Processes	19	regulation of ion transmembrane transport	19_GO:0051179 localization	-4.8125	2.24943	4.89773	30198	504	879	33	1739|1785|2040|2534|3208|3753|3754|3757|3760|3785|3792|4986|5026|5371|6000|6262|6323|6326|6328|6334|6335|7124|10021|23542|23704|54923|57214|57520|65267|84502|131096|170850|254263	DLG1|DNM2|STOM|FYN|HPCA|KCNE1|KCNF1|KCNH2|KCNJ3|KCNQ2|KEL|OPRK1|P2RX5|PML|RGS7|RYR2|SCN1A|SCN2A|SCN3A|SCN8A|SCN9A|TNF|HCN4|MAPK8IP2|KCNE4|LIME1|CEMIP|HECW2|WNK3|JPH4|KCNH8|KCNG3|CNIH2
GO:0034762	GO Biological Processes	19	regulation of transmembrane transport	19_GO:0051179 localization	-4.35495	2.05445	4.5249	30198	602	879	36	1739|1785|2040|2534|3208|3667|3753|3754|3757|3760|3785|3792|4986|5026|5371|6000|6253|6262|6323|6326|6328|6334|6335|7124|9847|10021|23542|23704|54923|57214|57520|65267|84502|131096|170850|254263	DLG1|DNM2|STOM|FYN|HPCA|IRS1|KCNE1|KCNF1|KCNH2|KCNJ3|KCNQ2|KEL|OPRK1|P2RX5|PML|RGS7|RTN2|RYR2|SCN1A|SCN2A|SCN3A|SCN8A|SCN9A|TNF|C2CD5|HCN4|MAPK8IP2|KCNE4|LIME1|CEMIP|HECW2|WNK3|JPH4|KCNH8|KCNG3|CNIH2
GO:0010959	GO Biological Processes	19	regulation of metal ion transport	19_GO:0051179 localization	-4.07457	2.25689	4.4423	30198	411	879	27	846|920|1230|1739|1785|2040|2534|3208|3603|3741|3753|3757|3792|4638|4986|5026|5371|6000|6262|7852|23704|54923|57214|57520|65267|80208|84502	CASR|CD4|CCR1|DLG1|DNM2|STOM|FYN|HPCA|IL16|KCNA5|KCNE1|KCNH2|KEL|MYLK|OPRK1|P2RX5|PML|RGS7|RYR2|CXCR4|KCNE4|LIME1|CEMIP|HECW2|WNK3|SPG11|JPH4
GO:0043268	GO Biological Processes	19	positive regulation of potassium ion transport	19_GO:0051179 localization	-3.18318	4.71539	4.598	30198	51	879	7	1739|1785|3753|3757|4986|6000|65267	DLG1|DNM2|KCNE1|KCNH2|OPRK1|RGS7|WNK3
GO:0043266	GO Biological Processes	19	regulation of potassium ion transport	19_GO:0051179 localization	-2.78989	3.06741	3.79537	30198	112	879	10	1739|1785|3741|3753|3757|3792|4986|6000|23704|65267	DLG1|DNM2|KCNA5|KCNE1|KCNH2|KEL|OPRK1|RGS7|KCNE4|WNK3
GO:1901381	GO Biological Processes	19	positive regulation of potassium ion transmembrane transport	19_GO:0051179 localization	-2.78444	4.68477	4.23512	30198	44	879	6	1785|3753|3757|4986|6000|65267	DNM2|KCNE1|KCNH2|OPRK1|RGS7|WNK3
GO:1904062	GO Biological Processes	19	regulation of cation transmembrane transport	19_GO:0051179 localization	-2.7046	1.98375	3.34593	30198	381	879	22	1739|1785|2040|2534|3208|3753|3757|3792|4986|5026|5371|6000|6262|10021|23542|23704|54923|57214|57520|65267|84502|254263	DLG1|DNM2|STOM|FYN|HPCA|KCNE1|KCNH2|KEL|OPRK1|P2RX5|PML|RGS7|RYR2|HCN4|MAPK8IP2|KCNE4|LIME1|CEMIP|HECW2|WNK3|JPH4|CNIH2
GO:1901379	GO Biological Processes	19	regulation of potassium ion transmembrane transport	19_GO:0051179 localization	-2.67836	3.18757	3.73645	30198	97	879	9	1739|1785|3753|3757|3792|4986|6000|23704|65267	DLG1|DNM2|KCNE1|KCNH2|KEL|OPRK1|RGS7|KCNE4|WNK3
GO:0051924	GO Biological Processes	19	regulation of calcium ion transport	19_GO:0051179 localization	-2.40915	2.13054	3.1577	30198	258	879	16	846|920|1230|2534|3208|3603|4638|5026|5371|6262|7852|54923|57214|65267|80208|84502	CASR|CD4|CCR1|FYN|HPCA|IL16|MYLK|P2RX5|PML|RYR2|CXCR4|LIME1|CEMIP|WNK3|SPG11|JPH4
GO:2000107	GO Biological Processes	19	negative regulation of leukocyte apoptotic process	19_GO:0048519 negative regulation of biological process	-6.80101	7.55809	8.03591	30198	50	879	11	100|939|1236|3575|5896|6363|9212|57678|57864|84941|171558	ADA|CD27|CCR7|IL7R|RAG1|CCL19|AURKB|GPAM|SLC46A2|HSH2D|PTCRA
GO:2000106	GO Biological Processes	19	regulation of leukocyte apoptotic process	19_GO:0050789 regulation of biological process	-6.80097	5.65846	7.44692	30198	85	879	14	100|640|939|1236|3575|5133|5896|6363|9212|23657|57678|57864|84941|171558	ADA|BLK|CD27|CCR7|IL7R|PDCD1|RAG1|CCL19|AURKB|SLC7A11|GPAM|SLC46A2|HSH2D|PTCRA
GO:0070229	GO Biological Processes	19	negative regulation of lymphocyte apoptotic process	19_GO:0048519 negative regulation of biological process	-6.52813	9.36953	8.32929	30198	33	879	9	100|939|3575|5896|9212|57678|57864|84941|171558	ADA|CD27|IL7R|RAG1|AURKB|GPAM|SLC46A2|HSH2D|PTCRA
GO:0070228	GO Biological Processes	19	regulation of lymphocyte apoptotic process	19_GO:0050789 regulation of biological process	-6.18792	6.6299	7.3665	30198	57	879	11	100|640|939|3575|5133|5896|9212|57678|57864|84941|171558	ADA|BLK|CD27|IL7R|PDCD1|RAG1|AURKB|GPAM|SLC46A2|HSH2D|PTCRA
GO:0070233	GO Biological Processes	19	negative regulation of T cell apoptotic process	19_GO:0048519 negative regulation of biological process	-6.01679	12.0242	8.53925	30198	20	879	7	100|939|3575|5896|57678|57864|171558	ADA|CD27|IL7R|RAG1|GPAM|SLC46A2|PTCRA
GO:0070232	GO Biological Processes	19	regulation of T cell apoptotic process	19_GO:0050789 regulation of biological process	-5.33456	8.08352	7.15559	30198	34	879	8	100|939|3575|5133|5896|57678|57864|171558	ADA|CD27|IL7R|PDCD1|RAG1|GPAM|SLC46A2|PTCRA
GO:0070244	GO Biological Processes	19	negative regulation of thymocyte apoptotic process	19_GO:0048519 negative regulation of biological process	-3.10347	14.7235	6.28751	30198	7	879	3	100|5896|171558	ADA|RAG1|PTCRA
GO:0002902	GO Biological Processes	19	regulation of B cell apoptotic process	19_GO:0050789 regulation of biological process	-2.54157	6.5438	4.40029	30198	21	879	4	100|640|9212|84941	ADA|BLK|AURKB|HSH2D
GO:0070243	GO Biological Processes	19	regulation of thymocyte apoptotic process	19_GO:0050789 regulation of biological process	-2.46796	9.36953	4.80717	30198	11	879	3	100|5896|171558	ADA|RAG1|PTCRA
GO:0002903	GO Biological Processes	19	negative regulation of B cell apoptotic process	19_GO:0048519 negative regulation of biological process	-2.15261	7.36177	4.12245	30198	14	879	3	100|9212|84941	ADA|AURKB|HSH2D
GO:0043408	GO Biological Processes	19	regulation of MAPK cascade	19_GO:0023052 signaling	-6.722	2.29699	5.95864	30198	688	879	46	846|920|939|948|1230|1236|1739|2045|2046|2146|2305|2629|3146|4914|4986|5063|5345|5788|5979|6091|6356|6361|6363|6364|6367|6370|6789|7124|7162|7345|8074|9290|9506|9518|10457|23542|26281|50507|51196|51347|55872|55885|57447|85363|146433|203447	CASR|CD4|CD27|CD36|CCR1|CCR7|DLG1|EPHA7|EPHA8|EZH2|FOXM1|GBA|HMGB1|NTRK1|OPRK1|PAK3|SERPINF2|PTPRC|RET|ROBO1|CCL11|CCL17|CCL19|CCL20|CCL22|CCL25|STK4|TNF|TPBG|UCHL1|FGF23|GPR55|PAGE4|GDF15|GPNMB|MAPK8IP2|FGF20|NOX4|PLCE1|TAOK3|PBK|LMO3|NDRG2|TRIM5|IL34|NRK
GO:0070374	GO Biological Processes	19	positive regulation of ERK1 and ERK2 cascade	19_GO:0023052 signaling	-6.22003	3.41995	6.25187	30198	221	879	22	846|920|948|1230|1236|3146|4914|5345|5788|6356|6361|6363|6364|6367|6370|7124|7162|8074|9290|10457|26281|50507	CASR|CD4|CD36|CCR1|CCR7|HMGB1|NTRK1|SERPINF2|PTPRC|CCL11|CCL17|CCL19|CCL20|CCL22|CCL25|TNF|TPBG|FGF23|GPR55|GPNMB|FGF20|NOX4
GO:0070372	GO Biological Processes	19	regulation of ERK1 and ERK2 cascade	19_GO:0023052 signaling	-5.73672	2.86291	5.72714	30198	312	879	26	846|920|948|1230|1236|1739|2045|3146|4914|5345|5788|6356|6361|6363|6364|6367|6370|7124|7162|8074|9290|10457|26281|50507|55885|57447	CASR|CD4|CD36|CCR1|CCR7|DLG1|EPHA7|HMGB1|NTRK1|SERPINF2|PTPRC|CCL11|CCL17|CCL19|CCL20|CCL22|CCL25|TNF|TPBG|FGF23|GPR55|GPNMB|FGF20|NOX4|LMO3|NDRG2
GO:0043410	GO Biological Processes	19	positive regulation of MAPK cascade	19_GO:0023052 signaling	-5.43698	2.37412	5.32093	30198	492	879	34	846|920|939|948|1230|1236|2046|2146|3146|4914|4986|5345|5788|5979|6091|6356|6361|6363|6364|6367|6370|7124|7162|8074|9290|9518|10457|23542|26281|50507|51196|51347|85363|146433	CASR|CD4|CD27|CD36|CCR1|CCR7|EPHA8|EZH2|HMGB1|NTRK1|OPRK1|SERPINF2|PTPRC|RET|ROBO1|CCL11|CCL17|CCL19|CCL20|CCL22|CCL25|TNF|TPBG|FGF23|GPR55|GDF15|GPNMB|MAPK8IP2|FGF20|NOX4|PLCE1|TAOK3|TRIM5|IL34
GO:0032872	GO Biological Processes	19	regulation of stress-activated MAPK cascade	19_GO:0023052 signaling	-2.25819	2.25563	3.06927	30198	198	879	13	939|1236|1739|2305|3146|4986|5345|6363|7124|9506|23542|51347|55872	CD27|CCR7|DLG1|FOXM1|HMGB1|OPRK1|SERPINF2|CCL19|TNF|PAGE4|MAPK8IP2|TAOK3|PBK
GO:0070302	GO Biological Processes	19	regulation of stress-activated protein kinase signaling cascade	19_GO:0023052 signaling	-2.2047	2.22196	3.00967	30198	201	879	13	939|1236|1739|2305|3146|4986|5345|6363|7124|9506|23542|51347|55872	CD27|CCR7|DLG1|FOXM1|HMGB1|OPRK1|SERPINF2|CCL19|TNF|PAGE4|MAPK8IP2|TAOK3|PBK
GO:0000792	GO Cellular Components	20	heterochromatin		-6.69843	6.03533	7.50912	30198	74	879	13	546|1058|2146|3015|3070|5371|7703|10320|29128|57167|79968|84733|157570	ATRX|CENPA|EZH2|H2AZ1|HELLS|PML|PCGF2|IKZF1|UHRF1|SALL4|WDR76|CBX2|ESCO2
GO:0005721	GO Cellular Components	20	pericentric heterochromatin		-3.97953	7.63443	5.97163	30198	27	879	6	546|1058|2146|3070|10320|157570	ATRX|CENPA|EZH2|HELLS|IKZF1|ESCO2
GO:0098609	GO Biological Processes	19	cell-cell adhesion	19_GO:0009987 cellular process	-6.68806	2.49505	6.05274	30198	537	879	39	337|912|923|959|1311|1600|1739|1823|1825|1826|1828|1830|3385|3897|5788|5789|5880|5979|6091|6402|6793|7124|7535|8502|9076|9414|22854|23245|23284|23657|29851|30835|49860|51176|56253|83706|92211|152330|257194	APOA4|CD1D|CD6|CD40LG|COMP|DAB1|DLG1|DSC1|DSC3|DSCAM|DSG1|DSG3|ICAM3|L1CAM|PTPRC|PTPRD|RAC2|RET|ROBO1|SELL|STK10|TNF|ZAP70|PKP4|CLDN1|TJP2|NTNG1|ASTN2|ADGRL3|SLC7A11|ICOS|CD209|CRNN|LEF1|CRTAM|FERMT3|CDHR1|CNTN4|NEGR1
GO:0098742	GO Biological Processes	19	cell-cell adhesion via plasma-membrane adhesion molecules	19_GO:0009987 cellular process	-3.5916	2.50093	4.21677	30198	261	879	19	923|1600|1823|1825|1826|1828|1830|3897|5789|5979|6091|6402|9076|22854|23284|30835|56253|92211|152330	CD6|DAB1|DSC1|DSC3|DSCAM|DSG1|DSG3|L1CAM|PTPRD|RET|ROBO1|SELL|CLDN1|NTNG1|ADGRL3|CD209|CRTAM|CDHR1|CNTN4
GO:2000278	GO Biological Processes	19	regulation of DNA biosynthetic process	19_GO:0008152 metabolic process	-6.41948	4.61915	6.84937	30198	119	879	16	472|1111|3776|4751|5063|5073|5111|5984|7124|9212|9767|26585|50507|64769|80119|100134934	ATM|CHEK1|KCNK2|NEK2|PAK3|PARN|PCNA|RFC4|TNF|AURKB|JADE3|GREM1|NOX4|MEAF6|PIF1|TEN1
GO:2000573	GO Biological Processes	19	positive regulation of DNA biosynthetic process	19_GO:0048518 positive regulation of biological process	-4.30894	4.70616	5.48938	30198	73	879	10	472|4751|5063|5073|5111|5984|7124|9212|26585|50507	ATM|NEK2|PAK3|PARN|PCNA|RFC4|TNF|AURKB|GREM1|NOX4
GO:0051972	GO Biological Processes	19	regulation of telomerase activity	19_GO:0008152 metabolic process	-2.63427	4.38574	4.0221	30198	47	879	6	4751|5073|9212|26585|80119|100134934	NEK2|PARN|AURKB|GREM1|PIF1|TEN1
GO:0032210	GO Biological Processes	19	regulation of telomere maintenance via telomerase	19_GO:0008152 metabolic process	-2.36804	3.88924	3.64515	30198	53	879	6	472|4751|5073|9212|80119|100134934	ATM|NEK2|PARN|AURKB|PIF1|TEN1
GO:1904356	GO Biological Processes	19	regulation of telomere maintenance via telomere lengthening	19_GO:0008152 metabolic process	-2.06913	3.37918	3.22065	30198	61	879	6	472|4751|5073|9212|80119|100134934	ATM|NEK2|PARN|AURKB|PIF1|TEN1
GO:0032204	GO Biological Processes	19	regulation of telomere maintenance	19_GO:0008152 metabolic process	-2.05309	2.7484	3.0323	30198	100	879	8	472|546|4751|5073|5371|9212|80119|100134934	ATM|ATRX|NEK2|PARN|PML|AURKB|PIF1|TEN1
GO:0007610	GO Biological Processes	19	behavior	19_GO:0032501 multicellular organismal process	-6.41716	2.40244	5.86339	30198	572	879	40	41|107|186|836|846|1600|1803|1826|2534|2629|3170|3776|4914|4986|5896|6323|6326|6335|6356|6860|7162|7345|7425|7832|9518|10499|23542|23551|23657|29767|55079|57121|57679|60314|80208|84446|84502|124925|257194|340990	ASIC1|ADCY1|AGTR2|CASP3|CASR|DAB1|DPP4|DSCAM|FYN|GBA|FOXA2|KCNK2|NTRK1|OPRK1|RAG1|SCN1A|SCN2A|SCN9A|CCL11|SYT4|TPBG|UCHL1|VGF|BTG2|GDF15|NCOA2|MAPK8IP2|RASD2|SLC7A11|TMOD2|FEZF2|LPAR5|ALS2|MYG1|SPG11|BRSK1|JPH4|SEZ6|NEGR1|OTOG
GO:0050890	GO Biological Processes	19	cognition	19_GO:0032501 multicellular organismal process	-3.53622	2.35001	4.1166	30198	307	879	21	41|107|836|2534|3776|4248|4914|4986|5896|6326|6356|6860|7124|7162|7832|23542|23657|29767|80208|84446|84502	ASIC1|ADCY1|CASP3|FYN|KCNK2|MGAT3|NTRK1|OPRK1|RAG1|SCN2A|CCL11|SYT4|TNF|TPBG|BTG2|MAPK8IP2|SLC7A11|TMOD2|SPG11|BRSK1|JPH4
GO:0007611	GO Biological Processes	19	learning or memory	19_GO:0032501 multicellular organismal process	-3.50848	2.46319	4.14237	30198	265	879	19	41|107|836|2534|3776|4914|4986|5896|6326|6356|6860|7162|7832|23542|23657|29767|80208|84446|84502	ASIC1|ADCY1|CASP3|FYN|KCNK2|NTRK1|OPRK1|RAG1|SCN2A|CCL11|SYT4|TPBG|BTG2|MAPK8IP2|SLC7A11|TMOD2|SPG11|BRSK1|JPH4
GO:0050804	GO Biological Processes	19	modulation of chemical synaptic transmission	19_GO:0023052 signaling	-3.31079	2.0534	3.83178	30198	435	879	26	41|107|991|2534|2900|4914|5789|5914|6853|6860|7124|7425|8525|8898|9699|10814|22854|23542|23657|56853|79772|84446|84502|112476|152330|254263	ASIC1|ADCY1|CDC20|FYN|GRIK4|NTRK1|PTPRD|RARA|SYN1|SYT4|TNF|VGF|DGKZ|MTMR2|RIMS2|CPLX2|NTNG1|MAPK8IP2|SLC7A11|CELF4|MCTP1|BRSK1|JPH4|PRRT2|CNTN4|CNIH2
GO:0099177	GO Biological Processes	19	regulation of trans-synaptic signaling	19_GO:0023052 signaling	-3.29592	2.04869	3.8191	30198	436	879	26	41|107|991|2534|2900|4914|5789|5914|6853|6860|7124|7425|8525|8898|9699|10814|22854|23542|23657|56853|79772|84446|84502|112476|152330|254263	ASIC1|ADCY1|CDC20|FYN|GRIK4|NTRK1|PTPRD|RARA|SYN1|SYT4|TNF|VGF|DGKZ|MTMR2|RIMS2|CPLX2|NTNG1|MAPK8IP2|SLC7A11|CELF4|MCTP1|BRSK1|JPH4|PRRT2|CNTN4|CNIH2
GO:0008306	GO Biological Processes	19	associative learning	19_GO:0032501 multicellular organismal process	-2.0023	2.93274	3.03447	30198	82	879	7	41|4986|5896|7162|7832|23657|84446	ASIC1|OPRK1|RAG1|TPBG|BTG2|SLC7A11|BRSK1
GO:0033151	GO Biological Processes	19	V(D)J recombination	19_GO:0002376 immune system process	-6.38131	13.3603	9.08251	30198	18	879	7	472|3146|3148|5896|5897|6932|51176	ATM|HMGB1|HMGB2|RAG1|RAG2|TCF7|LEF1
GO:0002562	GO Biological Processes	19	somatic diversification of immune receptors via germline recombination within a single locus	19_GO:0002376 immune system process	-6.06487	8.35661	7.75278	30198	37	879	9	472|959|3146|3148|5896|5897|6932|9156|51176	ATM|CD40LG|HMGB1|HMGB2|RAG1|RAG2|TCF7|EXO1|LEF1
GO:0016444	GO Biological Processes	19	somatic cell DNA recombination	19_GO:0008152 metabolic process	-6.06487	8.35661	7.75278	30198	37	879	9	472|959|3146|3148|5896|5897|6932|9156|51176	ATM|CD40LG|HMGB1|HMGB2|RAG1|RAG2|TCF7|EXO1|LEF1
GO:0002200	GO Biological Processes	19	somatic diversification of immune receptors	19_GO:0002376 immune system process	-4.83483	6.06264	6.2653	30198	51	879	9	472|959|3146|3148|5896|5897|6932|9156|51176	ATM|CD40LG|HMGB1|HMGB2|RAG1|RAG2|TCF7|EXO1|LEF1
GO:0002331	GO Biological Processes	19	pre-B cell allelic exclusion	19_GO:0002376 immune system process	-4.60941	34.3549	10.0036	30198	3	879	3	472|5896|5897	ATM|RAG1|RAG2
GO:0002329	GO Biological Processes	19	pre-B cell differentiation	19_GO:0002376 immune system process	-4.0169	25.7662	8.57691	30198	4	879	3	472|5896|5897	ATM|RAG1|RAG2
GO:0002327	GO Biological Processes	19	immature B cell differentiation	19_GO:0002376 immune system process	-2.46796	9.36953	4.80717	30198	11	879	3	472|5896|5897	ATM|RAG1|RAG2
GO:0030855	GO Biological Processes	19	epithelial cell differentiation	19_GO:0032502 developmental process	-6.33977	2.38576	5.81425	30198	576	879	40	429|546|836|983|1021|2494|2625|3169|3642|3885|3891|4914|5111|5469|5800|5914|6659|6789|7471|7716|7852|8456|8796|8842|9076|9414|9788|10551|10733|10736|23657|26585|27284|28514|54768|79733|91663|137964|144455|168002	ASCL1|ATRX|CASP3|CDK1|CDK6|NR5A2|GATA3|FOXA1|INSM1|KRT34|KRT85|NTRK1|PCNA|MED1|PTPRO|RARA|SOX4|STK4|WNT1|VEZF1|CXCR4|FOXN1|SCEL|PROM1|CLDN1|TJP2|MTSS1|AGR2|PLK4|SIX2|SLC7A11|GREM1|SULT1B1|DLL1|HYDIN|E2F8|MYADM|GPAT4|E2F7|DACT2
GO:0002064	GO Biological Processes	19	epithelial cell development	19_GO:0032502 developmental process	-3.59799	2.87891	4.36551	30198	179	879	15	546|1021|3169|3642|4914|5914|7716|7852|9076|9414|28514|54768|91663|137964|168002	ATRX|CDK6|FOXA1|INSM1|NTRK1|RARA|VEZF1|CXCR4|CLDN1|TJP2|DLL1|HYDIN|MYADM|GPAT4|DACT2
GO:0008608	GO Biological Processes	19	attachment of spindle microtubules to kinetochore	19_GO:0009987 cellular process	-6.31018	10.5708	8.45342	30198	26	879	8	1062|9212|10403|11004|57082|57405|83540|151648	CENPE|AURKB|NDC80|KIF2C|KNL1|SPC25|NUF2|SGO1
GO:0031262	GO Cellular Components	20	Ndc80 complex		-4.0169	25.7662	8.57691	30198	4	879	3	10403|57405|83540	NDC80|SPC25|NUF2
GO:0031617	GO Cellular Components	20	NMS complex		-3.88559	13.742	6.97785	30198	10	879	4	10403|57082|57405|83540	NDC80|KNL1|SPC25|NUF2
GO:0051315	GO Biological Processes	19	attachment of mitotic spindle microtubules to kinetochore	19_GO:0051179 localization	-3.38385	10.5708	5.97618	30198	13	879	4	1062|10403|11004|83540	CENPE|NDC80|KIF2C|NUF2
GO:0046634	GO Biological Processes	19	regulation of alpha-beta T cell activation	19_GO:0002376 immune system process	-6.29559	4.81611	6.84694	30198	107	879	15	100|916|940|2625|3146|3593|4602|5788|5914|6363|7535|54440|56253|114548|441864	ADA|CD3E|CD28|GATA3|HMGB1|IL12B|MYB|PTPRC|RARA|CCL19|ZAP70|SASH3|CRTAM|NLRP3|TARM1
GO:0046635	GO Biological Processes	19	positive regulation of alpha-beta T cell activation	19_GO:0002376 immune system process	-5.39482	5.55742	6.51442	30198	68	879	11	100|916|940|3593|4602|5788|5914|6363|7535|54440|114548	ADA|CD3E|CD28|IL12B|MYB|PTPRC|RARA|CCL19|ZAP70|SASH3|NLRP3
GO:0046637	GO Biological Processes	19	regulation of alpha-beta T cell differentiation	19_GO:0002376 immune system process	-4.5253	4.97898	5.72935	30198	69	879	10	100|2625|3146|3593|4602|5914|6363|7535|54440|114548	ADA|GATA3|HMGB1|IL12B|MYB|RARA|CCL19|ZAP70|SASH3|NLRP3
GO:0046638	GO Biological Processes	19	positive regulation of alpha-beta T cell differentiation	19_GO:0002376 immune system process	-4.04224	5.49679	5.51011	30198	50	879	8	100|3593|4602|5914|6363|7535|54440|114548	ADA|IL12B|MYB|RARA|CCL19|ZAP70|SASH3|NLRP3
GO:0043370	GO Biological Processes	19	regulation of CD4-positive, alpha-beta T cell differentiation	19_GO:0002376 immune system process	-3.91784	5.28538	5.35522	30198	52	879	8	2625|3146|3593|4602|5914|6363|54440|114548	GATA3|HMGB1|IL12B|MYB|RARA|CCL19|SASH3|NLRP3
GO:2000514	GO Biological Processes	19	regulation of CD4-positive, alpha-beta T cell activation	19_GO:0002376 immune system process	-3.81674	4.54698	5.07008	30198	68	879	9	2625|3146|3593|4602|5914|6363|54440|114548|441864	GATA3|HMGB1|IL12B|MYB|RARA|CCL19|SASH3|NLRP3|TARM1
GO:0001818	GO Biological Processes	19	negative regulation of cytokine production	19_GO:0048519 negative regulation of biological process	-3.66075	2.24665	4.16048	30198	367	879	24	225|671|1236|2146|2625|2629|3146|3593|3902|3929|5371|5788|5914|7124|7850|10293|10457|28514|51176|51311|57447|114548|197358|201633	ABCD2|BPI|CCR7|EZH2|GATA3|GBA|HMGB1|IL12B|LAG3|LBP|PML|PTPRC|RARA|TNF|IL1R2|TRAIP|GPNMB|DLL1|LEF1|TLR8|NDRG2|NLRP3|NLRC3|TIGIT
GO:0043372	GO Biological Processes	19	positive regulation of CD4-positive, alpha-beta T cell differentiation	19_GO:0002376 immune system process	-3.54744	6.44155	5.33262	30198	32	879	6	3593|4602|5914|6363|54440|114548	IL12B|MYB|RARA|CCL19|SASH3|NLRP3
GO:0045624	GO Biological Processes	19	positive regulation of T-helper cell differentiation	19_GO:0002376 immune system process	-3.4435	7.80794	5.53093	30198	22	879	5	3593|4602|5914|6363|114548	IL12B|MYB|RARA|CCL19|NLRP3
GO:2000516	GO Biological Processes	19	positive regulation of CD4-positive, alpha-beta T cell activation	19_GO:0002376 immune system process	-3.12802	5.42447	4.7254	30198	38	879	6	3593|4602|5914|6363|54440|114548	IL12B|MYB|RARA|CCL19|SASH3|NLRP3
GO:0045622	GO Biological Processes	19	regulation of T-helper cell differentiation	19_GO:0002376 immune system process	-2.2331	4.29437	3.60996	30198	40	879	5	3593|4602|5914|6363|114548	IL12B|MYB|RARA|CCL19|NLRP3
GO:0032680	GO Biological Processes	19	regulation of tumor necrosis factor production	19_GO:0032501 multicellular organismal process	-2.12093	2.25278	2.9433	30198	183	879	12	671|948|3146|3593|3670|3929|5788|5914|6363|10457|54440|197358	BPI|CD36|HMGB1|IL12B|ISL1|LBP|PTPRC|RARA|CCL19|GPNMB|SASH3|NLRC3
GO:1903555	GO Biological Processes	19	regulation of tumor necrosis factor superfamily cytokine production	19_GO:0032501 multicellular organismal process	-2.03246	2.19287	2.8408	30198	188	879	12	671|948|3146|3593|3670|3929|5788|5914|6363|10457|54440|197358	BPI|CD36|HMGB1|IL12B|ISL1|LBP|PTPRC|RARA|CCL19|GPNMB|SASH3|NLRC3
GO:0002685	GO Biological Processes	19	regulation of leukocyte migration	19_GO:0040011 locomotion	-6.28758	3.45118	6.30363	30198	219	879	22	100|199|326|399|1230|1236|1803|3146|3554|3929|5880|6363|6364|6370|6793|7124|7784|10690|22914|26585|146433|257144	ADA|AIF1|AIRE|RHOH|CCR1|CCR7|DPP4|HMGB1|IL1R1|LBP|RAC2|CCL19|CCL20|CCL25|STK10|TNF|ZP3|FUT9|KLRK1|GREM1|IL34|GCSAM
GO:0050920	GO Biological Processes	19	regulation of chemotaxis	19_GO:0040011 locomotion	-6.0549	3.34429	6.12504	30198	226	879	22	199|846|1230|1233|1236|1803|1826|3146|3603|3929|5800|5880|6091|6363|6585|7162|7852|7857|22914|26585|55079|146433	AIF1|CASR|CCR1|CCR4|CCR7|DPP4|DSCAM|HMGB1|IL16|LBP|PTPRO|RAC2|ROBO1|CCL19|SLIT1|TPBG|CXCR4|SCG2|KLRK1|GREM1|FEZF2|IL34
GO:0040017	GO Biological Processes	19	positive regulation of locomotion	19_GO:0040011 locomotion	-5.51578	2.2368	5.2939	30198	599	879	39	199|472|846|1230|1233|1236|1826|2625|3146|3554|3603|3642|3929|4638|4986|5063|5788|5880|5979|6356|6363|6364|6789|7124|7162|7784|7852|7857|9076|10000|10457|26271|51176|57142|57214|79791|83706|91663|146433	AIF1|ATM|CASR|CCR1|CCR4|CCR7|DSCAM|GATA3|HMGB1|IL1R1|IL16|INSM1|LBP|MYLK|OPRK1|PAK3|PTPRC|RAC2|RET|CCL11|CCL19|CCL20|STK4|TNF|TPBG|ZP3|CXCR4|SCG2|CLDN1|AKT3|GPNMB|FBXO5|LEF1|RTN4|CEMIP|FBXO31|FERMT3|MYADM|IL34
GO:0050921	GO Biological Processes	19	positive regulation of chemotaxis	19_GO:0040011 locomotion	-4.82087	3.68089	5.50509	30198	140	879	15	199|846|1230|1233|1236|1826|3146|3603|3929|5880|6363|7162|7852|7857|146433	AIF1|CASR|CCR1|CCR4|CCR7|DSCAM|HMGB1|IL16|LBP|RAC2|CCL19|TPBG|CXCR4|SCG2|IL34
GO:0071675	GO Biological Processes	19	regulation of mononuclear cell migration	19_GO:0040011 locomotion	-3.79464	3.52358	4.73551	30198	117	879	12	199|326|1230|1236|3146|6364|6793|7124|22914|26585|146433|257144	AIF1|AIRE|CCR1|CCR7|HMGB1|CCL20|STK10|TNF|KLRK1|GREM1|IL34|GCSAM
GO:0051272	GO Biological Processes	19	positive regulation of cellular component movement	19_GO:0051179 localization	-3.74453	1.95656	4.08742	30198	597	879	34	199|472|1230|1236|2625|3146|3554|3642|3925|3929|4638|5063|5788|5880|5979|6356|6363|6364|6789|7124|7784|7852|9076|10000|10457|26271|50632|51176|57142|57214|79791|83706|91663|146433	AIF1|ATM|CCR1|CCR7|GATA3|HMGB1|IL1R1|INSM1|STMN1|LBP|MYLK|PAK3|PTPRC|RAC2|RET|CCL11|CCL19|CCL20|STK4|TNF|ZP3|CXCR4|CLDN1|AKT3|GPNMB|FBXO5|CALY|LEF1|RTN4|CEMIP|FBXO31|FERMT3|MYADM|IL34
GO:0030335	GO Biological Processes	19	positive regulation of cell migration	19_GO:0040011 locomotion	-3.58534	1.96314	3.98346	30198	560	879	32	199|472|1230|1236|2625|3146|3554|3642|3929|4638|5063|5788|5880|5979|6356|6363|6364|6789|7124|7784|7852|9076|10000|10457|26271|51176|57142|57214|79791|83706|91663|146433	AIF1|ATM|CCR1|CCR7|GATA3|HMGB1|IL1R1|INSM1|LBP|MYLK|PAK3|PTPRC|RAC2|RET|CCL11|CCL19|CCL20|STK4|TNF|ZP3|CXCR4|CLDN1|AKT3|GPNMB|FBXO5|LEF1|RTN4|CEMIP|FBXO31|FERMT3|MYADM|IL34
GO:2000147	GO Biological Processes	19	positive regulation of cell motility	19_GO:0040011 locomotion	-3.27143	1.88246	3.72869	30198	584	879	32	199|472|1230|1236|2625|3146|3554|3642|3929|4638|5063|5788|5880|5979|6356|6363|6364|6789|7124|7784|7852|9076|10000|10457|26271|51176|57142|57214|79791|83706|91663|146433	AIF1|ATM|CCR1|CCR7|GATA3|HMGB1|IL1R1|INSM1|LBP|MYLK|PAK3|PTPRC|RAC2|RET|CCL11|CCL19|CCL20|STK4|TNF|ZP3|CXCR4|CLDN1|AKT3|GPNMB|FBXO5|LEF1|RTN4|CEMIP|FBXO31|FERMT3|MYADM|IL34
GO:0002687	GO Biological Processes	19	positive regulation of leukocyte migration	19_GO:0040011 locomotion	-3.0523	2.92383	3.96464	30198	141	879	12	199|1230|1236|3146|3554|3929|5880|6363|6364|7124|7784|146433	AIF1|CCR1|CCR7|HMGB1|IL1R1|LBP|RAC2|CCL19|CCL20|TNF|ZP3|IL34
GO:0002688	GO Biological Processes	19	regulation of leukocyte chemotaxis	19_GO:0040011 locomotion	-2.9911	3.04762	3.95608	30198	124	879	11	199|1230|1236|1803|3146|3929|5880|6363|22914|26585|146433	AIF1|CCR1|CCR7|DPP4|HMGB1|LBP|RAC2|CCL19|KLRK1|GREM1|IL34
GO:0002690	GO Biological Processes	19	positive regulation of leukocyte chemotaxis	19_GO:0040011 locomotion	-2.21081	2.92383	3.23459	30198	94	879	8	199|1230|1236|3146|3929|5880|6363|146433	AIF1|CCR1|CCR7|HMGB1|LBP|RAC2|CCL19|IL34
GO:0090025	GO Biological Processes	19	regulation of monocyte chemotaxis	19_GO:0040011 locomotion	-2.07726	4.90785	3.58204	30198	28	879	4	199|1230|3146|26585	AIF1|CCR1|HMGB1|GREM1
GO:0008285	GO Biological Processes	19	negative regulation of cell population proliferation	19_GO:0048519 negative regulation of biological process	-6.22057	2.14172	5.61579	30198	786	879	49	199|472|563|640|675|694|780|836|990|1021|1033|1739|2625|3593|3600|3642|3670|3776|4745|4914|5371|5469|5914|6091|6659|6789|6935|7124|7162|7832|7857|8241|8313|8493|8838|9705|9788|10006|10290|10457|11040|26585|28514|50507|55079|56253|57447|144455|197358	AIF1|ATM|AZGP1|BLK|BRCA2|BTG1|DDR1|CASP3|CDC6|CDK6|CDKN3|DLG1|GATA3|IL12B|IL15|INSM1|ISL1|KCNK2|NELL1|NTRK1|PML|MED1|RARA|ROBO1|SOX4|STK4|ZEB1|TNF|TPBG|BTG2|SCG2|RBM10|AXIN2|PPM1D|CCN6|ST18|MTSS1|ABI1|SPEG|GPNMB|PIM2|GREM1|DLL1|NOX4|FEZF2|CRTAM|NDRG2|E2F7|NLRC3
GO:0010817	GO Biological Processes	19	regulation of hormone levels	19_GO:0065007 biological regulation	-6.17441	2.48349	5.77993	30198	498	879	36	406|640|846|886|1428|1511|1803|2625|2672|2696|3169|3170|3667|3670|3741|3991|4826|4986|5122|5126|5469|5798|6121|6447|6659|7124|7425|8074|9699|9718|25924|27284|27445|65985|151056|389692	ARNTL|BLK|CASR|CCKAR|CRYM|CTSG|DPP4|GATA3|GFI1|GIPR|FOXA1|FOXA2|IRS1|ISL1|KCNA5|LIPE|NNAT|OPRK1|PCSK1|PCSK2|MED1|PTPRN|RPE65|SCG5|SOX4|TNF|VGF|FGF23|RIMS2|ECE2|MYRIP|SULT1B1|PCLO|AACS|PLB1|MAFA
GO:1903829	GO Biological Processes	19	positive regulation of protein localization	19_GO:0051179 localization	-4.61296	2.30055	4.80204	30198	448	879	30	640|846|919|983|1739|1894|2040|2534|2696|2770|3208|3670|4248|4826|5122|5347|5880|6659|7124|7443|9847|10403|10551|25924|56947|57142|57214|65267|65985|84662	BLK|CASR|CD247|CDK1|DLG1|ECT2|STOM|FYN|GIPR|GNAI1|HPCA|ISL1|MGAT3|NNAT|PCSK1|PLK1|RAC2|SOX4|TNF|VRK1|C2CD5|NDC80|AGR2|MYRIP|MFF|RTN4|CEMIP|WNK3|AACS|GLIS2
GO:0051223	GO Biological Processes	19	regulation of protein transport	19_GO:0051179 localization	-4.19717	2.15152	4.47277	30198	495	879	31	406|580|640|846|948|983|1894|2040|2534|2696|3170|3208|3593|3667|3670|3741|3753|4826|5122|5880|6659|6672|6860|7124|9847|23657|25924|56947|57214|65985|81565	ARNTL|BARD1|BLK|CASR|CD36|CDK1|ECT2|STOM|FYN|GIPR|FOXA2|HPCA|IL12B|IRS1|ISL1|KCNA5|KCNE1|NNAT|PCSK1|RAC2|SOX4|SP100|SYT4|TNF|C2CD5|SLC7A11|MYRIP|MFF|CEMIP|AACS|NDEL1
GO:0070201	GO Biological Processes	19	regulation of establishment of protein localization	19_GO:0051179 localization	-4.16923	2.11415	4.43742	30198	520	879	32	406|580|640|846|948|983|1894|2040|2534|2696|3170|3208|3593|3667|3670|3741|3753|4826|5122|5880|6659|6672|6860|7124|7468|9847|23657|25924|56947|57214|65985|81565	ARNTL|BARD1|BLK|CASR|CD36|CDK1|ECT2|STOM|FYN|GIPR|FOXA2|HPCA|IL12B|IRS1|ISL1|KCNA5|KCNE1|NNAT|PCSK1|RAC2|SOX4|SP100|SYT4|TNF|NSD2|C2CD5|SLC7A11|MYRIP|MFF|CEMIP|AACS|NDEL1
GO:0050796	GO Biological Processes	19	regulation of insulin secretion	19_GO:0023052 signaling	-3.41917	3.03819	4.2892	30198	147	879	13	406|640|846|2696|3170|3667|3670|3741|4826|6659|7124|25924|65985	ARNTL|BLK|CASR|GIPR|FOXA2|IRS1|ISL1|KCNA5|NNAT|SOX4|TNF|MYRIP|AACS
GO:0046883	GO Biological Processes	19	regulation of hormone secretion	19_GO:0023052 signaling	-3.30855	2.51739	4.01724	30198	232	879	17	406|640|846|886|2696|3170|3667|3670|3741|4826|4986|6447|6659|7124|8074|25924|65985	ARNTL|BLK|CASR|CCKAR|GIPR|FOXA2|IRS1|ISL1|KCNA5|NNAT|OPRK1|SCG5|SOX4|TNF|FGF23|MYRIP|AACS
GO:0032024	GO Biological Processes	19	positive regulation of insulin secretion	19_GO:0023052 signaling	-3.14625	4.10208	4.40135	30198	67	879	8	640|846|2696|3670|4826|6659|25924|65985	BLK|CASR|GIPR|ISL1|NNAT|SOX4|MYRIP|AACS
GO:0051222	GO Biological Processes	19	positive regulation of protein transport	19_GO:0051179 localization	-2.97923	2.2278	3.6567	30198	293	879	19	640|846|983|1894|2040|2534|2696|3208|3670|4826|5122|5880|6659|7124|9847|25924|56947|57214|65985	BLK|CASR|CDK1|ECT2|STOM|FYN|GIPR|HPCA|ISL1|NNAT|PCSK1|RAC2|SOX4|TNF|C2CD5|MYRIP|MFF|CEMIP|AACS
GO:1904951	GO Biological Processes	19	positive regulation of establishment of protein localization	19_GO:0051179 localization	-2.71352	2.11244	3.40331	30198	309	879	19	640|846|983|1894|2040|2534|2696|3208|3670|4826|5122|5880|6659|7124|9847|25924|56947|57214|65985	BLK|CASR|CDK1|ECT2|STOM|FYN|GIPR|HPCA|ISL1|NNAT|PCSK1|RAC2|SOX4|TNF|C2CD5|MYRIP|MFF|CEMIP|AACS
GO:0090276	GO Biological Processes	19	regulation of peptide hormone secretion	19_GO:0023052 signaling	-2.67318	2.52324	3.51921	30198	177	879	13	406|640|846|2696|3170|3667|3670|3741|4826|6659|7124|25924|65985	ARNTL|BLK|CASR|GIPR|FOXA2|IRS1|ISL1|KCNA5|NNAT|SOX4|TNF|MYRIP|AACS
GO:0002791	GO Biological Processes	19	regulation of peptide secretion	19_GO:0051179 localization	-2.60919	2.48119	3.4511	30198	180	879	13	406|640|846|2696|3170|3667|3670|3741|4826|6659|7124|25924|65985	ARNTL|BLK|CASR|GIPR|FOXA2|IRS1|ISL1|KCNA5|NNAT|SOX4|TNF|MYRIP|AACS
GO:0090087	GO Biological Processes	19	regulation of peptide transport	19_GO:0051179 localization	-2.54686	2.44052	3.38436	30198	183	879	13	406|640|846|2696|3170|3667|3670|3741|4826|6659|7124|25924|65985	ARNTL|BLK|CASR|GIPR|FOXA2|IRS1|ISL1|KCNA5|NNAT|SOX4|TNF|MYRIP|AACS
GO:0050708	GO Biological Processes	19	regulation of protein secretion	19_GO:0051179 localization	-2.50848	2.18127	3.26047	30198	252	879	16	406|640|846|2696|3170|3593|3667|3670|3741|4826|5122|6659|6860|7124|25924|65985	ARNTL|BLK|CASR|GIPR|FOXA2|IL12B|IRS1|ISL1|KCNA5|NNAT|PCSK1|SOX4|SYT4|TNF|MYRIP|AACS
GO:0090277	GO Biological Processes	19	positive regulation of peptide hormone secretion	19_GO:0023052 signaling	-2.29522	3.02022	3.34185	30198	91	879	8	640|846|2696|3670|4826|6659|25924|65985	BLK|CASR|GIPR|ISL1|NNAT|SOX4|MYRIP|AACS
GO:0002793	GO Biological Processes	19	positive regulation of peptide secretion	19_GO:0051179 localization	-2.23851	2.95526	3.26986	30198	93	879	8	640|846|2696|3670|4826|6659|25924|65985	BLK|CASR|GIPR|ISL1|NNAT|SOX4|MYRIP|AACS
GO:0032993	GO Cellular Components	20	protein-DNA complex		-6.12032	3.37415	6.17534	30198	224	879	22	1058|2138|3005|3010|3014|3015|4171|4172|4173|4174|4175|4176|4800|5111|5896|5897|9705|51176|64769|84656|94239|100134934	CENPA|EYA1|H1-0|H1-6|H2AX|H2AZ1|MCM2|MCM3|MCM4|MCM5|MCM6|MCM7|NFYA|PCNA|RAG1|RAG2|ST18|LEF1|MEAF6|GLYR1|H2AZ2|TEN1
GO:0044815	GO Cellular Components	20	DNA packaging complex		-4.35201	2.9588	4.92021	30198	209	879	18	605|1058|3005|3010|3014|3015|10051|10403|10592|10735|55274|57082|57405|64769|83540|84656|94239|100134934	BCL7A|CENPA|H1-0|H1-6|H2AX|H2AZ1|SMC4|NDC80|SMC2|STAG2|PHF10|KNL1|SPC25|MEAF6|NUF2|GLYR1|H2AZ2|TEN1
GO:0090575	GO Cellular Components	20	RNA polymerase II transcription regulator complex		-6.11766	3.26514	6.1258	30198	242	879	23	406|429|1390|1870|2494|4602|4618|4800|5469|5914|6258|6872|6932|7029|9282|10025|10499|51176|56938|60468|79733|83463|144455	ARNTL|ASCL1|CREM|E2F2|NR5A2|MYB|MYF6|NFYA|MED1|RARA|RXRG|TAF1|TCF7|TFDP2|MED14|MED16|NCOA2|LEF1|ARNTL2|BACH2|E2F8|MXD3|E2F7
GO:0005667	GO Cellular Components	20	transcription regulator complex		-5.37997	2.35973	5.28151	30198	495	879	34	406|429|1390|1870|2494|2672|3005|3146|3164|3642|4602|4618|4800|5469|5914|5933|6258|6659|6872|6932|7029|9219|9282|10025|10499|10736|51176|56938|60468|79733|83463|117154|144455|286826	ARNTL|ASCL1|CREM|E2F2|NR5A2|GFI1|H1-0|HMGB1|NR4A1|INSM1|MYB|MYF6|NFYA|MED1|RARA|RBL1|RXRG|SOX4|TAF1|TCF7|TFDP2|MTA2|MED14|MED16|NCOA2|SIX2|LEF1|ARNTL2|BACH2|E2F8|MXD3|DACH2|E2F7|LIN9
GO:0008134	GO Molecular Functions	21	transcription factor binding		-2.55455	1.73218	3.12328	30198	595	879	30	406|429|1063|1390|2146|2494|2625|3146|3148|3164|3670|5111|5469|5798|5914|6789|6872|7029|8204|9219|9282|10025|10499|23082|28514|51176|114548|117854|168002|340061	ARNTL|ASCL1|CENPF|CREM|EZH2|NR5A2|GATA3|HMGB1|HMGB2|NR4A1|ISL1|PCNA|MED1|PTPRN|RARA|STK4|TAF1|TFDP2|NRIP1|MTA2|MED14|MED16|NCOA2|PPRC1|DLL1|LEF1|NLRP3|TRIM6|DACT2|STING1
GO:0045165	GO Biological Processes	19	cell fate commitment	19_GO:0032502 developmental process	-6.05525	3.23838	6.07858	30198	244	879	23	429|836|2138|2290|2625|3169|3170|3670|4063|4618|5371|5897|5914|7471|8456|9760|10736|23040|23269|28514|55079|55553|123169	ASCL1|CASP3|EYA1|FOXG1|GATA3|FOXA1|FOXA2|ISL1|LY9|MYF6|PML|RAG2|RARA|WNT1|FOXN1|TOX|SIX2|MYT1L|MGA|DLL1|FEZF2|SOX6|LEO1
GO:0045664	GO Biological Processes	19	regulation of neuron differentiation	19_GO:0032502 developmental process	-4.29457	3.04184	4.91441	30198	192	879	17	429|1600|1894|2138|2290|3169|3670|5469|5914|5979|6935|26281|28514|55079|152330|221336|259266	ASCL1|DAB1|ECT2|EYA1|FOXG1|FOXA1|ISL1|MED1|RARA|RET|ZEB1|FGF20|DLL1|FEZF2|CNTN4|BEND6|ASPM
GO:0048663	GO Biological Processes	19	neuron fate commitment	19_GO:0032502 developmental process	-4.13477	4.98701	5.44129	30198	62	879	9	429|2138|2290|3169|3670|7471|23040|28514|55079	ASCL1|EYA1|FOXG1|FOXA1|ISL1|WNT1|MYT1L|DLL1|FEZF2
GO:0048665	GO Biological Processes	19	neuron fate specification	19_GO:0032502 developmental process	-3.79567	7.10792	5.69788	30198	29	879	6	429|2138|3169|3670|23040|28514	ASCL1|EYA1|FOXA1|ISL1|MYT1L|DLL1
GO:0001709	GO Biological Processes	19	cell fate determination	19_GO:0032502 developmental process	-3.71739	5.72582	5.30661	30198	42	879	7	429|2290|2625|3670|7471|28514|55079	ASCL1|FOXG1|GATA3|ISL1|WNT1|DLL1|FEZF2
GO:0045666	GO Biological Processes	19	positive regulation of neuron differentiation	19_GO:0032502 developmental process	-3.49813	3.77527	4.59086	30198	91	879	10	429|1600|1894|2290|3169|5914|6935|26281|55079|221336	ASCL1|DAB1|ECT2|FOXG1|FOXA1|RARA|ZEB1|FGF20|FEZF2|BEND6
GO:0001708	GO Biological Processes	19	cell fate specification	19_GO:0032502 developmental process	-3.12258	3.68089	4.26026	30198	84	879	9	429|2138|3169|3170|3670|10736|23040|23269|28514	ASCL1|EYA1|FOXA1|FOXA2|ISL1|SIX2|MYT1L|MGA|DLL1
GO:0045665	GO Biological Processes	19	negative regulation of neuron differentiation	19_GO:0032502 developmental process	-2.9378	3.81722	4.14398	30198	72	879	8	429|2290|3670|5469|28514|55079|152330|259266	ASCL1|FOXG1|ISL1|MED1|DLL1|FEZF2|CNTN4|ASPM
GO:0048664	GO Biological Processes	19	neuron fate determination	19_GO:0032502 developmental process	-2.90885	12.8831	5.8203	30198	8	879	3	2290|7471|55079	FOXG1|WNT1|FEZF2
GO:0071407	GO Biological Processes	19	cellular response to organic cyclic compound	19_GO:0050896 response to stimulus	-6.03205	2.44907	5.68602	30198	505	879	36	26|107|199|333|641|672|836|846|890|1111|1785|2146|2770|2774|3015|3600|3670|3753|5063|5244|5251|5469|5888|6258|6262|6294|6872|7124|8074|8204|8313|10021|23209|50632|51617|340061	AOC1|ADCY1|AIF1|APLP1|BLM|BRCA1|CASP3|CASR|CCNA2|CHEK1|DNM2|EZH2|GNAI1|GNAL|H2AZ1|IL15|ISL1|KCNE1|PAK3|ABCB4|PHEX|MED1|RAD51|RXRG|RYR2|SAFB|TAF1|TNF|FGF23|NRIP1|AXIN2|HCN4|MLC1|CALY|NSG2|STING1
GO:0071312	GO Biological Processes	19	cellular response to alkaloid	19_GO:0050896 response to stimulus	-5.13508	7.63443	6.89647	30198	36	879	8	199|641|836|890|1111|1644|5888|6262	AIF1|BLM|CASP3|CCNA2|CHEK1|DDC|RAD51|RYR2
GO:0043279	GO Biological Processes	19	response to alkaloid	19_GO:0050896 response to stimulus	-4.59632	4.2501	5.55128	30198	97	879	12	199|641|836|890|1111|1644|1785|4986|5122|5888|6262|7852	AIF1|BLM|CASP3|CCNA2|CHEK1|DDC|DNM2|OPRK1|PCSK1|RAD51|RYR2|CXCR4
GO:1901699	GO Biological Processes	19	cellular response to nitrogen compound	19_GO:0050896 response to stimulus	-4.15391	1.98615	4.36612	30198	640	879	37	26|186|199|333|546|641|672|836|846|890|948|990|1111|1644|1785|2146|2534|2774|3164|3645|3667|3753|5888|6001|6121|6262|6872|6935|7124|7253|7471|9847|10021|50632|51617|81565|340061	AOC1|AGTR2|AIF1|APLP1|ATRX|BLM|BRCA1|CASP3|CASR|CCNA2|CD36|CDC6|CHEK1|DDC|DNM2|EZH2|FYN|GNAL|NR4A1|INSRR|IRS1|KCNE1|RAD51|RGS10|RPE65|RYR2|TAF1|ZEB1|TNF|TSHR|WNT1|C2CD5|HCN4|CALY|NSG2|NDEL1|STING1
GO:0071417	GO Biological Processes	19	cellular response to organonitrogen compound	19_GO:0050896 response to stimulus	-3.98066	2.01391	4.26911	30198	580	879	34	26|186|199|333|641|672|836|846|890|948|990|1111|1644|1785|2146|2534|2774|3164|3645|3667|3753|5888|6121|6262|6872|6935|7124|7253|7471|9847|10021|50632|51617|81565	AOC1|AGTR2|AIF1|APLP1|BLM|BRCA1|CASP3|CASR|CCNA2|CD36|CDC6|CHEK1|DDC|DNM2|EZH2|FYN|GNAL|NR4A1|INSRR|IRS1|KCNE1|RAD51|RPE65|RYR2|TAF1|ZEB1|TNF|TSHR|WNT1|C2CD5|HCN4|CALY|NSG2|NDEL1
GO:0007062	GO Biological Processes	19	sister chromatid cohesion	19_GO:0009987 cellular process	-6.00189	7.15728	7.3921	30198	48	879	10	699|701|991|3835|5347|10735|79892|113130|151648|157570	BUB1|BUB1B|CDC20|KIF22|PLK1|STAG2|MCMBP|CDCA5|SGO1|ESCO2
GO:0070192	GO Biological Processes	19	chromosome organization involved in meiotic cell cycle	19_GO:0022414 reproductive process	-4.15652	4.52039	5.32056	30198	76	879	10	472|546|699|701|5888|9134|10051|10592|10735|151648	ATM|ATRX|BUB1|BUB1B|RAD51|CCNE2|SMC4|SMC2|STAG2|SGO1
GO:0007135	GO Biological Processes	19	meiosis II	19_GO:0022414 reproductive process	-4.01997	10.1044	6.50146	30198	17	879	5	699|701|10735|84930|151648	BUB1|BUB1B|STAG2|MASTL|SGO1
GO:0061983	GO Biological Processes	19	meiosis II cell cycle process	19_GO:0022414 reproductive process	-4.01997	10.1044	6.50146	30198	17	879	5	699|701|10735|84930|151648	BUB1|BUB1B|STAG2|MASTL|SGO1
GO:0045144	GO Biological Processes	19	meiotic sister chromatid segregation	19_GO:0022414 reproductive process	-3.00835	8.58874	5.25723	30198	16	879	4	699|701|10735|151648	BUB1|BUB1B|STAG2|SGO1
GO:0051177	GO Biological Processes	19	meiotic sister chromatid cohesion	19_GO:0022414 reproductive process	-3.00835	8.58874	5.25723	30198	16	879	4	699|701|10735|151648	BUB1|BUB1B|STAG2|SGO1
GO:0070601	GO Biological Processes	19	centromeric sister chromatid cohesion	19_GO:0009987 cellular process	-2.90885	12.8831	5.8203	30198	8	879	3	699|701|151648	BUB1|BUB1B|SGO1
GO:0008037	GO Biological Processes	19	cell recognition	19_GO:0009987 cellular process	-5.99894	3.43549	6.13232	30198	210	879	21	836|921|923|948|1236|1739|1826|2290|6091|6363|7783|7784|7852|10666|28526|30835|55079|56253|57142|152330|100423062	CASP3|CD5|CD6|CD36|CCR7|DLG1|DSCAM|FOXG1|ROBO1|CCL19|ZP2|ZP3|CXCR4|CD226|TRDC|CD209|FEZF2|CRTAM|RTN4|CNTN4|IGLL5
GO:0008038	GO Biological Processes	19	neuron recognition	19_GO:0032502 developmental process	-4.10684	5.60897	5.59071	30198	49	879	8	836|1826|2290|6091|7852|55079|57142|152330	CASP3|DSCAM|FOXG1|ROBO1|CXCR4|FEZF2|RTN4|CNTN4
GO:0007413	GO Biological Processes	19	axonal fasciculation	19_GO:0032502 developmental process	-2.46443	6.24635	4.26226	30198	22	879	4	836|55079|57142|152330	CASP3|FEZF2|RTN4|CNTN4
GO:0106030	GO Biological Processes	19	neuron projection fasciculation	19_GO:0032502 developmental process	-2.46443	6.24635	4.26226	30198	22	879	4	836|55079|57142|152330	CASP3|FEZF2|RTN4|CNTN4
GO:0048732	GO Biological Processes	19	gland development	19_GO:0032502 developmental process	-5.98733	2.64926	5.76402	30198	402	879	31	100|326|429|472|780|887|1036|2146|2625|3169|3642|3670|5111|5122|5324|5371|5469|5896|5914|6356|6790|7124|7471|8456|9076|9133|51176|57864|79733|137964|144455	ADA|AIRE|ASCL1|ATM|DDR1|CCKBR|CDO1|EZH2|GATA3|FOXA1|INSM1|ISL1|PCNA|PCSK1|PLAG1|PML|MED1|RAG1|RARA|CCL11|AURKA|TNF|WNT1|FOXN1|CLDN1|CCNB2|LEF1|SLC46A2|E2F8|GPAT4|E2F7
GO:0031100	GO Biological Processes	19	animal organ regeneration	19_GO:0032502 developmental process	-3.97102	4.75684	5.25001	30198	65	879	9	890|983|2146|5111|5469|6790|7124|7471|9076	CCNA2|CDK1|EZH2|PCNA|MED1|AURKA|TNF|WNT1|CLDN1
GO:0031099	GO Biological Processes	19	regeneration	19_GO:0032502 developmental process	-3.91467	3.22798	4.72054	30198	149	879	14	337|890|983|2146|3670|4747|5111|5469|6790|7124|7294|7471|9076|55909	APOA4|CCNA2|CDK1|EZH2|ISL1|NEFL|PCNA|MED1|AURKA|TNF|TXK|WNT1|CLDN1|BIN3
GO:0045120	GO Cellular Components	20	pronucleus		-3.24782	9.8157	5.7126	30198	14	879	4	890|1063|2146|6790	CCNA2|CENPF|EZH2|AURKA
GO:0001889	GO Biological Processes	19	liver development	19_GO:0032502 developmental process	-3.04946	3.09758	4.01966	30198	122	879	11	100|2146|5111|5469|5914|6790|7124|7471|9076|79733|144455	ADA|EZH2|PCNA|MED1|RARA|AURKA|TNF|WNT1|CLDN1|E2F8|E2F7
GO:0061008	GO Biological Processes	19	hepaticobiliary system development	19_GO:0032502 developmental process	-2.96242	3.02324	3.92478	30198	125	879	11	100|2146|5111|5469|5914|6790|7124|7471|9076|79733|144455	ADA|EZH2|PCNA|MED1|RARA|AURKA|TNF|WNT1|CLDN1|E2F8|E2F7
GO:0097421	GO Biological Processes	19	liver regeneration	19_GO:0032502 developmental process	-2.86253	5.92327	4.59276	30198	29	879	5	2146|5111|6790|7124|9076	EZH2|PCNA|AURKA|TNF|CLDN1
GO:0032153	GO Cellular Components	20	cell division site		-5.97437	5.72582	6.95144	30198	72	879	12	989|1731|1894|4638|5662|6242|10733|23157|54820|55165|79187|84930	SEPTIN7|SEPTIN1|ECT2|MYLK|PSD|RTKN|PLK4|SEPTIN6|NDE1|CEP55|FSD1|MASTL
GO:0032154	GO Cellular Components	20	cleavage furrow		-5.50705	6.36203	6.82853	30198	54	879	10	989|1894|4638|5662|10733|23157|54820|55165|79187|84930	SEPTIN7|ECT2|MYLK|PSD|PLK4|SEPTIN6|NDE1|CEP55|FSD1|MASTL
GO:0005940	GO Cellular Components	20	septin ring		-2.15261	7.36177	4.12245	30198	14	879	3	989|1731|23157	SEPTIN7|SEPTIN1|SEPTIN6
GO:0031105	GO Cellular Components	20	septin complex		-2.15261	7.36177	4.12245	30198	14	879	3	989|1731|23157	SEPTIN7|SEPTIN1|SEPTIN6
GO:0032156	GO Cellular Components	20	septin cytoskeleton		-2.0651	6.87099	3.93802	30198	15	879	3	989|1731|23157	SEPTIN7|SEPTIN1|SEPTIN6
GO:0051299	GO Biological Processes	19	centrosome separation	19_GO:0009987 cellular process	-5.96836	21.4718	10.027	30198	8	879	5	3832|4751|6790|54820|81565	KIF11|NEK2|AURKA|NDE1|NDEL1
GO:0007100	GO Biological Processes	19	mitotic centrosome separation	19_GO:0009987 cellular process	-4.99111	22.9033	9.29054	30198	6	879	4	3832|6790|54820|81565	KIF11|AURKA|NDE1|NDEL1
GO:0051642	GO Biological Processes	19	centrosome localization	19_GO:0051179 localization	-3.54744	6.44155	5.33262	30198	32	879	6	1739|6790|54820|81565|117583|259266	DLG1|AURKA|NDE1|NDEL1|PARD3B|ASPM
GO:0061842	GO Biological Processes	19	microtubule organizing center localization	19_GO:0051179 localization	-3.47103	6.24635	5.22113	30198	33	879	6	1739|6790|54820|81565|117583|259266	DLG1|AURKA|NDE1|NDEL1|PARD3B|ASPM
GO:0043203	GO Cellular Components	20	axon hillock		-3.10347	14.7235	6.28751	30198	7	879	3	6790|22974|81565	AURKA|TPX2|NDEL1
GO:0018108	GO Biological Processes	19	peptidyl-tyrosine phosphorylation	19_GO:0008152 metabolic process	-5.88069	4.00023	6.29211	30198	146	879	17	640|780|2045|2046|2534|3600|3645|3702|3932|4914|5979|7272|7294|7535|9833|10006|55872	BLK|DDR1|EPHA7|EPHA8|FYN|IL15|INSRR|ITK|LCK|NTRK1|RET|TTK|TXK|ZAP70|MELK|ABI1|PBK
GO:0018212	GO Biological Processes	19	peptidyl-tyrosine modification	19_GO:0008152 metabolic process	-5.757	3.91969	6.1861	30198	149	879	17	640|780|2045|2046|2534|3600|3645|3702|3932|4914|5979|7272|7294|7535|9833|10006|55872	BLK|DDR1|EPHA7|EPHA8|FYN|IL15|INSRR|ITK|LCK|NTRK1|RET|TTK|TXK|ZAP70|MELK|ABI1|PBK
GO:0004713	GO Molecular Functions	21	protein tyrosine kinase activity		-4.97335	3.78915	5.64461	30198	136	879	15	640|780|2045|2046|2534|3645|3702|3932|4914|5979|7272|7294|7535|9833|55872	BLK|DDR1|EPHA7|EPHA8|FYN|INSRR|ITK|LCK|NTRK1|RET|TTK|TXK|ZAP70|MELK|PBK
GO:0038083	GO Biological Processes	19	peptidyl-tyrosine autophosphorylation	19_GO:0008152 metabolic process	-3.88916	9.54304	6.27756	30198	18	879	5	780|3702|3932|4914|7294	DDR1|ITK|LCK|NTRK1|TXK
GO:0004715	GO Molecular Functions	21	non-membrane spanning protein tyrosine kinase activity		-3.52439	5.3441	5.04944	30198	45	879	7	640|2534|3702|3932|7294|7535|9833	BLK|FYN|ITK|LCK|TXK|ZAP70|MELK
GO:0005004	GO Molecular Functions	21	GPI-linked ephrin receptor activity		-3.10347	14.7235	6.28751	30198	7	879	3	2045|2046|4914	EPHA7|EPHA8|NTRK1
GO:0004714	GO Molecular Functions	21	transmembrane receptor protein tyrosine kinase activity		-2.10354	3.43549	3.2697	30198	60	879	6	780|2045|2046|3645|4914|5979	DDR1|EPHA7|EPHA8|INSRR|NTRK1|RET
GO:0048638	GO Biological Processes	19	regulation of developmental growth	19_GO:0040007 growth	-5.80501	2.8194	5.74537	30198	329	879	27	89|983|1785|1826|2045|3776|3897|5830|5897|6585|6789|6860|7093|7784|7852|9518|9699|10551|23105|26281|28514|51316|54440|57142|57678|81565|137964	ACTN3|CDK1|DNM2|DSCAM|EPHA7|KCNK2|L1CAM|PEX5|RAG2|SLIT1|STK4|SYT4|TLL2|ZP3|CXCR4|GDF15|RIMS2|AGR2|FSTL4|FGF20|DLL1|PLAC8|SASH3|RTN4|GPAM|NDEL1|GPAT4
GO:0040008	GO Biological Processes	19	regulation of growth	19_GO:0040007 growth	-5.2036	2.12131	5.05885	30198	664	879	41	89|186|694|780|983|1785|1826|2045|3776|3897|5371|5645|5830|5897|6585|6789|6860|7093|7784|7852|9133|9518|9699|9928|10495|10551|23105|26281|26585|28514|51196|51316|51379|54440|57142|57678|64769|81565|137964|147138|200845	ACTN3|AGTR2|BTG1|DDR1|CDK1|DNM2|DSCAM|EPHA7|KCNK2|L1CAM|PML|PRSS2|PEX5|RAG2|SLIT1|STK4|SYT4|TLL2|ZP3|CXCR4|CCNB2|GDF15|RIMS2|KIF14|ENOX2|AGR2|FSTL4|FGF20|GREM1|DLL1|PLCE1|PLAC8|CRLF3|SASH3|RTN4|GPAM|MEAF6|NDEL1|GPAT4|TMC8|KCTD6
GO:0048639	GO Biological Processes	19	positive regulation of developmental growth	19_GO:0040007 growth	-3.87238	3.04926	4.62563	30198	169	879	15	89|983|1826|3897|5830|5897|6860|7784|7852|9699|10551|28514|54440|57678|81565	ACTN3|CDK1|DSCAM|L1CAM|PEX5|RAG2|SYT4|ZP3|CXCR4|RIMS2|AGR2|DLL1|SASH3|GPAM|NDEL1
GO:0045927	GO Biological Processes	19	positive regulation of growth	19_GO:0040007 growth	-2.36097	2.10605	3.10737	30198	261	879	16	89|983|1826|3897|5645|5830|5897|6860|7784|7852|9699|10551|28514|54440|57678|81565	ACTN3|CDK1|DSCAM|L1CAM|PRSS2|PEX5|RAG2|SYT4|ZP3|CXCR4|RIMS2|AGR2|DLL1|SASH3|GPAM|NDEL1
GO:0001558	GO Biological Processes	19	regulation of cell growth	19_GO:0040007 growth	-2.21613	1.80384	2.86895	30198	419	879	22	186|694|780|1785|1826|2045|3897|5371|5645|6585|6860|7852|9699|9928|23105|26585|51196|51379|57142|64769|81565|147138	AGTR2|BTG1|DDR1|DNM2|DSCAM|EPHA7|L1CAM|PML|PRSS2|SLIT1|SYT4|CXCR4|RIMS2|KIF14|FSTL4|GREM1|PLCE1|CRLF3|RTN4|MEAF6|NDEL1|TMC8
GO:0006909	GO Biological Processes	19	phagocytosis	19_GO:0051179 localization	-5.80129	3.22995	5.92933	30198	234	879	22	199|399|948|1130|1785|2209|2534|3146|3385|5657|5880|5914|7409|9844|28526|51411|64005|80208|114786|343702|389610|100423062	AIF1|RHOH|CD36|LYST|DNM2|FCGR1A|FYN|HMGB1|ICAM3|PRTN3|RAC2|RARA|VAV1|ELMO1|TRDC|BIN2|MYO1G|SPG11|XKR4|XKR7|XKR5|IGLL5
GO:0043277	GO Biological Processes	19	apoptotic cell clearance	19_GO:0051179 localization	-5.38834	7.02715	6.92736	30198	44	879	9	399|948|3146|5880|5914|80208|114786|343702|389610	RHOH|CD36|HMGB1|RAC2|RARA|SPG11|XKR4|XKR7|XKR5
GO:0006897	GO Biological Processes	19	endocytosis	19_GO:0051179 localization	-4.52654	2.20755	4.70481	30198	498	879	32	199|333|399|433|921|923|948|1184|1785|1803|2209|3579|4065|5880|6861|8527|9844|9892|23149|23209|23431|28514|28526|30835|50632|51411|55909|114786|126432|343702|389610|100423062	AIF1|APLP1|RHOH|ASGR2|CD5|CD6|CD36|CLCN5|DNM2|DPP4|FCGR1A|CXCR2|LY75|RAC2|SYT5|DGKD|ELMO1|SNAP91|FCHO1|MLC1|AP4E1|DLL1|TRDC|CD209|CALY|BIN2|BIN3|XKR4|RINL|XKR7|XKR5|IGLL5
GO:0099024	GO Biological Processes	19	plasma membrane invagination	19_GO:0009987 cellular process	-4.19701	3.63101	5.06261	30198	123	879	13	199|399|948|2209|5880|9212|9844|28526|51411|114786|343702|389610|100423062	AIF1|RHOH|CD36|FCGR1A|RAC2|AURKB|ELMO1|TRDC|BIN2|XKR4|XKR7|XKR5|IGLL5
GO:0043652	GO Biological Processes	19	engulfment of apoptotic cell	19_GO:0051179 localization	-4.16071	10.7359	6.74473	30198	16	879	5	399|5880|114786|343702|389610	RHOH|RAC2|XKR4|XKR7|XKR5
GO:0010324	GO Biological Processes	19	membrane invagination	19_GO:0009987 cellular process	-3.9494	3.43549	4.81846	30198	130	879	13	199|399|948|2209|5880|9212|9844|28526|51411|114786|343702|389610|100423062	AIF1|RHOH|CD36|FCGR1A|RAC2|AURKB|ELMO1|TRDC|BIN2|XKR4|XKR7|XKR5|IGLL5
GO:0006911	GO Biological Processes	19	phagocytosis, engulfment	19_GO:0051179 localization	-3.90251	3.61631	4.84591	30198	114	879	12	199|399|948|2209|5880|9844|28526|51411|114786|343702|389610|100423062	AIF1|RHOH|CD36|FCGR1A|RAC2|ELMO1|TRDC|BIN2|XKR4|XKR7|XKR5|IGLL5
GO:0070782	GO Biological Processes	19	phosphatidylserine exposure on apoptotic cell surface	19_GO:0051179 localization	-2.90885	12.8831	5.8203	30198	8	879	3	114786|343702|389610	XKR4|XKR7|XKR5
GO:1902742	GO Biological Processes	19	apoptotic process involved in development	19_GO:0032502 developmental process	-2.79376	5.72582	4.48401	30198	30	879	5	1111|51176|114786|343702|389610	CHEK1|LEF1|XKR4|XKR7|XKR5
GO:0097194	GO Biological Processes	19	execution phase of apoptosis	19_GO:0009987 cellular process	-2.54084	4.20673	3.88978	30198	49	879	6	836|7153|63924|114786|343702|389610	CASP3|TOP2A|CIDEC|XKR4|XKR7|XKR5
GO:0017121	GO Biological Processes	19	plasma membrane phospholipid scrambling	19_GO:0051179 localization	-2.39146	5.97477	4.13252	30198	23	879	4	50636|114786|343702|389610	ANO7|XKR4|XKR7|XKR5
GO:0005657	GO Cellular Components	20	replication fork		-5.73351	5.99848	6.87661	30198	63	879	11	641|1111|3014|4172|5111|5429|5984|11169|29128|55388|80119	BLM|CHEK1|H2AX|MCM3|PCNA|POLH|RFC4|WDHD1|UHRF1|MCM10|PIF1
GO:0032655	GO Biological Processes	19	regulation of interleukin-12 production	19_GO:0032501 multicellular organismal process	-5.73351	5.99848	6.87661	30198	63	879	11	948|959|1236|3146|3593|3603|3670|4050|6363|51311|201633	CD36|CD40LG|CCR7|HMGB1|IL12B|IL16|ISL1|LTB|CCL19|TLR8|TIGIT
GO:0032735	GO Biological Processes	19	positive regulation of interleukin-12 production	19_GO:0048518 positive regulation of biological process	-5.56709	7.36177	7.14361	30198	42	879	9	948|959|1236|3146|3593|3603|3670|4050|6363	CD36|CD40LG|CCR7|HMGB1|IL12B|IL16|ISL1|LTB|CCL19
GO:0032732	GO Biological Processes	19	positive regulation of interleukin-1 production	19_GO:0048518 positive regulation of biological process	-4.25724	4.64256	5.4321	30198	74	879	10	948|3098|3146|3603|3670|6363|7124|22861|51311|114548	CD36|HK1|HMGB1|IL16|ISL1|CCL19|TNF|NLRP1|TLR8|NLRP3
GO:0032652	GO Biological Processes	19	regulation of interleukin-1 production	19_GO:0032501 multicellular organismal process	-3.9494	3.43549	4.81846	30198	130	879	13	948|1236|3098|3146|3603|3670|5371|6363|7124|7850|22861|51311|114548	CD36|CCR7|HK1|HMGB1|IL16|ISL1|PML|CCL19|TNF|IL1R2|NLRP1|TLR8|NLRP3
GO:0032731	GO Biological Processes	19	positive regulation of interleukin-1 beta production	19_GO:0048518 positive regulation of biological process	-3.32837	4.36253	4.62597	30198	63	879	8	948|3098|3670|6363|7124|22861|51311|114548	CD36|HK1|ISL1|CCL19|TNF|NLRP1|TLR8|NLRP3
GO:0032651	GO Biological Processes	19	regulation of interleukin-1 beta production	19_GO:0032501 multicellular organismal process	-2.81928	3.09504	3.82883	30198	111	879	10	948|1236|3098|3670|5371|6363|7124|22861|51311|114548	CD36|CCR7|HK1|ISL1|PML|CCL19|TNF|NLRP1|TLR8|NLRP3
GO:0032755	GO Biological Processes	19	positive regulation of interleukin-6 production	19_GO:0048518 positive regulation of biological process	-2.13018	2.8334	3.13151	30198	97	879	8	199|948|3146|3603|3670|3929|7124|51311	AIF1|CD36|HMGB1|IL16|ISL1|LBP|TNF|TLR8
GO:0010997	GO Molecular Functions	21	anaphase-promoting complex binding		-5.62676	19.0861	9.396	30198	9	879	5	899|991|5347|26271|63967	CCNF|CDC20|PLK1|FBXO5|CLSPN
GO:1904666	GO Biological Processes	19	regulation of ubiquitin protein ligase activity	19_GO:0065007 biological regulation	-4.28943	8.58874	6.43962	30198	24	879	6	991|5347|9532|11065|26271|84930	CDC20|PLK1|BAG2|UBE2C|FBXO5|MASTL
GO:1904668	GO Biological Processes	19	positive regulation of ubiquitin protein ligase activity	19_GO:0048518 positive regulation of biological process	-3.69942	12.4927	6.60101	30198	11	879	4	991|5347|11065|84930	CDC20|PLK1|UBE2C|MASTL
GO:0051438	GO Biological Processes	19	regulation of ubiquitin-protein transferase activity	19_GO:0065007 biological regulation	-3.68636	4.90785	5.06813	30198	56	879	8	648|701|991|5347|9532|11065|26271|84930	BMI1|BUB1B|CDC20|PLK1|BAG2|UBE2C|FBXO5|MASTL
GO:0051443	GO Biological Processes	19	positive regulation of ubiquitin-protein transferase activity	19_GO:0048518 positive regulation of biological process	-2.6644	5.36796	4.28052	30198	32	879	5	648|991|5347|11065|84930	BMI1|CDC20|PLK1|UBE2C|MASTL
GO:0051444	GO Biological Processes	19	negative regulation of ubiquitin-protein transferase activity	19_GO:0048519 negative regulation of biological process	-2.46443	6.24635	4.26226	30198	22	879	4	701|991|9532|26271	BUB1B|CDC20|BAG2|FBXO5
GO:0031396	GO Biological Processes	19	regulation of protein ubiquitination	19_GO:0008152 metabolic process	-2.39457	2.25807	3.1904	30198	213	879	14	330|648|672|701|991|2534|5347|6659|6872|9532|11065|26271|55215|84930	BIRC3|BMI1|BRCA1|BUB1B|CDC20|FYN|PLK1|SOX4|TAF1|BAG2|UBE2C|FBXO5|FANCI|MASTL
GO:1903320	GO Biological Processes	19	regulation of protein modification by small protein conjugation or removal	19_GO:0008152 metabolic process	-2.08876	2.02088	2.83464	30198	255	879	15	330|648|672|701|991|2534|5347|6659|6872|9532|11065|23551|26271|55215|84930	BIRC3|BMI1|BRCA1|BUB1B|CDC20|FYN|PLK1|SOX4|TAF1|BAG2|UBE2C|RASD2|FBXO5|FANCI|MASTL
GO:0046631	GO Biological Processes	19	alpha-beta T cell activation	19_GO:0002376 immune system process	-5.59241	5.28538	6.56161	30198	78	879	12	915|916|919|2625|3146|3593|3600|3702|4063|7535|9760|51176	CD3D|CD3E|CD247|GATA3|HMGB1|IL12B|IL15|ITK|LY9|ZAP70|TOX|LEF1
GO:0046632	GO Biological Processes	19	alpha-beta T cell differentiation	19_GO:0002376 immune system process	-3.57842	4.73861	4.93463	30198	58	879	8	2625|3146|3593|3702|4063|7535|9760|51176	GATA3|HMGB1|IL12B|ITK|LY9|ZAP70|TOX|LEF1
GO:0002366	GO Biological Processes	19	leukocyte activation involved in immune response	19_GO:0002376 immune system process	-3.5718	2.86291	4.3405	30198	180	879	15	100|959|2625|3146|3593|3929|4063|5897|9156|10814|27040|28514|51176|51744|116449	ADA|CD40LG|GATA3|HMGB1|IL12B|LBP|LY9|RAG2|EXO1|CPLX2|LAT|DLL1|LEF1|CD244|CLNK
GO:0002263	GO Biological Processes	19	cell activation involved in immune response	19_GO:0002376 immune system process	-3.46917	2.80068	4.24213	30198	184	879	15	100|959|2625|3146|3593|3929|4063|5897|9156|10814|27040|28514|51176|51744|116449	ADA|CD40LG|GATA3|HMGB1|IL12B|LBP|LY9|RAG2|EXO1|CPLX2|LAT|DLL1|LEF1|CD244|CLNK
GO:0002285	GO Biological Processes	19	lymphocyte activation involved in immune response	19_GO:0002376 immune system process	-2.9911	3.04762	3.95608	30198	124	879	11	100|959|2625|3146|3593|4063|5897|9156|28514|51176|51744	ADA|CD40LG|GATA3|HMGB1|IL12B|LY9|RAG2|EXO1|DLL1|LEF1|CD244
GO:0043367	GO Biological Processes	19	CD4-positive, alpha-beta T cell differentiation	19_GO:0002376 immune system process	-2.94828	5.02755	4.46829	30198	41	879	6	2625|3146|3593|4063|9760|51176	GATA3|HMGB1|IL12B|LY9|TOX|LEF1
GO:0035710	GO Biological Processes	19	CD4-positive, alpha-beta T cell activation	19_GO:0002376 immune system process	-2.68293	4.48108	4.09107	30198	46	879	6	2625|3146|3593|4063|9760|51176	GATA3|HMGB1|IL12B|LY9|TOX|LEF1
GO:0002294	GO Biological Processes	19	CD4-positive, alpha-beta T cell differentiation involved in immune response	19_GO:0002376 immune system process	-2.60344	5.2053	4.18508	30198	33	879	5	2625|3146|3593|4063|51176	GATA3|HMGB1|IL12B|LY9|LEF1
GO:0042093	GO Biological Processes	19	T-helper cell differentiation	19_GO:0002376 immune system process	-2.60344	5.2053	4.18508	30198	33	879	5	2625|3146|3593|4063|51176	GATA3|HMGB1|IL12B|LY9|LEF1
GO:0002287	GO Biological Processes	19	alpha-beta T cell activation involved in immune response	19_GO:0002376 immune system process	-2.54475	5.0522	4.09343	30198	34	879	5	2625|3146|3593|4063|51176	GATA3|HMGB1|IL12B|LY9|LEF1
GO:0002293	GO Biological Processes	19	alpha-beta T cell differentiation involved in immune response	19_GO:0002376 immune system process	-2.54475	5.0522	4.09343	30198	34	879	5	2625|3146|3593|4063|51176	GATA3|HMGB1|IL12B|LY9|LEF1
GO:0002292	GO Biological Processes	19	T cell differentiation involved in immune response	19_GO:0002376 immune system process	-2.33	4.52039	3.75983	30198	38	879	5	2625|3146|3593|4063|51176	GATA3|HMGB1|IL12B|LY9|LEF1
GO:0030330	GO Biological Processes	19	DNA damage response, signal transduction by p53 class mediator	19_GO:0023052 signaling	-5.56709	7.36177	7.14361	30198	42	879	9	472|546|675|2305|5371|6672|8493|51512|144455	ATM|ATRX|BRCA2|FOXM1|PML|SP100|PPM1D|GTSE1|E2F7
GO:0072331	GO Biological Processes	19	signal transduction by p53 class mediator	19_GO:0023052 signaling	-3.65877	3.94884	4.76926	30198	87	879	10	472|546|675|1870|2305|5371|6672|8493|51512|144455	ATM|ATRX|BRCA2|E2F2|FOXM1|PML|SP100|PPM1D|GTSE1|E2F7
GO:0070087	GO Molecular Functions	21	chromo shadow domain binding		-3.337	17.1775	6.86186	30198	6	879	3	546|3930|6672	ATRX|LBR|SP100
GO:0006978	GO Biological Processes	19	DNA damage response, signal transduction by p53 class mediator resulting in transcription of p21 class mediator	19_GO:0023052 signaling	-2.24794	7.92807	4.32603	30198	13	879	3	675|2305|6672	BRCA2|FOXM1|SP100
GO:0042772	GO Biological Processes	19	DNA damage response, signal transduction resulting in transcription	19_GO:0023052 signaling	-2.15261	7.36177	4.12245	30198	14	879	3	675|2305|6672	BRCA2|FOXM1|SP100
GO:0030261	GO Biological Processes	19	chromosome condensation	19_GO:0009987 cellular process	-5.47642	7.19057	7.03375	30198	43	879	9	983|3005|3010|5347|7153|10051|10592|51203|113130	CDK1|H1-0|H1-6|PLK1|TOP2A|SMC4|SMC2|NUSAP1|CDCA5
GO:0007076	GO Biological Processes	19	mitotic chromosome condensation	19_GO:0009987 cellular process	-4.01997	10.1044	6.50146	30198	17	879	5	5347|10051|10592|51203|113130	PLK1|SMC4|SMC2|NUSAP1|CDCA5
GO:0060627	GO Biological Processes	19	regulation of vesicle-mediated transport	19_GO:0051179 localization	-5.4573	2.31173	5.3005	30198	535	879	36	107|345|640|720|948|1731|1785|3146|3190|3208|3561|3600|5657|5788|5880|6363|6853|6860|6861|7124|7784|8527|8898|9699|9847|9892|10814|26585|27445|28514|50632|57586|79772|112476|115827|148281	ADCY1|APOC3|BLK|C4A|CD36|SEPTIN1|DNM2|HMGB1|HNRNPK|HPCA|IL2RG|IL15|PRTN3|PTPRC|RAC2|CCL19|SYN1|SYT4|SYT5|TNF|ZP3|DGKD|MTMR2|RIMS2|C2CD5|SNAP91|CPLX2|GREM1|PCLO|DLL1|CALY|SYT13|MCTP1|PRRT2|RAB3C|SYT6
GO:1903530	GO Biological Processes	19	regulation of secretion by cell	19_GO:0051179 localization	-4.73789	2.17044	4.81434	30198	554	879	35	41|107|406|640|846|886|1731|2696|3170|3593|3667|3670|3741|4826|4986|5122|5880|6447|6659|6853|6860|6861|7124|7784|8074|9699|10814|25924|26281|27445|57586|65985|79772|115827|148281	ASIC1|ADCY1|ARNTL|BLK|CASR|CCKAR|SEPTIN1|GIPR|FOXA2|IL12B|IRS1|ISL1|KCNA5|NNAT|OPRK1|PCSK1|RAC2|SCG5|SOX4|SYN1|SYT4|SYT5|TNF|ZP3|FGF23|RIMS2|CPLX2|MYRIP|FGF20|PCLO|SYT13|AACS|MCTP1|RAB3C|SYT6
GO:0051046	GO Biological Processes	19	regulation of secretion	19_GO:0051179 localization	-4.5896	2.08382	4.68239	30198	610	879	37	41|100|107|406|640|846|886|1731|2696|3170|3593|3667|3670|3741|4826|4986|5122|5880|6447|6659|6853|6860|6861|7032|7124|7784|8074|9699|10814|25924|26281|27445|57586|65985|79772|115827|148281	ASIC1|ADA|ADCY1|ARNTL|BLK|CASR|CCKAR|SEPTIN1|GIPR|FOXA2|IL12B|IRS1|ISL1|KCNA5|NNAT|OPRK1|PCSK1|RAC2|SCG5|SOX4|SYN1|SYT4|SYT5|TFF2|TNF|ZP3|FGF23|RIMS2|CPLX2|MYRIP|FGF20|PCLO|SYT13|AACS|MCTP1|RAB3C|SYT6
GO:0017157	GO Biological Processes	19	regulation of exocytosis	19_GO:0051179 localization	-2.48645	2.31235	3.28848	30198	208	879	14	107|640|1731|5880|6853|6860|6861|7784|9699|10814|27445|57586|115827|148281	ADCY1|BLK|SEPTIN1|RAC2|SYN1|SYT4|SYT5|ZP3|RIMS2|CPLX2|PCLO|SYT13|RAB3C|SYT6
GO:0007159	GO Biological Processes	19	leukocyte cell-cell adhesion	19_GO:0009987 cellular process	-5.35729	6.13481	6.65939	30198	56	879	10	337|959|5788|5880|6402|6793|7124|7535|30835|83706	APOA4|CD40LG|PTPRC|RAC2|SELL|STK10|TNF|ZAP70|CD209|FERMT3
GO:0071593	GO Biological Processes	19	lymphocyte aggregation	19_GO:0009987 cellular process	-3.6285	20.613	7.59411	30198	5	879	3	5880|6793|7535	RAC2|STK10|ZAP70
GO:0070486	GO Biological Processes	19	leukocyte aggregation	19_GO:0009987 cellular process	-2.46796	9.36953	4.80717	30198	11	879	3	5880|6793|7535	RAC2|STK10|ZAP70
GO:0005769	GO Cellular Components	20	early endosome		-5.35528	2.51378	5.34361	30198	410	879	30	337|345|913|920|926|1184|2046|2209|3833|4642|4914|4952|5371|5979|7852|8898|8905|9595|10457|22906|23209|23245|23646|23673|27074|51375|51617|57679|81614|124460	APOA4|APOC3|CD1E|CD4|CD8B|CLCN5|EPHA8|FCGR1A|KIFC1|MYO1D|NTRK1|OCRL|PML|RET|CXCR4|MTMR2|AP1S2|CYTIP|GPNMB|TRAK1|MLC1|ASTN2|PLD3|STX12|LAMP3|SNX7|NSG2|ALS2|NIPA2|SNX20
GO:0031901	GO Cellular Components	20	early endosome membrane		-3.00527	2.62825	3.82541	30198	183	879	14	926|2046|2209|4914|4952|5371|8898|10457|23646|23673|27074|51375|51617|124460	CD8B|EPHA8|FCGR1A|NTRK1|OCRL|PML|MTMR2|GPNMB|PLD3|STX12|LAMP3|SNX7|NSG2|SNX20
GO:0010008	GO Cellular Components	20	endosome membrane		-2.06087	1.66028	2.67567	30198	538	879	26	535|909|912|926|1184|2046|2209|3120|4914|4952|5371|5662|5979|6861|8898|9744|10457|11311|23646|23673|27074|51311|51375|51617|64137|124460	ATP6V0A1|CD1A|CD1D|CD8B|CLCN5|EPHA8|FCGR1A|HLA-DQB2|NTRK1|OCRL|PML|PSD|RET|SYT5|MTMR2|ACAP1|GPNMB|VPS45|PLD3|STX12|LAMP3|TLR8|SNX7|NSG2|ABCG4|SNX20
GO:0002437	GO Biological Processes	19	inflammatory response to antigenic stimulus	19_GO:0002376 immune system process	-5.33456	8.08352	7.15559	30198	34	879	8	923|2209|2625|3146|3148|3568|7124|9240	CD6|FCGR1A|GATA3|HMGB1|HMGB2|IL5RA|TNF|PNMA1
GO:0002438	GO Biological Processes	19	acute inflammatory response to antigenic stimulus	19_GO:0002376 immune system process	-2.46796	9.36953	4.80717	30198	11	879	3	923|2209|2625	CD6|FCGR1A|GATA3
GO:0002526	GO Biological Processes	19	acute inflammatory response	19_GO:0050896 response to stimulus	-2.20929	3.20646	3.31268	30198	75	879	7	923|2209|2625|3929|5265|5345|7124	CD6|FCGR1A|GATA3|LBP|SERPINA1|SERPINF2|TNF
GO:0050878	GO Biological Processes	19	regulation of body fluid levels	19_GO:0065007 biological regulation	-5.29227	2.59283	5.34506	30198	371	879	28	100|360|780|948|959|1036|1311|1511|1606|2629|3170|3925|3932|4986|5265|5345|5469|5800|7409|7454|8525|8527|9076|10551|23657|83706|137964|160851	ADA|AQP3|DDR1|CD36|CD40LG|CDO1|COMP|CTSG|DGKA|GBA|FOXA2|STMN1|LCK|OPRK1|SERPINA1|SERPINF2|MED1|PTPRO|VAV1|WAS|DGKZ|DGKD|CLDN1|AGR2|SLC7A11|FERMT3|GPAT4|DGKH
GO:0009611	GO Biological Processes	19	response to wounding	19_GO:0050896 response to stimulus	-5.27952	2.44828	5.26819	30198	435	879	31	199|337|780|836|948|959|983|1230|1311|1511|1606|2696|3670|3776|3932|4321|4747|4914|5122|5265|6790|7076|7409|7454|7471|8525|8527|9076|23657|83706|160851	AIF1|APOA4|DDR1|CASP3|CD36|CD40LG|CDK1|CCR1|COMP|CTSG|DGKA|GIPR|ISL1|KCNK2|LCK|MMP12|NEFL|NTRK1|PCSK1|SERPINA1|AURKA|TIMP1|VAV1|WAS|WNT1|DGKZ|DGKD|CLDN1|SLC7A11|FERMT3|DGKH
GO:0030168	GO Biological Processes	19	platelet activation	19_GO:0032501 multicellular organismal process	-3.95547	3.9365	4.98965	30198	96	879	11	959|1311|1511|1606|3932|7409|8525|8527|23657|83706|160851	CD40LG|COMP|CTSG|DGKA|LCK|VAV1|DGKZ|DGKD|SLC7A11|FERMT3|DGKH
GO:0007596	GO Biological Processes	19	blood coagulation	19_GO:0032501 multicellular organismal process	-3.27003	2.79633	4.09076	30198	172	879	14	948|959|1311|1511|1606|3932|5265|7409|7454|8525|8527|23657|83706|160851	CD36|CD40LG|COMP|CTSG|DGKA|LCK|SERPINA1|VAV1|WAS|DGKZ|DGKD|SLC7A11|FERMT3|DGKH
GO:0050817	GO Biological Processes	19	coagulation	19_GO:0032501 multicellular organismal process	-3.22001	2.76419	4.04099	30198	174	879	14	948|959|1311|1511|1606|3932|5265|7409|7454|8525|8527|23657|83706|160851	CD36|CD40LG|COMP|CTSG|DGKA|LCK|SERPINA1|VAV1|WAS|DGKZ|DGKD|SLC7A11|FERMT3|DGKH
GO:0007599	GO Biological Processes	19	hemostasis	19_GO:0065007 biological regulation	-3.14658	2.71734	3.96764	30198	177	879	14	948|959|1311|1511|1606|3932|5265|7409|7454|8525|8527|23657|83706|160851	CD36|CD40LG|COMP|CTSG|DGKA|LCK|SERPINA1|VAV1|WAS|DGKZ|DGKD|SLC7A11|FERMT3|DGKH
GO:0042060	GO Biological Processes	19	wound healing	19_GO:0050896 response to stimulus	-2.39949	1.97801	3.09314	30198	330	879	19	780|836|948|959|1311|1511|1606|3932|4321|5265|7076|7409|7454|8525|8527|9076|23657|83706|160851	DDR1|CASP3|CD36|CD40LG|COMP|CTSG|DGKA|LCK|MMP12|SERPINA1|TIMP1|VAV1|WAS|DGKZ|DGKD|CLDN1|SLC7A11|FERMT3|DGKH
GO:0050954	GO Biological Processes	19	sensory perception of mechanical stimulus	19_GO:0032501 multicellular organismal process	-5.26737	3.45469	5.7033	30198	179	879	18	332|836|1428|1833|2070|2138|2534|3753|4914|6323|7124|7852|10750|57214|83715|84530|84899|340990	BIRC5|CASP3|CRYM|EPYC|EYA4|EYA1|FYN|KCNE1|NTRK1|SCN1A|TNF|CXCR4|GRAP|CEMIP|ESPN|SRRM4|TMTC4|OTOG
GO:0007605	GO Biological Processes	19	sensory perception of sound	19_GO:0032501 multicellular organismal process	-3.12107	2.82667	3.98604	30198	158	879	13	332|836|1428|1833|2070|2138|3753|10750|57214|83715|84530|84899|340990	BIRC5|CASP3|CRYM|EPYC|EYA4|EYA1|KCNE1|GRAP|CEMIP|ESPN|SRRM4|TMTC4|OTOG
GO:0044843	GO Biological Processes	19	cell cycle G1/S phase transition	19_GO:0009987 cellular process	-5.24644	4.90785	6.21005	30198	84	879	12	890|896|1021|1033|1104|2672|4678|9134|10926|11040|144455|245711	CCNA2|CCND3|CDK6|CDKN3|RCC1|GFI1|NASP|CCNE2|DBF4|PIM2|E2F7|SPDYA
GO:0000082	GO Biological Processes	19	G1/S transition of mitotic cell cycle	19_GO:0009987 cellular process	-4.59467	4.60859	5.66562	30198	82	879	11	896|1021|1033|1104|2672|4678|9134|10926|11040|144455|245711	CCND3|CDK6|CDKN3|RCC1|GFI1|NASP|CCNE2|DBF4|PIM2|E2F7|SPDYA
GO:0071396	GO Biological Processes	19	cellular response to lipid	19_GO:0050896 response to stimulus	-5.23075	2.3222	5.17776	30198	503	879	34	107|472|671|846|890|923|948|1511|2672|2770|3015|3146|3148|3593|3600|3667|3670|3929|4986|5244|5251|5469|5914|5979|6258|6294|7124|8074|8204|9076|22914|23209|79931|114548	ADCY1|ATM|BPI|CASR|CCNA2|CD6|CD36|CTSG|GFI1|GNAI1|H2AZ1|HMGB1|HMGB2|IL12B|IL15|IRS1|ISL1|LBP|OPRK1|ABCB4|PHEX|MED1|RARA|RET|RXRG|SAFB|TNF|FGF23|NRIP1|CLDN1|KLRK1|MLC1|TNIP3|NLRP3
GO:0032496	GO Biological Processes	19	response to lipopolysaccharide	19_GO:0044419 biological process involved in interspecies interaction between organisms	-3.74494	2.37676	4.27349	30198	318	879	22	671|836|923|948|1236|1511|2643|2672|3146|3148|3164|3593|3929|4986|5122|5914|7124|9076|22914|79931|114548|117854	BPI|CASP3|CD6|CD36|CCR7|CTSG|GCH1|GFI1|HMGB1|HMGB2|NR4A1|IL12B|LBP|OPRK1|PCSK1|RARA|TNF|CLDN1|KLRK1|TNIP3|NLRP3|TRIM6
GO:0002237	GO Biological Processes	19	response to molecule of bacterial origin	19_GO:0044419 biological process involved in interspecies interaction between organisms	-3.361	2.22952	3.94186	30198	339	879	22	671|836|923|948|1236|1511|2643|2672|3146|3148|3164|3593|3929|4986|5122|5914|7124|9076|22914|79931|114548|117854	BPI|CASP3|CD6|CD36|CCR7|CTSG|GCH1|GFI1|HMGB1|HMGB2|NR4A1|IL12B|LBP|OPRK1|PCSK1|RARA|TNF|CLDN1|KLRK1|TNIP3|NLRP3|TRIM6
GO:0009617	GO Biological Processes	19	response to bacterium	19_GO:0044419 biological process involved in interspecies interaction between organisms	-3.31706	1.78345	3.71544	30198	732	879	38	671|836|912|920|923|931|948|1130|1233|1236|1511|1673|2643|2672|3146|3148|3164|3575|3593|3929|4986|5122|5897|5914|6364|7124|7425|8493|9076|22806|22861|22914|28526|51316|79931|114548|117854|100423062	BPI|CASP3|CD1D|CD4|CD6|MS4A1|CD36|LYST|CCR4|CCR7|CTSG|DEFB4A|GCH1|GFI1|HMGB1|HMGB2|NR4A1|IL7R|IL12B|LBP|OPRK1|PCSK1|RAG2|RARA|CCL20|TNF|VGF|PPM1D|CLDN1|IKZF3|NLRP1|KLRK1|TRDC|PLAC8|TNIP3|NLRP3|TRIM6|IGLL5
GO:0071222	GO Biological Processes	19	cellular response to lipopolysaccharide	19_GO:0044419 biological process involved in interspecies interaction between organisms	-3.09029	2.57662	3.87345	30198	200	879	15	671|923|948|1511|2672|3146|3148|3593|3929|4986|5914|7124|22914|79931|114548	BPI|CD6|CD36|CTSG|GFI1|HMGB1|HMGB2|IL12B|LBP|OPRK1|RARA|TNF|KLRK1|TNIP3|NLRP3
GO:0071219	GO Biological Processes	19	cellular response to molecule of bacterial origin	19_GO:0044419 biological process involved in interspecies interaction between organisms	-2.83572	2.43077	3.61978	30198	212	879	15	671|923|948|1511|2672|3146|3148|3593|3929|4986|5914|7124|22914|79931|114548	BPI|CD6|CD36|CTSG|GFI1|HMGB1|HMGB2|IL12B|LBP|OPRK1|RARA|TNF|KLRK1|TNIP3|NLRP3
GO:0071216	GO Biological Processes	19	cellular response to biotic stimulus	19_GO:0050896 response to stimulus	-2.34005	2.15617	3.10712	30198	239	879	15	671|923|948|1511|2672|3146|3148|3593|3929|4986|5914|7124|22914|79931|114548	BPI|CD6|CD36|CTSG|GFI1|HMGB1|HMGB2|IL12B|LBP|OPRK1|RARA|TNF|KLRK1|TNIP3|NLRP3
GO:0042742	GO Biological Processes	19	defense response to bacterium	19_GO:0044419 biological process involved in interspecies interaction between organisms	-2.12016	1.85967	2.80502	30198	351	879	19	671|920|948|1130|1511|1673|3148|3575|3593|3929|5897|6364|7124|7425|22861|22914|28526|51316|100423062	BPI|CD4|CD36|LYST|CTSG|DEFB4A|HMGB2|IL7R|IL12B|LBP|RAG2|CCL20|TNF|VGF|NLRP1|KLRK1|TRDC|PLAC8|IGLL5
GO:0005272	GO Molecular Functions	21	sodium channel activity		-5.21949	6.72162	6.72422	30198	46	879	9	41|2900|3775|6323|6326|6328|6334|6335|10021	ASIC1|GRIK4|KCNK1|SCN1A|SCN2A|SCN3A|SCN8A|SCN9A|HCN4
GO:0086010	GO Biological Processes	19	membrane depolarization during action potential	19_GO:0065007 biological regulation	-4.70785	8.01615	6.65715	30198	30	879	7	3757|6323|6326|6328|6334|6335|10021	KCNH2|SCN1A|SCN2A|SCN3A|SCN8A|SCN9A|HCN4
GO:0001508	GO Biological Processes	19	action potential	19_GO:0065007 biological regulation	-4.59632	4.2501	5.55128	30198	97	879	12	3741|3753|3757|3760|6262|6323|6326|6328|6334|6335|10021|23704	KCNA5|KCNE1|KCNH2|KCNJ3|RYR2|SCN1A|SCN2A|SCN3A|SCN8A|SCN9A|HCN4|KCNE4
GO:0035637	GO Biological Processes	19	multicellular organismal signaling	19_GO:0023052 signaling	-4.34742	3.75306	5.21026	30198	119	879	13	3670|3741|3753|3757|3760|6262|6323|6326|6328|6334|6335|10021|23704	ISL1|KCNA5|KCNE1|KCNH2|KCNJ3|RYR2|SCN1A|SCN2A|SCN3A|SCN8A|SCN9A|HCN4|KCNE4
GO:0033268	GO Cellular Components	20	node of Ranvier		-4.31291	11.4516	7.01053	30198	15	879	5	1739|3785|6323|6326|6334	DLG1|KCNQ2|SCN1A|SCN2A|SCN8A
GO:0005248	GO Molecular Functions	21	voltage-gated sodium channel activity		-4.28943	8.58874	6.43962	30198	24	879	6	6323|6326|6328|6334|6335|10021	SCN1A|SCN2A|SCN3A|SCN8A|SCN9A|HCN4
GO:0034706	GO Cellular Components	20	sodium channel complex		-4.07789	7.92807	6.11925	30198	26	879	6	2900|6323|6326|6328|6334|6335	GRIK4|SCN1A|SCN2A|SCN3A|SCN8A|SCN9A
GO:0001518	GO Cellular Components	20	voltage-gated sodium channel complex		-4.01997	10.1044	6.50146	30198	17	879	5	6323|6326|6328|6334|6335	SCN1A|SCN2A|SCN3A|SCN8A|SCN9A
GO:0051899	GO Biological Processes	19	membrane depolarization	19_GO:0065007 biological regulation	-3.40453	5.11669	4.89045	30198	47	879	7	3757|6323|6326|6328|6334|6335|10021	KCNH2|SCN1A|SCN2A|SCN3A|SCN8A|SCN9A|HCN4
GO:0019228	GO Biological Processes	19	neuronal action potential	19_GO:0023052 signaling	-2.79376	5.72582	4.48401	30198	30	879	5	6323|6326|6328|6334|6335	SCN1A|SCN2A|SCN3A|SCN8A|SCN9A
GO:0044291	GO Cellular Components	20	cell-cell contact zone		-2.34006	3.38711	3.48678	30198	71	879	7	1739|3741|6323|6326|8502|9414|55966	DLG1|KCNA5|SCN1A|SCN2A|PKP4|TJP2|AJAP1
GO:0044304	GO Cellular Components	20	main axon		-2.06913	3.37918	3.22065	30198	61	879	6	1739|3785|4642|6323|6326|6334	DLG1|KCNQ2|MYO1D|SCN1A|SCN2A|SCN8A
GO:0010810	GO Biological Processes	19	regulation of cell-substrate adhesion	19_GO:0050789 regulation of biological process	-5.17192	3.15183	5.52106	30198	218	879	20	780|916|948|1021|1236|1758|1785|4321|5800|5880|6370|6789|7471|8631|10085|10551|25890|26585|55966|91663	DDR1|CD3E|CD36|CDK6|CCR7|DMP1|DNM2|MMP12|PTPRO|RAC2|CCL25|STK4|WNT1|SKAP1|EDIL3|AGR2|ABI3BP|GREM1|AJAP1|MYADM
GO:0010811	GO Biological Processes	19	positive regulation of cell-substrate adhesion	19_GO:0048518 positive regulation of biological process	-4.23398	3.66077	5.09894	30198	122	879	13	916|948|1021|1236|1758|1785|6370|6789|8631|10085|10551|25890|91663	CD3E|CD36|CDK6|CCR7|DMP1|DNM2|CCL25|STK4|SKAP1|EDIL3|AGR2|ABI3BP|MYADM
GO:0001952	GO Biological Processes	19	regulation of cell-matrix adhesion	19_GO:0050789 regulation of biological process	-2.46446	2.77056	3.4208	30198	124	879	10	780|916|948|1021|1236|4321|6370|8631|26585|55966	DDR1|CD3E|CD36|CDK6|CCR7|MMP12|CCL25|SKAP1|GREM1|AJAP1
GO:0001954	GO Biological Processes	19	positive regulation of cell-matrix adhesion	19_GO:0048518 positive regulation of biological process	-2.28792	3.74781	3.53164	30198	55	879	6	916|948|1021|1236|6370|8631	CD3E|CD36|CDK6|CCR7|CCL25|SKAP1
GO:0000217	GO Molecular Functions	21	DNA secondary structure binding		-5.13508	7.63443	6.89647	30198	36	879	8	641|3005|3146|3148|9401|63967|132660|348654	BLM|H1-0|HMGB1|HMGB2|RECQL4|CLSPN|LIN54|GEN1
GO:0003684	GO Molecular Functions	21	damaged DNA binding		-3.81674	4.54698	5.07008	30198	68	879	9	641|672|3014|3146|3148|5111|5429|9401|79000	BLM|BRCA1|H2AX|HMGB1|HMGB2|PCNA|POLH|RECQL4|AUNIP
GO:0097100	GO Molecular Functions	21	supercoiled DNA binding		-3.6285	20.613	7.59411	30198	5	879	3	3146|3148|11168	HMGB1|HMGB2|PSIP1
GO:0000405	GO Molecular Functions	21	bubble DNA binding		-2.90885	12.8831	5.8203	30198	8	879	3	641|3146|9401	BLM|HMGB1|RECQL4
GO:0000400	GO Molecular Functions	21	four-way junction DNA binding		-2.9019	8.08352	5.05834	30198	17	879	4	641|3146|3148|348654	BLM|HMGB1|HMGB2|GEN1
GO:0008301	GO Molecular Functions	21	DNA binding, bending		-2.9019	8.08352	5.05834	30198	17	879	4	3146|3148|7153|51176	HMGB1|HMGB2|TOP2A|LEF1
GO:0006265	GO Biological Processes	19	DNA topological change	19_GO:0008152 metabolic process	-2.74224	11.4516	5.4298	30198	9	879	3	3146|3148|7153	HMGB1|HMGB2|TOP2A
GO:0042056	GO Molecular Functions	21	chemoattractant activity		-2.43361	4.77152	3.92048	30198	36	879	5	1673|3146|3148|7857|10457	DEFB4A|HMGB1|HMGB2|SCG2|GPNMB
GO:0033632	GO Biological Processes	19	regulation of cell-cell adhesion mediated by integrin	19_GO:0050789 regulation of biological process	-5.08363	15.6159	8.39486	30198	11	879	5	100|916|1803|8631|83706	ADA|CD3E|DPP4|SKAP1|FERMT3
GO:0033628	GO Biological Processes	19	regulation of cell adhesion mediated by integrin	19_GO:0050789 regulation of biological process	-3.347	5.0101	4.8143	30198	48	879	7	100|916|1803|2046|5979|8631|83706	ADA|CD3E|DPP4|EPHA8|RET|SKAP1|FERMT3
GO:0040001	GO Biological Processes	19	establishment of mitotic spindle localization	19_GO:0051179 localization	-5.04046	7.4281	6.77426	30198	37	879	8	1058|5347|9700|10403|51203|54820|81565|387755	CENPA|PLK1|ESPL1|NDC80|NUSAP1|NDE1|NDEL1|INSC
GO:0051653	GO Biological Processes	19	spindle localization	19_GO:0051179 localization	-4.43162	5.42447	5.78924	30198	57	879	9	1058|5347|9700|10403|51203|54820|81565|259266|387755	CENPA|PLK1|ESPL1|NDC80|NUSAP1|NDE1|NDEL1|ASPM|INSC
GO:0007163	GO Biological Processes	19	establishment or maintenance of cell polarity	19_GO:0009987 cellular process	-4.07375	2.92017	4.71748	30198	200	879	17	399|1058|1236|1739|5347|5880|6363|9265|10403|11004|54820|56253|64098|81565|84446|117583|387755	RHOH|CENPA|CCR7|DLG1|PLK1|RAC2|CCL19|CYTH3|NDC80|KIF2C|NDE1|CRTAM|PARVG|NDEL1|BRSK1|PARD3B|INSC
GO:0051293	GO Biological Processes	19	establishment of spindle localization	19_GO:0051179 localization	-3.91784	5.28538	5.35522	30198	52	879	8	1058|5347|9700|10403|51203|54820|81565|387755	CENPA|PLK1|ESPL1|NDC80|NUSAP1|NDE1|NDEL1|INSC
GO:0030010	GO Biological Processes	19	establishment of cell polarity	19_GO:0009987 cellular process	-3.58998	3.3517	4.52516	30198	123	879	12	1058|1236|5347|6363|9265|10403|54820|56253|81565|84446|117583|387755	CENPA|CCR7|PLK1|CCL19|CYTH3|NDC80|NDE1|CRTAM|NDEL1|BRSK1|PARD3B|INSC
GO:0000132	GO Biological Processes	19	establishment of mitotic spindle orientation	19_GO:0051179 localization	-3.54744	6.44155	5.33262	30198	32	879	6	1058|5347|10403|54820|81565|387755	CENPA|PLK1|NDC80|NDE1|NDEL1|INSC
GO:0051294	GO Biological Processes	19	establishment of spindle orientation	19_GO:0051179 localization	-3.12802	5.42447	4.7254	30198	38	879	6	1058|5347|10403|54820|81565|387755	CENPA|PLK1|NDC80|NDE1|NDEL1|INSC
GO:0008289	GO Molecular Functions	21	lipid binding		-4.99876	1.98285	4.86895	30198	797	879	46	337|345|671|909|912|913|923|948|1606|2169|2494|2533|2733|3146|3929|5662|5897|5914|6121|6402|6860|6861|8527|8698|8842|9265|9788|9833|9847|9892|23263|23550|27445|51375|51411|54847|55909|57586|64005|80833|94120|116984|117583|124460|148281|414149	APOA4|APOC3|BPI|CD1A|CD1D|CD1E|CD6|CD36|DGKA|FABP2|NR5A2|FYB1|GLE1|HMGB1|LBP|PSD|RAG2|RARA|RPE65|SELL|SYT4|SYT5|DGKD|S1PR4|PROM1|CYTH3|MTSS1|MELK|C2CD5|SNAP91|MCF2L|PSD4|PCLO|SNX7|BIN2|SIDT1|BIN3|SYT13|MYO1G|APOL3|SYTL3|ARAP2|PARD3B|SNX20|SYT6|ACBD7
GO:0005543	GO Molecular Functions	21	phospholipid binding		-3.19468	1.98626	3.71918	30198	467	879	27	337|345|1606|2494|2733|3146|5662|5897|6121|6860|6861|9265|9788|9847|9892|23263|23550|27445|51375|51411|57586|64005|94120|116984|117583|124460|148281	APOA4|APOC3|DGKA|NR5A2|GLE1|HMGB1|PSD|RAG2|RPE65|SYT4|SYT5|CYTH3|MTSS1|C2CD5|SNAP91|MCF2L|PSD4|PCLO|SNX7|BIN2|SYT13|MYO1G|SYTL3|ARAP2|PARD3B|SNX20|SYT6
GO:0045177	GO Cellular Components	20	apical part of cell		-4.99002	2.40806	5.07989	30198	428	879	30	846|948|989|1184|1739|1803|1828|2169|3741|3753|3775|3776|5244|5794|5800|8842|9076|9429|10257|22802|23657|23704|28514|55966|56667|117583|151056|259266|340990|387755	CASR|CD36|SEPTIN7|CLCN5|DLG1|DPP4|DSG1|FABP2|KCNA5|KCNE1|KCNK1|KCNK2|ABCB4|PTPRH|PTPRO|PROM1|CLDN1|ABCG2|ABCC4|CLCA4|SLC7A11|KCNE4|DLL1|AJAP1|MUC13|PARD3B|PLB1|ASPM|OTOG|INSC
GO:0016324	GO Cellular Components	20	apical plasma membrane		-4.60801	2.47432	4.87943	30198	361	879	26	846|948|989|1739|1803|1828|3741|3753|3775|3776|5244|5794|5800|8842|9076|9429|10257|22802|23704|28514|55966|56667|117583|151056|259266|340990	CASR|CD36|SEPTIN7|DLG1|DPP4|DSG1|KCNA5|KCNE1|KCNK1|KCNK2|ABCB4|PTPRH|PTPRO|PROM1|CLDN1|ABCG2|ABCC4|CLCA4|KCNE4|DLL1|AJAP1|MUC13|PARD3B|PLB1|ASPM|OTOG
GO:0002702	GO Biological Processes	19	positive regulation of production of molecular mediator of immune response	19_GO:0002376 immune system process	-4.96303	4.00808	5.71685	30198	120	879	14	940|948|2625|3098|3554|5788|7468|10666|51237|51744|54440|114548|116449|117854	CD28|CD36|GATA3|HK1|IL1R1|PTPRC|NSD2|CD226|MZB1|CD244|SASH3|NLRP3|CLNK|TRIM6
GO:0002700	GO Biological Processes	19	regulation of production of molecular mediator of immune response	19_GO:0002376 immune system process	-4.4911	3.29149	5.14154	30198	167	879	16	940|948|959|2625|3098|3554|5788|7124|7468|10666|51237|51744|54440|114548|116449|117854	CD28|CD36|CD40LG|GATA3|HK1|IL1R1|PTPRC|TNF|NSD2|CD226|MZB1|CD244|SASH3|NLRP3|CLNK|TRIM6
GO:0002720	GO Biological Processes	19	positive regulation of cytokine production involved in immune response	19_GO:0002376 immune system process	-3.81674	4.54698	5.07008	30198	68	879	9	948|2625|3098|3554|10666|54440|114548|116449|117854	CD36|GATA3|HK1|IL1R1|CD226|SASH3|NLRP3|CLNK|TRIM6
GO:0002718	GO Biological Processes	19	regulation of cytokine production involved in immune response	19_GO:0002376 immune system process	-3.23884	3.50561	4.30174	30198	98	879	10	948|2625|3098|3554|7124|10666|54440|114548|116449|117854	CD36|GATA3|HK1|IL1R1|TNF|CD226|SASH3|NLRP3|CLNK|TRIM6
GO:0002726	GO Biological Processes	19	positive regulation of T cell cytokine production	19_GO:0002376 immune system process	-2.19394	5.28538	3.78508	30198	26	879	4	2625|3554|54440|114548	GATA3|IL1R1|SASH3|NLRP3
GO:0009725	GO Biological Processes	19	response to hormone	19_GO:0050896 response to stimulus	-4.93812	2.00746	4.84754	30198	753	879	44	186|199|672|694|836|890|990|1036|1236|1828|2046|2494|2625|2629|2770|3148|3164|3645|3667|3670|3795|4747|4986|5111|5122|5251|5469|5914|6121|6258|6294|6363|7076|7124|7253|7425|7471|7832|8074|9076|9847|10499|10888|81565	AGTR2|AIF1|BRCA1|BTG1|CASP3|CCNA2|CDC6|CDO1|CCR7|DSG1|EPHA8|NR5A2|GATA3|GBA|GNAI1|HMGB2|NR4A1|INSRR|IRS1|ISL1|KHK|NEFL|OPRK1|PCNA|PCSK1|PHEX|MED1|RARA|RPE65|RXRG|SAFB|CCL19|TIMP1|TNF|TSHR|VGF|WNT1|BTG2|FGF23|CLDN1|C2CD5|NCOA2|GPR83|NDEL1
GO:1901652	GO Biological Processes	19	response to peptide	19_GO:0050896 response to stimulus	-4.33826	2.25917	4.61223	30198	441	879	29	186|694|846|890|948|990|1036|2534|2770|3164|3645|3667|3795|4321|4322|4747|4986|5122|5251|6121|7076|7124|7253|7425|7471|7832|9847|22861|81565	AGTR2|BTG1|CASR|CCNA2|CD36|CDC6|CDO1|FYN|GNAI1|NR4A1|INSRR|IRS1|KHK|MMP12|MMP13|NEFL|OPRK1|PCSK1|PHEX|RPE65|TIMP1|TNF|TSHR|VGF|WNT1|BTG2|C2CD5|NLRP1|NDEL1
GO:0043434	GO Biological Processes	19	response to peptide hormone	19_GO:0050896 response to stimulus	-3.11073	2.13505	3.71956	30198	354	879	22	186|694|890|990|1036|2770|3164|3645|3667|3795|4747|4986|5122|5251|6121|7076|7253|7425|7471|7832|9847|81565	AGTR2|BTG1|CCNA2|CDC6|CDO1|GNAI1|NR4A1|INSRR|IRS1|KHK|NEFL|OPRK1|PCSK1|PHEX|RPE65|TIMP1|TSHR|VGF|WNT1|BTG2|C2CD5|NDEL1
GO:0060562	GO Biological Processes	19	epithelial tube morphogenesis	19_GO:0032502 developmental process	-4.87748	2.68573	5.1403	30198	307	879	24	780|836|846|1739|2045|2138|2625|3169|5371|5469|5914|5979|6262|6356|6659|6789|7471|7852|9788|26005|26585|28514|51176|57167	DDR1|CASP3|CASR|DLG1|EPHA7|EYA1|GATA3|FOXA1|PML|MED1|RARA|RET|RYR2|CCL11|SOX4|STK4|WNT1|CXCR4|MTSS1|C2CD3|GREM1|DLL1|LEF1|SALL4
GO:0002009	GO Biological Processes	19	morphogenesis of an epithelium	19_GO:0032502 developmental process	-4.63113	2.3057	4.81558	30198	447	879	30	326|780|836|846|1739|2045|2138|2625|3169|4321|5371|5469|5914|5979|6262|6356|6659|6789|7471|7852|8456|9788|10736|23245|26005|26585|28514|51176|57167|84446	AIRE|DDR1|CASP3|CASR|DLG1|EPHA7|EYA1|GATA3|FOXA1|MMP12|PML|MED1|RARA|RET|RYR2|CCL11|SOX4|STK4|WNT1|CXCR4|FOXN1|MTSS1|SIX2|ASTN2|C2CD3|GREM1|DLL1|LEF1|SALL4|BRSK1
GO:0048729	GO Biological Processes	19	tissue morphogenesis	19_GO:0032502 developmental process	-4.32152	2.09707	4.52499	30198	557	879	34	326|780|836|846|1739|2045|2138|2625|3169|3670|4321|4618|4638|5371|5469|5914|5979|6091|6262|6356|6659|6789|7471|7852|8456|9788|10736|23245|26005|26585|28514|51176|57167|84446	AIRE|DDR1|CASP3|CASR|DLG1|EPHA7|EYA1|GATA3|FOXA1|ISL1|MMP12|MYF6|MYLK|PML|MED1|RARA|RET|ROBO1|RYR2|CCL11|SOX4|STK4|WNT1|CXCR4|FOXN1|MTSS1|SIX2|ASTN2|C2CD3|GREM1|DLL1|LEF1|SALL4|BRSK1
GO:0035239	GO Biological Processes	19	tube morphogenesis	19_GO:0032502 developmental process	-4.17124	1.96906	4.36859	30198	663	879	38	780|836|846|1311|1739|2045|2138|2625|3164|3169|4638|5345|5371|5469|5914|5979|6091|6262|6356|6659|6789|6935|7471|7716|7852|7857|8456|9788|10551|10736|26005|26585|28514|51176|57167|79733|91010|144455	DDR1|CASP3|CASR|COMP|DLG1|EPHA7|EYA1|GATA3|NR4A1|FOXA1|MYLK|SERPINF2|PML|MED1|RARA|RET|ROBO1|RYR2|CCL11|SOX4|STK4|ZEB1|WNT1|VEZF1|CXCR4|SCG2|FOXN1|MTSS1|AGR2|SIX2|C2CD3|GREM1|DLL1|LEF1|SALL4|E2F8|FMNL3|E2F7
GO:0048754	GO Biological Processes	19	branching morphogenesis of an epithelial tube	19_GO:0032502 developmental process	-2.74442	2.84139	3.68504	30198	133	879	11	780|846|1739|2138|3169|5371|5469|6356|6789|7471|51176	DDR1|CASR|DLG1|EYA1|FOXA1|PML|MED1|CCL11|STK4|WNT1|LEF1
GO:0060444	GO Biological Processes	19	branching involved in mammary gland duct morphogenesis	19_GO:0032502 developmental process	-2.46443	6.24635	4.26226	30198	22	879	4	780|5371|5469|6356	DDR1|PML|MED1|CCL11
GO:0001763	GO Biological Processes	19	morphogenesis of a branching structure	19_GO:0032502 developmental process	-2.35029	2.41087	3.20355	30198	171	879	12	780|846|1739|2045|2138|3169|5371|5469|6356|6789|7471|51176	DDR1|CASR|DLG1|EPHA7|EYA1|FOXA1|PML|MED1|CCL11|STK4|WNT1|LEF1
GO:0061138	GO Biological Processes	19	morphogenesis of a branching epithelium	19_GO:0032502 developmental process	-2.09472	2.33274	2.945	30198	162	879	11	780|846|1739|2138|3169|5371|5469|6356|6789|7471|51176	DDR1|CASR|DLG1|EYA1|FOXA1|PML|MED1|CCL11|STK4|WNT1|LEF1
GO:0060603	GO Biological Processes	19	mammary gland duct morphogenesis	19_GO:0032502 developmental process	-2.02274	4.73861	3.48763	30198	29	879	4	780|5371|5469|6356	DDR1|PML|MED1|CCL11
GO:0031267	GO Molecular Functions	21	small GTPase binding		-4.87571	2.83074	5.20265	30198	267	879	22	332|399|1104|1894|4952|5063|5830|6242|7454|9699|9735|23312|23534|25924|51196|51555|57679|81624|89846|91010|94120|126432	BIRC5|RHOH|RCC1|ECT2|OCRL|PAK3|PEX5|RTKN|WAS|RIMS2|KNTC1|DMXL2|TNPO3|MYRIP|PLCE1|PEX5L|ALS2|DIAPH3|FGD3|FMNL3|SYTL3|RINL
GO:0051020	GO Molecular Functions	21	GTPase binding		-4.15168	2.53627	4.61469	30198	298	879	22	332|399|1104|1894|4952|5063|5830|6242|7454|9699|9735|23312|23534|25924|51196|51555|57679|81624|89846|91010|94120|126432	BIRC5|RHOH|RCC1|ECT2|OCRL|PAK3|PEX5|RTKN|WAS|RIMS2|KNTC1|DMXL2|TNPO3|MYRIP|PLCE1|PEX5L|ALS2|DIAPH3|FGD3|FMNL3|SYTL3|RINL
GO:0030695	GO Molecular Functions	21	GTPase regulator activity		-2.91281	1.90079	3.47362	30198	488	879	27	141|399|1104|1894|4952|5662|5866|5998|6000|6001|6242|7409|7454|8786|9265|9744|9844|23263|23526|23550|51196|51291|57679|89846|116984|116986|126432	ADPRH|RHOH|RCC1|ECT2|OCRL|PSD|RAB3IL1|RGS3|RGS7|RGS10|RTKN|VAV1|WAS|RGS11|CYTH3|ACAP1|ELMO1|MCF2L|ARHGAP45|PSD4|PLCE1|GMIP|ALS2|FGD3|ARAP2|AGAP2|RINL
GO:0060589	GO Molecular Functions	21	nucleoside-triphosphatase regulator activity		-2.91281	1.90079	3.47362	30198	488	879	27	141|399|1104|1894|4952|5662|5866|5998|6000|6001|6242|7409|7454|8786|9265|9744|9844|23263|23526|23550|51196|51291|57679|89846|116984|116986|126432	ADPRH|RHOH|RCC1|ECT2|OCRL|PSD|RAB3IL1|RGS3|RGS7|RGS10|RTKN|VAV1|WAS|RGS11|CYTH3|ACAP1|ELMO1|MCF2L|ARHGAP45|PSD4|PLCE1|GMIP|ALS2|FGD3|ARAP2|AGAP2|RINL
GO:0015629	GO Cellular Components	20	actin cytoskeleton		-4.86505	2.2629	4.93553	30198	501	879	33	89|199|989|2533|2534|3005|3190|4626|4635|4638|4642|5244|5880|5914|6242|7454|9735|9788|11275|22979|25924|26166|29767|51411|55909|64005|64098|81624|83706|83715|91663|126432|160851	ACTN3|AIF1|SEPTIN7|FYB1|FYN|H1-0|HNRNPK|MYH8|MYL4|MYLK|MYO1D|ABCB4|RAC2|RARA|RTKN|WAS|KNTC1|MTSS1|KLHL2|EFR3B|MYRIP|RGS22|TMOD2|BIN2|BIN3|MYO1G|PARVG|DIAPH3|FERMT3|ESPN|MYADM|RINL|DGKH
GO:0030029	GO Biological Processes	19	actin filament-based process	19_GO:0009987 cellular process	-4.02391	2.0007	4.29063	30198	601	879	35	89|199|399|1739|2764|3645|3741|3753|3757|3760|4626|4642|5880|6242|6262|6323|7124|7454|9535|9788|9844|10006|10278|23704|29767|55909|64005|64098|81624|83715|89846|91010|116986|203447|257019	ACTN3|AIF1|RHOH|DLG1|GMFB|INSRR|KCNA5|KCNE1|KCNH2|KCNJ3|MYH8|MYO1D|RAC2|RTKN|RYR2|SCN1A|TNF|WAS|GMFG|MTSS1|ELMO1|ABI1|EFS|KCNE4|TMOD2|BIN3|MYO1G|PARVG|DIAPH3|ESPN|FGD3|FMNL3|AGAP2|NRK|FRMD3
GO:0003779	GO Molecular Functions	21	actin binding		-2.28059	1.79992	2.92328	30198	439	879	23	89|199|2764|3208|4626|4635|4638|4642|6853|7454|7852|9535|9788|11275|25924|26260|29767|64005|64098|81624|83715|91010|257144	ACTN3|AIF1|GMFB|HPCA|MYH8|MYL4|MYLK|MYO1D|SYN1|WAS|CXCR4|GMFG|MTSS1|KLHL2|MYRIP|FBXO25|TMOD2|MYO1G|PARVG|DIAPH3|ESPN|FMNL3|GCSAM
GO:0005938	GO Cellular Components	20	cell cortex		-4.80775	2.65974	5.08597	30198	310	879	24	89|399|989|1731|1894|2169|2770|4642|5880|6242|9595|9699|9833|9847|22906|23157|23245|25924|27445|51411|57595|91663|117583|387755	ACTN3|RHOH|SEPTIN7|SEPTIN1|ECT2|FABP2|GNAI1|MYO1D|RAC2|RTKN|CYTIP|RIMS2|MELK|C2CD5|TRAK1|SEPTIN6|ASTN2|MYRIP|PCLO|BIN2|PDZD4|MYADM|PARD3B|INSC
GO:0042105	GO Cellular Components	20	alpha-beta T cell receptor complex		-2.46796	9.36953	4.80717	30198	11	879	3	915|916|919	CD3D|CD3E|CD247
GO:0031252	GO Cellular Components	20	cell leading edge		-4.78114	2.38919	4.9461	30198	417	879	29	199|1021|1785|1803|3208|4638|4642|5662|5800|5880|7852|8525|8633|9265|9788|9847|10006|11275|23526|23550|51196|57679|64005|81565|89846|90249|90417|91663|126432	AIF1|CDK6|DNM2|DPP4|HPCA|MYLK|MYO1D|PSD|PTPRO|RAC2|CXCR4|DGKZ|UNC5C|CYTH3|MTSS1|C2CD5|ABI1|KLHL2|ARHGAP45|PSD4|PLCE1|ALS2|MYO1G|NDEL1|FGD3|UNC5A|KNSTRN|MYADM|RINL
GO:0001726	GO Cellular Components	20	ruffle		-3.65103	2.91144	4.41607	30198	177	879	15	199|1021|1785|5662|9265|9788|9847|11275|23526|23550|57679|89846|90417|91663|126432	AIF1|CDK6|DNM2|PSD|CYTH3|MTSS1|C2CD5|KLHL2|ARHGAP45|PSD4|ALS2|FGD3|KNSTRN|MYADM|RINL
GO:0030027	GO Cellular Components	20	lamellipodium		-2.60158	2.38104	3.40997	30198	202	879	14	199|1785|1803|4638|5800|5880|8525|8633|10006|11275|51196|57679|64005|89846	AIF1|DNM2|DPP4|MYLK|PTPRO|RAC2|DGKZ|UNC5C|ABI1|KLHL2|PLCE1|ALS2|MYO1G|FGD3
GO:1902806	GO Biological Processes	19	regulation of cell cycle G1/S phase transition	19_GO:0050789 regulation of biological process	-4.77215	3.06453	5.23552	30198	213	879	19	199|472|605|896|990|1739|2146|3741|5371|5933|6872|9928|10457|49860|51379|51512|55274|79791|144455	AIF1|ATM|BCL7A|CCND3|CDC6|DLG1|EZH2|KCNA5|PML|RBL1|TAF1|KIF14|GPNMB|CRNN|CRLF3|GTSE1|PHF10|FBXO31|E2F7
GO:2000045	GO Biological Processes	19	regulation of G1/S transition of mitotic cell cycle	19_GO:0050789 regulation of biological process	-4.49915	3.15694	5.09532	30198	185	879	17	199|472|605|896|990|1739|2146|3741|5371|5933|9928|10457|51379|51512|55274|79791|144455	AIF1|ATM|BCL7A|CCND3|CDC6|DLG1|EZH2|KCNA5|PML|RBL1|KIF14|GPNMB|CRLF3|GTSE1|PHF10|FBXO31|E2F7
GO:2000134	GO Biological Processes	19	negative regulation of G1/S transition of mitotic cell cycle	19_GO:0048519 negative regulation of biological process	-3.70049	3.99476	4.81552	30198	86	879	10	472|1739|2146|5371|5933|10457|51379|51512|79791|144455	ATM|DLG1|EZH2|PML|RBL1|GPNMB|CRLF3|GTSE1|FBXO31|E2F7
GO:1902807	GO Biological Processes	19	negative regulation of cell cycle G1/S phase transition	19_GO:0048519 negative regulation of biological process	-3.27431	3.54175	4.3414	30198	97	879	10	472|1739|2146|5371|5933|10457|51379|51512|79791|144455	ATM|DLG1|EZH2|PML|RBL1|GPNMB|CRLF3|GTSE1|FBXO31|E2F7
GO:0031571	GO Biological Processes	19	mitotic G1 DNA damage checkpoint signaling	19_GO:0023052 signaling	-2.02274	4.73861	3.48763	30198	29	879	4	472|5371|51512|79791	ATM|PML|GTSE1|FBXO31
GO:0001824	GO Biological Processes	19	blastocyst development	19_GO:0032502 developmental process	-4.75555	4.09738	5.60926	30198	109	879	13	100|675|1111|4678|4751|7784|50861|55723|57142|57167|57718|81565|338596	ADA|BRCA2|CHEK1|NASP|NEK2|ZP3|STMN3|ASF1B|RTN4|SALL4|PPP4R4|NDEL1|ST8SIA6
GO:0001833	GO Biological Processes	19	inner cell mass cell proliferation	19_GO:0040007 growth	-3.38385	10.5708	5.97618	30198	13	879	4	675|1111|57167|81565	BRCA2|CHEK1|SALL4|NDEL1
GO:0001832	GO Biological Processes	19	blastocyst growth	19_GO:0040007 growth	-2.62332	6.87099	4.54761	30198	20	879	4	675|1111|57167|81565	BRCA2|CHEK1|SALL4|NDEL1
GO:0150034	GO Cellular Components	20	distal axon		-4.75034	2.77871	5.10231	30198	272	879	22	846|1785|1826|3776|3897|4747|4986|5122|5798|5800|6570|7162|8633|10006|10814|23157|50861|57447|57679|81565|84446|112476	CASR|DNM2|DSCAM|KCNK2|L1CAM|NEFL|OPRK1|PCSK1|PTPRN|PTPRO|SLC18A1|TPBG|UNC5C|ABI1|CPLX2|SEPTIN6|STMN3|NDRG2|ALS2|NDEL1|BRSK1|PRRT2
GO:0030426	GO Cellular Components	20	growth cone		-2.09472	2.33274	2.945	30198	162	879	11	1785|1826|3897|4747|5800|8633|10006|50861|57447|57679|81565	DNM2|DSCAM|L1CAM|NEFL|PTPRO|UNC5C|ABI1|STMN3|NDRG2|ALS2|NDEL1
GO:0050854	GO Biological Processes	19	regulation of antigen receptor-mediated signaling pathway	19_GO:0002376 immune system process	-4.69847	5.2053	5.92183	30198	66	879	10	100|640|1236|3932|5788|8525|10666|50852|79037|257144	ADA|BLK|CCR7|LCK|PTPRC|DGKZ|CD226|TRAT1|PVRIG|GCSAM
GO:0050862	GO Biological Processes	19	positive regulation of T cell receptor signaling pathway	19_GO:0002376 immune system process	-4.16071	10.7359	6.74473	30198	16	879	5	100|1236|3932|10666|50852	ADA|CCR7|LCK|CD226|TRAT1
GO:0050857	GO Biological Processes	19	positive regulation of antigen receptor-mediated signaling pathway	19_GO:0002376 immune system process	-4.07789	7.92807	6.11925	30198	26	879	6	100|1236|3932|5788|10666|50852	ADA|CCR7|LCK|PTPRC|CD226|TRAT1
GO:0050856	GO Biological Processes	19	regulation of T cell receptor signaling pathway	19_GO:0002376 immune system process	-3.58687	5.46556	5.13253	30198	44	879	7	100|1236|3932|8525|10666|50852|79037	ADA|CCR7|LCK|DGKZ|CD226|TRAT1|PVRIG
GO:0050850	GO Biological Processes	19	positive regulation of calcium-mediated signaling	19_GO:0023052 signaling	-4.6916	6.7034	6.32752	30198	41	879	8	100|916|920|5026|5725|7124|7535|50852	ADA|CD3E|CD4|P2RX5|PTBP1|TNF|ZAP70|TRAT1
GO:0050848	GO Biological Processes	19	regulation of calcium-mediated signaling	19_GO:0023052 signaling	-3.23861	3.81722	4.39601	30198	81	879	9	89|100|916|920|5026|5725|7124|7535|50852	ACTN3|ADA|CD3E|CD4|P2RX5|PTBP1|TNF|ZAP70|TRAT1
GO:0010942	GO Biological Processes	19	positive regulation of cell death	19_GO:0048518 positive regulation of biological process	-4.6661	2.10105	4.73686	30198	605	879	37	186|429|472|580|640|694|836|948|959|1785|1894|2045|2208|2534|3146|3164|3169|3593|3776|3932|4914|5063|5133|5371|5788|5979|6659|6789|7124|7153|8241|8313|8439|8633|9240|9833|10537	AGTR2|ASCL1|ATM|BARD1|BLK|BTG1|CASP3|CD36|CD40LG|DNM2|ECT2|EPHA7|FCER2|FYN|HMGB1|NR4A1|FOXA1|IL12B|KCNK2|LCK|NTRK1|PAK3|PDCD1|PML|PTPRC|RET|SOX4|STK4|TNF|TOP2A|RBM10|AXIN2|NSMAF|UNC5C|PNMA1|MELK|UBD
GO:0043068	GO Biological Processes	19	positive regulation of programmed cell death	19_GO:0048518 positive regulation of biological process	-4.17602	2.08787	4.42924	30198	543	879	33	186|429|472|580|640|694|836|959|1785|1894|2045|2208|3146|3164|3169|3593|3932|4914|5063|5133|5371|5788|5979|6659|6789|7124|7153|8241|8439|8633|9240|9833|10537	AGTR2|ASCL1|ATM|BARD1|BLK|BTG1|CASP3|CD40LG|DNM2|ECT2|EPHA7|FCER2|HMGB1|NR4A1|FOXA1|IL12B|LCK|NTRK1|PAK3|PDCD1|PML|PTPRC|RET|SOX4|STK4|TNF|TOP2A|RBM10|NSMAF|UNC5C|PNMA1|MELK|UBD
GO:0043065	GO Biological Processes	19	positive regulation of apoptotic process	19_GO:0048518 positive regulation of biological process	-3.68058	2.01324	4.0709	30198	529	879	31	186|429|472|580|640|694|836|959|1785|1894|2045|3146|3164|3169|3593|3932|5063|5133|5371|5788|5979|6659|6789|7124|7153|8241|8439|8633|9240|9833|10537	AGTR2|ASCL1|ATM|BARD1|BLK|BTG1|CASP3|CD40LG|DNM2|ECT2|EPHA7|HMGB1|NR4A1|FOXA1|IL12B|LCK|PAK3|PDCD1|PML|PTPRC|RET|SOX4|STK4|TNF|TOP2A|RBM10|NSMAF|UNC5C|PNMA1|MELK|UBD
GO:0034399	GO Cellular Components	20	nuclear periphery		-4.63852	3.55396	5.33772	30198	145	879	15	641|1063|2672|4001|4602|4670|5111|5371|6304|10735|24137|26502|29128|55274|387103	BLM|CENPF|GFI1|LMNB1|MYB|HNRNPM|PCNA|PML|SATB1|STAG2|KIF4A|NARF|UHRF1|PHF10|CENPW
GO:0016363	GO Cellular Components	20	nuclear matrix		-4.08856	3.54456	4.95585	30198	126	879	13	641|1063|2672|4001|4602|4670|5371|6304|10735|24137|29128|55274|387103	BLM|CENPF|GFI1|LMNB1|MYB|HNRNPM|PML|SATB1|STAG2|KIF4A|UHRF1|PHF10|CENPW
GO:0048872	GO Biological Processes	19	homeostasis of number of cells	19_GO:0065007 biological regulation	-4.61185	2.88697	5.0604	30198	238	879	20	836|1233|1236|2146|2625|2629|3146|3575|5469|5896|6659|8456|9133|10000|10320|27040|27240|54440|57864|84662	CASP3|CCR4|CCR7|EZH2|GATA3|GBA|HMGB1|IL7R|MED1|RAG1|SOX4|FOXN1|CCNB2|AKT3|IKZF1|LAT|SIT1|SASH3|SLC46A2|GLIS2
GO:0048538	GO Biological Processes	19	thymus development	19_GO:0002376 immune system process	-3.52439	5.3441	5.04944	30198	45	879	7	326|472|2625|5896|8456|9133|57864	AIRE|ATM|GATA3|RAG1|FOXN1|CCNB2|SLC46A2
GO:0043029	GO Biological Processes	19	T cell homeostasis	19_GO:0002376 immune system process	-3.39745	6.06264	5.11415	30198	34	879	6	836|5896|8456|9133|27240|57864	CASP3|RAG1|FOXN1|CCNB2|SIT1|SLC46A2
GO:0002260	GO Biological Processes	19	lymphocyte homeostasis	19_GO:0002376 immune system process	-2.93594	4.29437	4.2725	30198	56	879	7	836|5896|8456|9133|27040|27240|57864	CASP3|RAG1|FOXN1|CCNB2|LAT|SIT1|SLC46A2
GO:0001776	GO Biological Processes	19	leukocyte homeostasis	19_GO:0002376 immune system process	-2.85975	3.71405	4.04743	30198	74	879	8	836|3146|5896|8456|9133|27040|27240|57864	CASP3|HMGB1|RAG1|FOXN1|CCNB2|LAT|SIT1|SLC46A2
GO:0097305	GO Biological Processes	19	response to alcohol	19_GO:0050896 response to stimulus	-4.5857	2.87489	5.03864	30198	239	879	20	107|641|672|939|983|1036|1236|2534|2625|2770|4747|4986|5888|5914|6000|6363|7124|9076|23209|51150	ADCY1|BLM|BRCA1|CD27|CDK1|CDO1|CCR7|FYN|GATA3|GNAI1|NEFL|OPRK1|RAD51|RARA|RGS7|CCL19|TNF|CLDN1|MLC1|SDF4
GO:0045471	GO Biological Processes	19	response to ethanol	19_GO:0050896 response to stimulus	-3.13962	3.17567	4.11752	30198	119	879	11	939|983|1036|2534|2625|4986|5914|6000|7124|9076|51150	CD27|CDK1|CDO1|FYN|GATA3|OPRK1|RARA|RGS7|TNF|CLDN1|SDF4
GO:0033555	GO Biological Processes	19	multicellular organismal response to stress	19_GO:0032501 multicellular organismal process	-4.58193	5.0522	5.79225	30198	68	879	10	41|1803|2643|4914|5979|6335|23542|57121|57679|84918	ASIC1|DPP4|GCH1|NTRK1|RET|SCN9A|MAPK8IP2|LPAR5|ALS2|LRP11
GO:0007635	GO Biological Processes	19	chemosensory behavior	19_GO:0032501 multicellular organismal process	-2.9019	8.08352	5.05834	30198	17	879	4	846|4914|6335|7162	CASR|NTRK1|SCN9A|TPBG
GO:0048265	GO Biological Processes	19	response to pain	19_GO:0032501 multicellular organismal process	-2.86253	5.92327	4.59276	30198	29	879	5	2643|4914|5979|6335|57121	GCH1|NTRK1|RET|SCN9A|LPAR5
GO:0099568	GO Cellular Components	20	cytoplasmic region		-4.57878	2.78554	4.99691	30198	259	879	21	989|1063|1641|2169|2770|3208|3798|4747|7345|9576|9699|22906|24137|27445|50632|54768|55329|55638|80258|81565|387755	SEPTIN7|CENPF|DCX|FABP2|GNAI1|HPCA|KIF5A|NEFL|UCHL1|SPAG6|RIMS2|TRAK1|KIF4A|PCLO|CALY|HYDIN|MNS1|SYBU|EFHC2|NDEL1|INSC
GO:0008088	GO Biological Processes	19	axo-dendritic transport	19_GO:0051179 localization	-3.53326	4.1783	4.73977	30198	74	879	9	3798|4747|7345|22906|24137|50632|55638|80208|81565	KIF5A|NEFL|UCHL1|TRAK1|KIF4A|CALY|SYBU|SPG11|NDEL1
GO:0098930	GO Biological Processes	19	axonal transport	19_GO:0051179 localization	-3.47517	4.58066	4.8071	30198	60	879	8	3798|4747|7345|22906|24137|50632|55638|81565	KIF5A|NEFL|UCHL1|TRAK1|KIF4A|CALY|SYBU|NDEL1
GO:1904115	GO Cellular Components	20	axon cytoplasm		-3.37627	4.4329	4.68506	30198	62	879	8	3798|4747|7345|22906|24137|50632|55638|81565	KIF5A|NEFL|UCHL1|TRAK1|KIF4A|CALY|SYBU|NDEL1
GO:0032838	GO Cellular Components	20	plasma membrane bounded cell projection cytoplasm		-3.11338	2.49854	3.86261	30198	220	879	16	989|1063|1641|3208|3798|4747|7345|9576|22906|24137|50632|54768|55329|55638|80258|81565	SEPTIN7|CENPF|DCX|HPCA|KIF5A|NEFL|UCHL1|SPAG6|TRAK1|KIF4A|CALY|HYDIN|MNS1|SYBU|EFHC2|NDEL1
GO:0120111	GO Cellular Components	20	neuron projection cytoplasm		-2.94117	3.4741	4.0473	30198	89	879	9	3208|3798|4747|7345|22906|24137|50632|55638|81565	HPCA|KIF5A|NEFL|UCHL1|TRAK1|KIF4A|CALY|SYBU|NDEL1
GO:0019896	GO Biological Processes	19	axonal transport of mitochondrion	19_GO:0051179 localization	-2.9019	8.08352	5.05834	30198	17	879	4	4747|7345|22906|55638	NEFL|UCHL1|TRAK1|SYBU
GO:0034643	GO Biological Processes	19	establishment of mitochondrion localization, microtubule-mediated	19_GO:0051179 localization	-2.25652	5.49679	3.89462	30198	25	879	4	4747|7345|22906|55638	NEFL|UCHL1|TRAK1|SYBU
GO:0047497	GO Biological Processes	19	mitochondrion transport along microtubule	19_GO:0051179 localization	-2.25652	5.49679	3.89462	30198	25	879	4	4747|7345|22906|55638	NEFL|UCHL1|TRAK1|SYBU
GO:0060074	GO Biological Processes	19	synapse maturation	19_GO:0032502 developmental process	-2.24794	7.92807	4.32603	30198	13	879	3	4747|55638|124925	NEFL|SYBU|SEZ6
GO:0030705	GO Biological Processes	19	cytoskeleton-dependent intracellular transport	19_GO:0051179 localization	-2.18716	2.21096	2.99004	30198	202	879	13	3798|4642|4747|6860|7345|22906|24137|50632|54820|55638|64005|80208|81565	KIF5A|MYO1D|NEFL|SYT4|UCHL1|TRAK1|KIF4A|CALY|NDE1|SYBU|MYO1G|SPG11|NDEL1
GO:0051654	GO Biological Processes	19	establishment of mitochondrion localization	19_GO:0051179 localization	-2.02274	4.73861	3.48763	30198	29	879	4	4747|7345|22906|55638	NEFL|UCHL1|TRAK1|SYBU
GO:0008089	GO Biological Processes	19	anterograde axonal transport	19_GO:0051179 localization	-2.01589	3.81722	3.27464	30198	45	879	5	3798|4747|22906|24137|50632	KIF5A|NEFL|TRAK1|KIF4A|CALY
GO:0072384	GO Biological Processes	19	organelle transport along microtubule	19_GO:0051179 localization	-2.0023	2.93274	3.03447	30198	82	879	7	3798|4747|7345|22906|54820|55638|81565	KIF5A|NEFL|UCHL1|TRAK1|NDE1|SYBU|NDEL1
GO:0060341	GO Biological Processes	19	regulation of cellular localization	19_GO:0051179 localization	-4.54365	1.9685	4.5962	30198	733	879	42	332|580|640|919|948|983|1739|1894|2040|2534|2770|3170|3208|3753|4248|5026|5347|5371|5880|6672|7124|7443|8898|9212|9847|10403|10551|10615|23209|23245|23657|50632|55722|56947|57142|57214|65267|81565|84446|84662|113130|254263	BIRC5|BARD1|BLK|CD247|CD36|CDK1|DLG1|ECT2|STOM|FYN|GNAI1|FOXA2|HPCA|KCNE1|MGAT3|P2RX5|PLK1|PML|RAC2|SP100|TNF|VRK1|MTMR2|AURKB|C2CD5|NDC80|AGR2|SPAG5|MLC1|ASTN2|SLC7A11|CALY|CEP72|MFF|RTN4|CEMIP|WNK3|NDEL1|BRSK1|GLIS2|CDCA5|CNIH2
GO:0090313	GO Biological Processes	19	regulation of protein targeting to membrane	19_GO:0051179 localization	-4.32985	7.07308	6.13487	30198	34	879	7	2040|2534|3208|3753|9847|56947|57214	STOM|FYN|HPCA|KCNE1|C2CD5|MFF|CEMIP
GO:0090314	GO Biological Processes	19	positive regulation of protein targeting to membrane	19_GO:0051179 localization	-3.88557	7.36177	5.83138	30198	28	879	6	2040|2534|3208|9847|56947|57214	STOM|FYN|HPCA|C2CD5|MFF|CEMIP
GO:1905477	GO Biological Processes	19	positive regulation of protein localization to membrane	19_GO:0051179 localization	-3.06872	3.33543	4.11093	30198	103	879	10	1739|2040|2534|3208|7124|9847|10551|56947|57214|65267	DLG1|STOM|FYN|HPCA|TNF|C2CD5|AGR2|MFF|CEMIP|WNK3
GO:1903533	GO Biological Processes	19	regulation of protein targeting	19_GO:0051179 localization	-2.71187	3.52358	3.86402	30198	78	879	8	2040|2534|3208|3753|5880|9847|56947|57214	STOM|FYN|HPCA|KCNE1|RAC2|C2CD5|MFF|CEMIP
GO:0032386	GO Biological Processes	19	regulation of intracellular transport	19_GO:0051179 localization	-2.37147	1.9661	3.0648	30198	332	879	19	580|948|983|1894|2040|2534|3208|3753|5880|6672|8898|9847|10615|23209|50632|56947|57214|81565|254263	BARD1|CD36|CDK1|ECT2|STOM|FYN|HPCA|KCNE1|RAC2|SP100|MTMR2|C2CD5|SPAG5|MLC1|CALY|MFF|CEMIP|NDEL1|CNIH2
GO:1905475	GO Biological Processes	19	regulation of protein localization to membrane	19_GO:0051179 localization	-2.3302	2.39686	3.18104	30198	172	879	12	1739|2040|2534|3208|3753|7124|9847|10551|23657|56947|57214|65267	DLG1|STOM|FYN|HPCA|KCNE1|TNF|C2CD5|AGR2|SLC7A11|MFF|CEMIP|WNK3
GO:0032388	GO Biological Processes	19	positive regulation of intracellular transport	19_GO:0051179 localization	-2.25819	2.25563	3.06927	30198	198	879	13	983|1894|2040|2534|3208|5880|8898|9847|10615|23209|50632|56947|57214	CDK1|ECT2|STOM|FYN|HPCA|RAC2|MTMR2|C2CD5|SPAG5|MLC1|CALY|MFF|CEMIP
GO:0033157	GO Biological Processes	19	regulation of intracellular protein transport	19_GO:0051179 localization	-2.20456	2.14718	2.98392	30198	224	879	14	580|948|983|1894|2040|2534|3208|3753|5880|6672|9847|56947|57214|81565	BARD1|CD36|CDK1|ECT2|STOM|FYN|HPCA|KCNE1|RAC2|SP100|C2CD5|MFF|CEMIP|NDEL1
GO:0051053	GO Biological Processes	19	negative regulation of DNA metabolic process	19_GO:0048519 negative regulation of biological process	-4.53324	3.48192	5.24081	30198	148	879	15	472|641|675|990|1111|2625|3005|3010|3776|26271|55010|79000|80119|92797|100134934	ATM|BLM|BRCA2|CDC6|CHEK1|GATA3|H1-0|H1-6|KCNK2|FBXO5|PARPBP|AUNIP|PIF1|HELB|TEN1
GO:0000018	GO Biological Processes	19	regulation of DNA recombination	19_GO:0008152 metabolic process	-3.88204	3.38344	4.75177	30198	132	879	13	641|940|1111|3005|3010|3575|5788|5888|7454|7468|55010|64769|92797	BLM|CD28|CHEK1|H1-0|H1-6|IL7R|PTPRC|RAD51|WAS|NSD2|PARPBP|MEAF6|HELB
GO:0045910	GO Biological Processes	19	negative regulation of DNA recombination	19_GO:0048519 negative regulation of biological process	-2.01589	3.81722	3.27464	30198	45	879	5	641|3005|3010|55010|92797	BLM|H1-0|H1-6|PARPBP|HELB
GO:0030276	GO Molecular Functions	21	clathrin binding		-4.5253	4.97898	5.72935	30198	69	879	10	6860|6861|8905|9892|10717|50632|51617|57214|57586|148281	SYT4|SYT5|AP1S2|SNAP91|AP4B1|CALY|NSG2|CEMIP|SYT13|SYT6
GO:0098992	GO Cellular Components	20	neuronal dense core vesicle		-3.38385	10.5708	5.97618	30198	13	879	4	6860|6861|7857|23312	SYT4|SYT5|SCG2|DMXL2
GO:0014059	GO Biological Processes	19	regulation of dopamine secretion	19_GO:0023052 signaling	-3.19194	5.57107	4.81724	30198	37	879	6	4986|6860|6861|26281|57586|148281	OPRK1|SYT4|SYT5|FGF20|SYT13|SYT6
GO:0031045	GO Cellular Components	20	dense core granule		-3.08778	6.60672	4.95217	30198	26	879	5	6860|6861|7857|23312|25924	SYT4|SYT5|SCG2|DMXL2|MYRIP
GO:0000149	GO Molecular Functions	21	SNARE binding		-2.84905	3.12318	3.86267	30198	110	879	10	6843|6860|6861|9892|10814|23673|55638|57586|112476|148281	VAMP1|SYT4|SYT5|SNAP91|CPLX2|STX12|SYBU|SYT13|PRRT2|SYT6
GO:0017156	GO Biological Processes	19	calcium-ion regulated exocytosis	19_GO:0051179 localization	-2.83744	4.79371	4.31043	30198	43	879	6	6860|6861|9699|51150|57586|148281	SYT4|SYT5|RIMS2|SDF4|SYT13|SYT6
GO:0005544	GO Molecular Functions	21	calcium-dependent phospholipid binding		-2.32749	3.81722	3.58772	30198	54	879	6	6860|6861|9847|27445|57586|94120	SYT4|SYT5|C2CD5|PCLO|SYT13|SYTL3
GO:0050433	GO Biological Processes	19	regulation of catecholamine secretion	19_GO:0051179 localization	-2.2493	3.68089	3.47687	30198	56	879	6	4986|6860|6861|26281|57586|148281	OPRK1|SYT4|SYT5|FGF20|SYT13|SYT6
GO:0072341	GO Molecular Functions	21	modified amino acid binding		-2.23851	2.95526	3.26986	30198	93	879	8	3146|6121|6860|6861|50507|57586|148281|348751	HMGB1|RPE65|SYT4|SYT5|NOX4|SYT13|SYT6|FTCDNL1
GO:0017158	GO Biological Processes	19	regulation of calcium ion-dependent exocytosis	19_GO:0051179 localization	-2.2331	4.29437	3.60996	30198	40	879	5	6860|6861|7784|57586|148281	SYT4|SYT5|ZP3|SYT13|SYT6
GO:0001786	GO Molecular Functions	21	phosphatidylserine binding		-2.10354	3.43549	3.2697	30198	60	879	6	3146|6121|6860|6861|57586|148281	HMGB1|RPE65|SYT4|SYT5|SYT13|SYT6
GO:0002717	GO Biological Processes	19	positive regulation of natural killer cell mediated immunity	19_GO:0044419 biological process involved in interspecies interaction between organisms	-4.51151	7.51515	6.38472	30198	32	879	7	3593|3902|7409|10666|22914|56253|116449	IL12B|LAG3|VAV1|CD226|KLRK1|CRTAM|CLNK
GO:0002715	GO Biological Processes	19	regulation of natural killer cell mediated immunity	19_GO:0044419 biological process involved in interspecies interaction between organisms	-4.04224	5.49679	5.51011	30198	50	879	8	3593|3821|3902|7409|10666|22914|56253|116449	IL12B|KLRC1|LAG3|VAV1|CD226|KLRK1|CRTAM|CLNK
GO:0045954	GO Biological Processes	19	positive regulation of natural killer cell mediated cytotoxicity	19_GO:0044419 biological process involved in interspecies interaction between organisms	-3.97953	7.63443	5.97163	30198	27	879	6	3593|3902|7409|10666|22914|56253	IL12B|LAG3|VAV1|CD226|KLRK1|CRTAM
GO:0042269	GO Biological Processes	19	regulation of natural killer cell mediated cytotoxicity	19_GO:0044419 biological process involved in interspecies interaction between organisms	-3.46363	5.22793	4.96878	30198	46	879	7	3593|3821|3902|7409|10666|22914|56253	IL12B|KLRC1|LAG3|VAV1|CD226|KLRK1|CRTAM
GO:0002860	GO Biological Processes	19	positive regulation of natural killer cell mediated cytotoxicity directed against tumor cell target	19_GO:0044419 biological process involved in interspecies interaction between organisms	-3.337	17.1775	6.86186	30198	6	879	3	3593|10666|56253	IL12B|CD226|CRTAM
GO:0002857	GO Biological Processes	19	positive regulation of natural killer cell mediated immune response to tumor cell	19_GO:0044419 biological process involved in interspecies interaction between organisms	-3.10347	14.7235	6.28751	30198	7	879	3	3593|10666|56253	IL12B|CD226|CRTAM
GO:0002858	GO Biological Processes	19	regulation of natural killer cell mediated cytotoxicity directed against tumor cell target	19_GO:0044419 biological process involved in interspecies interaction between organisms	-2.90885	12.8831	5.8203	30198	8	879	3	3593|10666|56253	IL12B|CD226|CRTAM
GO:0002855	GO Biological Processes	19	regulation of natural killer cell mediated immune response to tumor cell	19_GO:0044419 biological process involved in interspecies interaction between organisms	-2.74224	11.4516	5.4298	30198	9	879	3	3593|10666|56253	IL12B|CD226|CRTAM
GO:0002837	GO Biological Processes	19	regulation of immune response to tumor cell	19_GO:0002376 immune system process	-2.62332	6.87099	4.54761	30198	20	879	4	3146|3593|10666|56253	HMGB1|IL12B|CD226|CRTAM
GO:0002834	GO Biological Processes	19	regulation of response to tumor cell	19_GO:0050896 response to stimulus	-2.46443	6.24635	4.26226	30198	22	879	4	3146|3593|10666|56253	HMGB1|IL12B|CD226|CRTAM
GO:0002836	GO Biological Processes	19	positive regulation of response to tumor cell	19_GO:0048518 positive regulation of biological process	-2.0651	6.87099	3.93802	30198	15	879	3	3593|10666|56253	IL12B|CD226|CRTAM
GO:0002839	GO Biological Processes	19	positive regulation of immune response to tumor cell	19_GO:0002376 immune system process	-2.0651	6.87099	3.93802	30198	15	879	3	3593|10666|56253	IL12B|CD226|CRTAM
GO:0048678	GO Biological Processes	19	response to axon injury	19_GO:0050896 response to stimulus	-4.49499	5.52133	5.86376	30198	56	879	9	199|337|983|2696|3670|3776|4747|4914|5122	AIF1|APOA4|CDK1|GIPR|ISL1|KCNK2|NEFL|NTRK1|PCSK1
GO:0051384	GO Biological Processes	19	response to glucocorticoid	19_GO:0050896 response to stimulus	-2.5932	2.71874	3.51667	30198	139	879	11	199|836|1036|2629|3670|4747|5111|5122|7124|9076|10888	AIF1|CASP3|CDO1|GBA|ISL1|NEFL|PCNA|PCSK1|TNF|CLDN1|GPR83
GO:0048545	GO Biological Processes	19	response to steroid hormone	19_GO:0050896 response to stimulus	-2.49486	2.11607	3.22516	30198	276	879	17	199|836|1036|1828|2629|3148|3670|4747|5111|5122|5469|6258|6294|7124|9076|10499|10888	AIF1|CASP3|CDO1|DSG1|GBA|HMGB2|ISL1|NEFL|PCNA|PCSK1|MED1|RXRG|SAFB|TNF|CLDN1|NCOA2|GPR83
GO:0031960	GO Biological Processes	19	response to corticosteroid	19_GO:0050896 response to stimulus	-2.11405	2.34723	2.96776	30198	161	879	11	199|836|1036|2629|3670|4747|5111|5122|7124|9076|10888	AIF1|CASP3|CDO1|GBA|ISL1|NEFL|PCNA|PCSK1|TNF|CLDN1|GPR83
GO:0072687	GO Cellular Components	20	meiotic spindle		-4.47847	12.2696	7.30276	30198	14	879	5	6790|11064|26271|79866|259266	AURKA|CNTRL|FBXO5|BORA|ASPM
GO:0097431	GO Cellular Components	20	mitotic spindle pole		-4.00348	6.32854	5.69097	30198	38	879	7	5347|6790|9212|10615|10735|11064|259266	PLK1|AURKA|AURKB|SPAG5|STAG2|CNTRL|ASPM
GO:0050966	GO Biological Processes	19	detection of mechanical stimulus involved in sensory perception of pain	19_GO:0032501 multicellular organismal process	-4.47847	12.2696	7.30276	30198	14	879	5	2534|4914|6323|7124|7852	FYN|NTRK1|SCN1A|TNF|CXCR4
GO:0019233	GO Biological Processes	19	sensory perception of pain	19_GO:0032501 multicellular organismal process	-3.53326	4.1783	4.73977	30198	74	879	9	2534|3593|4914|4986|6323|6335|7124|7345|7852	FYN|IL12B|NTRK1|OPRK1|SCN1A|SCN9A|TNF|UCHL1|CXCR4
GO:0062149	GO Biological Processes	19	detection of stimulus involved in sensory perception of pain	19_GO:0032501 multicellular organismal process	-3.17008	6.87099	5.0848	30198	25	879	5	2534|4914|6323|7124|7852	FYN|NTRK1|SCN1A|TNF|CXCR4
GO:0050974	GO Biological Processes	19	detection of mechanical stimulus involved in sensory perception	19_GO:0032501 multicellular organismal process	-2.60344	5.2053	4.18508	30198	33	879	5	2534|4914|6323|7124|7852	FYN|NTRK1|SCN1A|TNF|CXCR4
GO:0009612	GO Biological Processes	19	response to mechanical stimulus	19_GO:0050896 response to stimulus	-2.16977	2.20007	2.97052	30198	203	879	13	1111|2534|3741|3776|4914|6262|6323|7124|7832|7852|8796|51311|84918	CHEK1|FYN|KCNA5|KCNK2|NTRK1|RYR2|SCN1A|TNF|BTG2|CXCR4|SCEL|TLR8|LRP11
GO:0005911	GO Cellular Components	20	cell-cell junction		-4.45951	2.18996	4.65517	30198	502	879	32	26|360|916|1739|1803|1823|1825|1828|1830|1894|3702|3741|4356|5244|6323|6326|7409|7454|7535|8502|8631|9076|9265|9414|23284|27040|28514|55966|65267|83461|91663|117583	AOC1|AQP3|CD3E|DLG1|DPP4|DSC1|DSC3|DSG1|DSG3|ECT2|ITK|KCNA5|MPP3|ABCB4|SCN1A|SCN2A|VAV1|WAS|ZAP70|PKP4|SKAP1|CLDN1|CYTH3|TJP2|ADGRL3|LAT|DLL1|AJAP1|WNK3|CDCA3|MYADM|PARD3B
GO:0016572	GO Biological Processes	19	histone phosphorylation	19_GO:0008152 metabolic process	-4.41897	7.28741	6.25719	30198	33	879	7	472|890|983|1111|6790|7443|9212	ATM|CCNA2|CDK1|CHEK1|AURKA|VRK1|AURKB
GO:0035173	GO Molecular Functions	21	histone kinase activity		-4.16071	10.7359	6.74473	30198	16	879	5	983|1111|6790|7443|9212	CDK1|CHEK1|AURKA|VRK1|AURKB
GO:0035174	GO Molecular Functions	21	histone serine kinase activity		-3.337	17.1775	6.86186	30198	6	879	3	6790|7443|9212	AURKA|VRK1|AURKB
GO:0035404	GO Biological Processes	19	histone-serine phosphorylation	19_GO:0008152 metabolic process	-2.46796	9.36953	4.80717	30198	11	879	3	6790|7443|9212	AURKA|VRK1|AURKB
GO:0031616	GO Cellular Components	20	spindle pole centrosome		-2.15261	7.36177	4.12245	30198	14	879	3	6790|9212|54820	AURKA|AURKB|NDE1
GO:0048511	GO Biological Processes	19	rhythmic process	19_GO:0048511 rhythmic process	-4.40846	2.71223	4.85666	30198	266	879	21	107|406|836|983|1390|1644|2146|4800|4914|4986|5111|5371|5798|6121|7124|7153|8204|10495|10499|55068|56938	ADCY1|ARNTL|CASP3|CDK1|CREM|DDC|EZH2|NFYA|NTRK1|OPRK1|PCNA|PML|PTPRN|RPE65|TNF|TOP2A|NRIP1|ENOX2|NCOA2|ENOX1|ARNTL2
GO:0007623	GO Biological Processes	19	circadian rhythm	19_GO:0048511 rhythmic process	-2.27223	2.60265	3.19513	30198	132	879	10	107|406|1644|4914|5371|6121|7124|8204|10499|56938	ADCY1|ARNTL|DDC|NTRK1|PML|RPE65|TNF|NRIP1|NCOA2|ARNTL2
GO:0034502	GO Biological Processes	19	protein localization to chromosome	19_GO:0051179 localization	-4.35084	4.34373	5.40792	30198	87	879	11	546|675|983|1058|2146|5347|7272|9212|9735|57082|157570	ATRX|BRCA2|CDK1|CENPA|EZH2|PLK1|TTK|AURKB|KNTC1|KNL1|ESCO2
GO:0034501	GO Biological Processes	19	protein localization to kinetochore	19_GO:0051179 localization	-4.31291	11.4516	7.01053	30198	15	879	5	983|7272|9212|9735|57082	CDK1|TTK|AURKB|KNTC1|KNL1
GO:1903083	GO Biological Processes	19	protein localization to condensed chromosome	19_GO:0051179 localization	-4.31291	11.4516	7.01053	30198	15	879	5	983|7272|9212|9735|57082	CDK1|TTK|AURKB|KNTC1|KNL1
GO:0071459	GO Biological Processes	19	protein localization to chromosome, centromeric region	19_GO:0051179 localization	-3.12802	5.42447	4.7254	30198	38	879	6	983|1058|7272|9212|9735|57082	CDK1|CENPA|TTK|AURKB|KNTC1|KNL1
GO:0045596	GO Biological Processes	19	negative regulation of cell differentiation	19_GO:0032502 developmental process	-4.34379	1.96595	4.47395	30198	699	879	40	406|429|605|1021|1600|2045|2146|2290|2625|3146|3169|3170|3670|3902|4602|5469|5725|5897|5914|6356|6361|6585|6860|6935|7124|7471|8074|8313|9290|10736|23105|26585|28514|55079|55553|57142|117854|123169|152330|259266	ARNTL|ASCL1|BCL7A|CDK6|DAB1|EPHA7|EZH2|FOXG1|GATA3|HMGB1|FOXA1|FOXA2|ISL1|LAG3|MYB|MED1|PTBP1|RAG2|RARA|CCL11|CCL17|SLIT1|SYT4|ZEB1|TNF|WNT1|FGF23|AXIN2|GPR55|SIX2|FSTL4|GREM1|DLL1|FEZF2|SOX6|RTN4|TRIM6|LEO1|CNTN4|ASPM
GO:0017108	GO Molecular Functions	21	5'-flap endonuclease activity		-4.34243	17.1775	7.92366	30198	8	879	4	1763|9156|55345|348654	DNA2|EXO1|ZGRF1|GEN1
GO:0048256	GO Molecular Functions	21	flap endonuclease activity		-4.0973	15.2689	7.4129	30198	9	879	4	1763|9156|55345|348654	DNA2|EXO1|ZGRF1|GEN1
GO:0016888	GO Molecular Functions	21	endodeoxyribonuclease activity, producing 5'-phosphomonoesters		-3.12321	9.16132	5.47427	30198	15	879	4	1763|9156|55345|348654	DNA2|EXO1|ZGRF1|GEN1
GO:0032201	GO Biological Processes	19	telomere maintenance via semi-conservative replication	19_GO:0008152 metabolic process	-3.10347	14.7235	6.28751	30198	7	879	3	641|1763|5111	BLM|DNA2|PCNA
GO:0004520	GO Molecular Functions	21	endodeoxyribonuclease activity		-2.38091	4.64256	3.83872	30198	37	879	5	1763|5896|9156|55345|348654	DNA2|RAG1|EXO1|ZGRF1|GEN1
GO:0001325	GO Biological Processes	19	formation of extrachromosomal circular DNA	19_GO:0008152 metabolic process	-2.35246	8.58874	4.5526	30198	12	879	3	641|1763|9156	BLM|DNA2|EXO1
GO:0090656	GO Biological Processes	19	t-circle formation	19_GO:0008152 metabolic process	-2.35246	8.58874	4.5526	30198	12	879	3	641|1763|9156	BLM|DNA2|EXO1
GO:0090737	GO Biological Processes	19	telomere maintenance via telomere trimming	19_GO:0008152 metabolic process	-2.35246	8.58874	4.5526	30198	12	879	3	641|1763|9156	BLM|DNA2|EXO1
GO:0004536	GO Molecular Functions	21	deoxyribonuclease activity		-2.21158	3.61631	3.42334	30198	57	879	6	1763|5896|9156|23646|55345|348654	DNA2|RAG1|EXO1|PLD3|ZGRF1|GEN1
GO:0090224	GO Biological Processes	19	regulation of spindle organization	19_GO:0050789 regulation of biological process	-4.31105	5.97477	5.8465	30198	46	879	8	2770|5347|10460|10615|22974|56992|79187|79866	GNAI1|PLK1|TACC3|SPAG5|TPX2|KIF15|FSD1|BORA
GO:0032886	GO Biological Processes	19	regulation of microtubule-based process	19_GO:0050789 regulation of biological process	-3.83103	2.61098	4.42871	30198	250	879	19	672|899|2770|3925|5347|6790|10460|10615|10733|22974|50632|50861|56992|79187|79866|79959|220134|254263|348654	BRCA1|CCNF|GNAI1|STMN1|PLK1|AURKA|TACC3|SPAG5|PLK4|TPX2|CALY|STMN3|KIF15|FSD1|BORA|CEP76|SKA1|CNIH2|GEN1
GO:0060236	GO Biological Processes	19	regulation of mitotic spindle organization	19_GO:0050789 regulation of biological process	-3.71739	5.72582	5.30661	30198	42	879	7	2770|5347|10460|22974|56992|79187|79866	GNAI1|PLK1|TACC3|TPX2|KIF15|FSD1|BORA
GO:0051493	GO Biological Processes	19	regulation of cytoskeleton organization	19_GO:0050789 regulation of biological process	-3.31787	1.94096	3.78776	30198	531	879	30	399|672|899|1236|1739|1894|2764|2770|3925|5063|5345|5347|5880|6356|7454|9535|9788|10460|10615|10733|11064|22974|29767|50861|56992|79187|79866|91663|114822|220134	RHOH|BRCA1|CCNF|CCR7|DLG1|ECT2|GMFB|GNAI1|STMN1|PAK3|SERPINF2|PLK1|RAC2|CCL11|WAS|GMFG|MTSS1|TACC3|SPAG5|PLK4|CNTRL|TPX2|TMOD2|STMN3|KIF15|FSD1|BORA|MYADM|RHPN1|SKA1
GO:0070507	GO Biological Processes	19	regulation of microtubule cytoskeleton organization	19_GO:0050789 regulation of biological process	-2.25492	2.45392	3.13203	30198	154	879	11	2770|3925|5347|10460|10615|22974|50861|56992|79187|79866|220134	GNAI1|STMN1|PLK1|TACC3|SPAG5|TPX2|STMN3|KIF15|FSD1|BORA|SKA1
GO:0002067	GO Biological Processes	19	glandular epithelial cell differentiation	19_GO:0032502 developmental process	-4.31105	5.97477	5.8465	30198	46	879	8	429|1021|3169|3642|5914|10551|28514|137964	ASCL1|CDK6|FOXA1|INSM1|RARA|AGR2|DLL1|GPAT4
GO:0031016	GO Biological Processes	19	pancreas development	19_GO:0032502 developmental process	-3.53326	4.1783	4.73977	30198	74	879	9	1021|2494|2696|3170|3642|3670|5122|6659|28514	CDK6|NR5A2|GIPR|FOXA2|INSM1|ISL1|PCSK1|SOX4|DLL1
GO:0002068	GO Biological Processes	19	glandular epithelial cell development	19_GO:0032502 developmental process	-3.4435	7.80794	5.53093	30198	22	879	5	1021|3642|5914|28514|137964	CDK6|INSM1|RARA|DLL1|GPAT4
GO:0048485	GO Biological Processes	19	sympathetic nervous system development	19_GO:0032502 developmental process	-3.4435	7.80794	5.53093	30198	22	879	5	429|2625|3642|4914|6659	ASCL1|GATA3|INSM1|NTRK1|SOX4
GO:0002065	GO Biological Processes	19	columnar/cuboidal epithelial cell differentiation	19_GO:0032502 developmental process	-3.27858	3.86493	4.44271	30198	80	879	9	429|1021|3169|3642|5914|6659|10551|28514|137964	ASCL1|CDK6|FOXA1|INSM1|RARA|SOX4|AGR2|DLL1|GPAT4
GO:0031018	GO Biological Processes	19	endocrine pancreas development	19_GO:0032502 developmental process	-3.12802	5.42447	4.7254	30198	38	879	6	1021|2696|3170|3642|6659|28514	CDK6|GIPR|FOXA2|INSM1|SOX4|DLL1
GO:0048483	GO Biological Processes	19	autonomic nervous system development	19_GO:0032502 developmental process	-2.58692	4.29437	3.95504	30198	48	879	6	429|2625|3642|4914|5979|6659	ASCL1|GATA3|INSM1|NTRK1|RET|SOX4
GO:0003357	GO Biological Processes	19	noradrenergic neuron differentiation	19_GO:0032502 developmental process	-2.46796	9.36953	4.80717	30198	11	879	3	429|3642|6659	ASCL1|INSM1|SOX4
GO:0035270	GO Biological Processes	19	endocrine system development	19_GO:0032502 developmental process	-2.46446	2.77056	3.4208	30198	124	879	10	429|1021|2625|2696|3170|3642|3670|5122|6659|28514	ASCL1|CDK6|GATA3|GIPR|FOXA2|INSM1|ISL1|PCSK1|SOX4|DLL1
GO:0002066	GO Biological Processes	19	columnar/cuboidal epithelial cell development	19_GO:0032502 developmental process	-2.43361	4.77152	3.92048	30198	36	879	5	1021|3642|5914|28514|137964	CDK6|INSM1|RARA|DLL1|GPAT4
GO:0030667	GO Cellular Components	20	secretory granule membrane		-4.30243	2.53258	4.71159	30198	312	879	23	535|932|948|1823|1828|2040|2212|3579|4179|5788|6402|6793|6843|6860|6861|7425|10257|27074|29106|84519|326624|340061|441864	ATP6V0A1|MS4A3|CD36|DSC1|DSG1|STOM|FCGR2A|CXCR2|CD46|PTPRC|SELL|STK10|VAMP1|SYT4|SYT5|VGF|ABCC4|LAMP3|SCG3|ACRBP|RAB37|STING1|TARM1
GO:0016570	GO Biological Processes	19	histone modification	19_GO:0008152 metabolic process	-4.27261	2.31896	4.59801	30198	400	879	27	472|580|648|672|675|890|983|1111|2070|2138|2146|4800|5888|5896|6790|6872|7443|7468|7703|9212|9219|9767|29128|29943|51176|64769|123169	ATM|BARD1|BMI1|BRCA1|BRCA2|CCNA2|CDK1|CHEK1|EYA4|EYA1|EZH2|NFYA|RAD51|RAG1|AURKA|TAF1|VRK1|NSD2|PCGF2|AURKB|MTA2|JADE3|UHRF1|PADI1|LEF1|MEAF6|LEO1
GO:0016567	GO Biological Processes	19	protein ubiquitination	19_GO:0008152 metabolic process	-3.36282	1.82685	3.76754	30198	677	879	36	330|580|648|672|675|899|991|5347|5371|5888|5896|5897|6872|7064|7703|9666|10293|10537|11065|11275|23321|26260|26271|29128|55632|55975|57520|79791|80176|83461|85363|117854|123169|140462|142686|200845	BIRC3|BARD1|BMI1|BRCA1|BRCA2|CCNF|CDC20|PLK1|PML|RAD51|RAG1|RAG2|TAF1|THOP1|PCGF2|DZIP3|TRAIP|UBD|UBE2C|KLHL2|TRIM2|FBXO25|FBXO5|UHRF1|G2E3|KLHL7|HECW2|FBXO31|SPSB1|CDCA3|TRIM5|TRIM6|LEO1|ASB9|ASB14|KCTD6
GO:0032446	GO Biological Processes	19	protein modification by small protein conjugation	19_GO:0008152 metabolic process	-2.91066	1.70851	3.38816	30198	744	879	37	330|580|648|672|675|899|991|2138|5347|5371|5888|5896|5897|6872|7064|7703|9666|10293|10537|11065|11275|23321|26260|26271|29128|55632|55975|57520|79791|80176|83461|85363|117854|123169|140462|142686|200845	BIRC3|BARD1|BMI1|BRCA1|BRCA2|CCNF|CDC20|EYA1|PLK1|PML|RAD51|RAG1|RAG2|TAF1|THOP1|PCGF2|DZIP3|TRAIP|UBD|UBE2C|KLHL2|TRIM2|FBXO25|FBXO5|UHRF1|G2E3|KLHL7|HECW2|FBXO31|SPSB1|CDCA3|TRIM5|TRIM6|LEO1|ASB9|ASB14|KCTD6
GO:0033081	GO Biological Processes	19	regulation of T cell differentiation in thymus	19_GO:0002376 immune system process	-4.18104	8.24519	6.27498	30198	25	879	6	100|3575|5897|6935|8456|9760	ADA|IL7R|RAG2|ZEB1|FOXN1|TOX
GO:0048537	GO Biological Processes	19	mucosa-associated lymphoid tissue development	19_GO:0002376 immune system process	-3.10347	14.7235	6.28751	30198	7	879	3	100|5979|9760	ADA|RET|TOX
GO:0048541	GO Biological Processes	19	Peyer's patch development	19_GO:0002376 immune system process	-3.10347	14.7235	6.28751	30198	7	879	3	100|5979|9760	ADA|RET|TOX
GO:0002360	GO Biological Processes	19	T cell lineage commitment	19_GO:0002376 immune system process	-2.39146	5.97477	4.13252	30198	23	879	4	4063|5897|8456|9760	LY9|RAG2|FOXN1|TOX
GO:0022037	GO Biological Processes	19	metencephalon development	19_GO:0032502 developmental process	-4.17009	3.85289	5.11871	30198	107	879	12	199|429|916|1600|2146|2629|7471|9928|23017|28514|51150|124925	AIF1|ASCL1|CD3E|DAB1|EZH2|GBA|WNT1|KIF14|FAIM2|DLL1|SDF4|SEZ6
GO:0021549	GO Biological Processes	19	cerebellum development	19_GO:0032502 developmental process	-3.8743	3.85617	4.9036	30198	98	879	11	199|916|1600|2146|2629|7471|9928|23017|28514|51150|124925	AIF1|CD3E|DAB1|EZH2|GBA|WNT1|KIF14|FAIM2|DLL1|SDF4|SEZ6
GO:0030902	GO Biological Processes	19	hindbrain development	19_GO:0032502 developmental process	-3.44789	3.059	4.31816	30198	146	879	13	199|429|916|1600|2146|2629|7471|9928|23017|28514|51150|51176|124925	AIF1|ASCL1|CD3E|DAB1|EZH2|GBA|WNT1|KIF14|FAIM2|DLL1|SDF4|LEF1|SEZ6
GO:0021680	GO Biological Processes	19	cerebellar Purkinje cell layer development	19_GO:0032502 developmental process	-3.00928	6.36203	4.82634	30198	27	879	5	2629|9928|23017|28514|124925	GBA|KIF14|FAIM2|DLL1|SEZ6
GO:0021587	GO Biological Processes	19	cerebellum morphogenesis	19_GO:0032502 developmental process	-3.0063	5.15324	4.55111	30198	40	879	6	1600|2629|7471|9928|23017|28514	DAB1|GBA|WNT1|KIF14|FAIM2|DLL1
GO:0021575	GO Biological Processes	19	hindbrain morphogenesis	19_GO:0032502 developmental process	-2.83744	4.79371	4.31043	30198	43	879	6	1600|2629|7471|9928|23017|28514	DAB1|GBA|WNT1|KIF14|FAIM2|DLL1
GO:0021692	GO Biological Processes	19	cerebellar Purkinje cell layer morphogenesis	19_GO:0032502 developmental process	-2.80281	7.63443	4.87509	30198	18	879	4	2629|9928|23017|28514	GBA|KIF14|FAIM2|DLL1
GO:0021695	GO Biological Processes	19	cerebellar cortex development	19_GO:0032502 developmental process	-2.49595	4.12259	3.82625	30198	50	879	6	2146|2629|9928|23017|28514|124925	EZH2|GBA|KIF14|FAIM2|DLL1|SEZ6
GO:0003688	GO Molecular Functions	21	DNA replication origin binding		-4.16071	10.7359	6.74473	30198	16	879	5	990|4171|4174|4998|55388	CDC6|MCM2|MCM5|ORC1|MCM10
GO:0043138	GO Molecular Functions	21	3'-5' DNA helicase activity		-3.24782	9.8157	5.7126	30198	14	879	4	641|4171|4174|4175	BLM|MCM2|MCM5|MCM6
GO:0045586	GO Biological Processes	19	regulation of gamma-delta T cell differentiation	19_GO:0002376 immune system process	-4.0973	15.2689	7.4129	30198	9	879	4	5788|6659|6932|51176	PTPRC|SOX4|TCF7|LEF1
GO:0046643	GO Biological Processes	19	regulation of gamma-delta T cell activation	19_GO:0002376 immune system process	-3.69942	12.4927	6.60101	30198	11	879	4	5788|6659|6932|51176	PTPRC|SOX4|TCF7|LEF1
GO:0045588	GO Biological Processes	19	positive regulation of gamma-delta T cell differentiation	19_GO:0002376 immune system process	-3.10347	14.7235	6.28751	30198	7	879	3	5788|6659|51176	PTPRC|SOX4|LEF1
GO:0046645	GO Biological Processes	19	positive regulation of gamma-delta T cell activation	19_GO:0002376 immune system process	-2.74224	11.4516	5.4298	30198	9	879	3	5788|6659|51176	PTPRC|SOX4|LEF1
GO:0032281	GO Cellular Components	20	AMPA glutamate receptor complex		-4.07789	7.92807	6.11925	30198	26	879	6	2891|2892|64840|93145|126129|254263	GRIA2|GRIA3|PORCN|OLFM2|CPT1C|CNIH2
GO:0008328	GO Cellular Components	20	ionotropic glutamate receptor complex		-3.85596	6.01212	5.49227	30198	40	879	7	2891|2892|2900|64840|93145|126129|254263	GRIA2|GRIA3|GRIK4|PORCN|OLFM2|CPT1C|CNIH2
GO:0098878	GO Cellular Components	20	neurotransmitter receptor complex		-3.52439	5.3441	5.04944	30198	45	879	7	2891|2892|2900|64840|93145|126129|254263	GRIA2|GRIA3|GRIK4|PORCN|OLFM2|CPT1C|CNIH2
GO:0099072	GO Biological Processes	19	regulation of postsynaptic membrane neurotransmitter receptor levels	19_GO:0065007 biological regulation	-2.09884	3.99476	3.40266	30198	43	879	5	1739|10243|50632|64840|126129	DLG1|GPHN|CALY|PORCN|CPT1C
GO:0000076	GO Biological Processes	19	DNA replication checkpoint signaling	19_GO:0023052 signaling	-4.01997	10.1044	6.50146	30198	17	879	5	990|1763|4998|63967|90381	CDC6|DNA2|ORC1|CLSPN|TICRR
GO:0033314	GO Biological Processes	19	mitotic DNA replication checkpoint signaling	19_GO:0023052 signaling	-3.88559	13.742	6.97785	30198	10	879	4	990|4998|63967|90381	CDC6|ORC1|CLSPN|TICRR
GO:0072073	GO Biological Processes	19	kidney epithelium development	19_GO:0032502 developmental process	-4.01822	3.48917	4.88647	30198	128	879	13	1739|2045|2138|2625|5800|5914|5979|7471|8842|9788|10736|26585|28514	DLG1|EPHA7|EYA1|GATA3|PTPRO|RARA|RET|WNT1|PROM1|MTSS1|SIX2|GREM1|DLL1
GO:0001822	GO Biological Processes	19	kidney development	19_GO:0032502 developmental process	-3.93679	2.51378	4.46158	30198	287	879	21	186|1063|1739|2045|2138|2625|3070|5800|5914|5979|6659|7471|8842|9788|10736|11064|26585|28514|51196|84662|168002	AGTR2|CENPF|DLG1|EPHA7|EYA1|GATA3|HELLS|PTPRO|RARA|RET|SOX4|WNT1|PROM1|MTSS1|SIX2|CNTRL|GREM1|DLL1|PLCE1|GLIS2|DACT2
GO:0001655	GO Biological Processes	19	urogenital system development	19_GO:0032502 developmental process	-3.8577	2.36576	4.34586	30198	334	879	23	186|1063|1739|2045|2138|2625|3070|3169|5324|5800|5914|5979|6659|7471|8842|9788|10736|11064|26585|28514|51196|84662|168002	AGTR2|CENPF|DLG1|EPHA7|EYA1|GATA3|HELLS|FOXA1|PLAG1|PTPRO|RARA|RET|SOX4|WNT1|PROM1|MTSS1|SIX2|CNTRL|GREM1|DLL1|PLCE1|GLIS2|DACT2
GO:0072001	GO Biological Processes	19	renal system development	19_GO:0032502 developmental process	-3.75108	2.43734	4.30287	30198	296	879	21	186|1063|1739|2045|2138|2625|3070|5800|5914|5979|6659|7471|8842|9788|10736|11064|26585|28514|51196|84662|168002	AGTR2|CENPF|DLG1|EPHA7|EYA1|GATA3|HELLS|PTPRO|RARA|RET|SOX4|WNT1|PROM1|MTSS1|SIX2|CNTRL|GREM1|DLL1|PLCE1|GLIS2|DACT2
GO:0072009	GO Biological Processes	19	nephron epithelium development	19_GO:0032502 developmental process	-3.20387	3.4702	4.2626	30198	99	879	10	1739|2138|2625|5800|7471|8842|9788|10736|26585|28514	DLG1|EYA1|GATA3|PTPRO|WNT1|PROM1|MTSS1|SIX2|GREM1|DLL1
GO:0072006	GO Biological Processes	19	nephron development	19_GO:0032502 developmental process	-2.87834	2.95238	3.83269	30198	128	879	11	1739|2138|2625|5800|7471|8842|9788|10736|26585|28514|51196	DLG1|EYA1|GATA3|PTPRO|WNT1|PROM1|MTSS1|SIX2|GREM1|DLL1|PLCE1
GO:0061005	GO Biological Processes	19	cell differentiation involved in kidney development	19_GO:0032502 developmental process	-2.63427	4.38574	4.0221	30198	47	879	6	5800|8842|9788|10736|26585|84662	PTPRO|PROM1|MTSS1|SIX2|GREM1|GLIS2
GO:0090183	GO Biological Processes	19	regulation of kidney development	19_GO:0032502 developmental process	-2.60344	5.2053	4.18508	30198	33	879	5	186|2625|5979|10736|26585	AGTR2|GATA3|RET|SIX2|GREM1
GO:0060993	GO Biological Processes	19	kidney morphogenesis	19_GO:0032502 developmental process	-2.50844	3.2719	3.61033	30198	84	879	8	186|1739|2138|2625|6659|7471|10736|26585	AGTR2|DLG1|EYA1|GATA3|SOX4|WNT1|SIX2|GREM1
GO:0035850	GO Biological Processes	19	epithelial cell differentiation involved in kidney development	19_GO:0032502 developmental process	-2.43361	4.77152	3.92048	30198	36	879	5	5800|8842|9788|10736|26585	PTPRO|PROM1|MTSS1|SIX2|GREM1
GO:0072080	GO Biological Processes	19	nephron tubule development	19_GO:0032502 developmental process	-2.1781	3.16427	3.27098	30198	76	879	7	1739|2138|2625|7471|9788|26585|28514	DLG1|EYA1|GATA3|WNT1|MTSS1|GREM1|DLL1
GO:0061326	GO Biological Processes	19	renal tubule development	19_GO:0032502 developmental process	-2.05883	3.00606	3.11084	30198	80	879	7	1739|2138|2625|7471|9788|26585|28514	DLG1|EYA1|GATA3|WNT1|MTSS1|GREM1|DLL1
GO:0001657	GO Biological Processes	19	ureteric bud development	19_GO:0032502 developmental process	-2.0023	2.93274	3.03447	30198	82	879	7	1739|2138|2625|5914|5979|7471|26585	DLG1|EYA1|GATA3|RARA|RET|WNT1|GREM1
GO:0032875	GO Biological Processes	19	regulation of DNA endoreduplication	19_GO:0008152 metabolic process	-4.0169	25.7662	8.57691	30198	4	879	3	26271|79733|144455	FBXO5|E2F8|E2F7
GO:0051782	GO Biological Processes	19	negative regulation of cell division	19_GO:0048519 negative regulation of biological process	-3.88916	9.54304	6.27756	30198	18	879	5	641|9212|79733|144455|259266	BLM|AURKB|E2F8|E2F7|ASPM
GO:0045740	GO Biological Processes	19	positive regulation of DNA replication	19_GO:0048518 positive regulation of biological process	-3.85596	6.01212	5.49227	30198	40	879	7	546|983|1763|5111|10926|79733|144455	ATRX|CDK1|DNA2|PCNA|DBF4|E2F8|E2F7
GO:2000105	GO Biological Processes	19	positive regulation of DNA-templated DNA replication	19_GO:0048518 positive regulation of biological process	-3.24782	9.8157	5.7126	30198	14	879	4	546|10926|79733|144455	ATRX|DBF4|E2F8|E2F7
GO:0032466	GO Biological Processes	19	negative regulation of cytokinesis	19_GO:0048519 negative regulation of biological process	-3.10347	14.7235	6.28751	30198	7	879	3	9212|79733|144455	AURKB|E2F8|E2F7
GO:0002040	GO Biological Processes	19	sprouting angiogenesis	19_GO:0032502 developmental process	-2.80095	4.07601	4.09497	30198	59	879	7	3164|6091|26585|28514|51176|79733|144455	NR4A1|ROBO1|GREM1|DLL1|LEF1|E2F8|E2F7
GO:0070365	GO Biological Processes	19	hepatocyte differentiation	19_GO:0032502 developmental process	-2.24794	7.92807	4.32603	30198	13	879	3	7471|79733|144455	WNT1|E2F8|E2F7
GO:0060706	GO Biological Processes	19	cell differentiation involved in embryonic placenta development	19_GO:0022414 reproductive process	-2.19394	5.28538	3.78508	30198	26	879	4	6789|10733|79733|144455	STK4|PLK4|E2F8|E2F7
GO:0060707	GO Biological Processes	19	trophoblast giant cell differentiation	19_GO:0022414 reproductive process	-2.0651	6.87099	3.93802	30198	15	879	3	10733|79733|144455	PLK4|E2F8|E2F7
GO:0097029	GO Biological Processes	19	mature conventional dendritic cell differentiation	19_GO:0002376 immune system process	-4.0169	25.7662	8.57691	30198	4	879	3	1236|5657|6363	CCR7|PRTN3|CCL19
GO:0001771	GO Biological Processes	19	immunological synapse formation	19_GO:0002376 immune system process	-3.53345	11.4516	6.2701	30198	12	879	4	923|1236|1739|6363	CD6|CCR7|DLG1|CCL19
GO:1902622	GO Biological Processes	19	regulation of neutrophil migration	19_GO:0040011 locomotion	-3.52439	5.3441	5.04944	30198	45	879	7	399|1236|1803|3554|3929|5880|6363	RHOH|CCR7|DPP4|IL1R1|LBP|RAC2|CCL19
GO:0090218	GO Biological Processes	19	positive regulation of lipid kinase activity	19_GO:0048518 positive regulation of biological process	-3.19194	5.57107	4.81724	30198	37	879	6	1236|2046|3667|6363|8525|116986	CCR7|EPHA8|IRS1|CCL19|DGKZ|AGAP2
GO:0043550	GO Biological Processes	19	regulation of lipid kinase activity	19_GO:0008152 metabolic process	-3.06047	3.98318	4.2955	30198	69	879	8	887|1236|2046|3667|5933|6363|8525|116986	CCKBR|CCR7|EPHA8|IRS1|RBL1|CCL19|DGKZ|AGAP2
GO:0097021	GO Biological Processes	19	lymphocyte migration into lymphoid organs	19_GO:0040011 locomotion	-2.90885	12.8831	5.8203	30198	8	879	3	1236|5979|56253	CCR7|RET|CRTAM
GO:0001768	GO Biological Processes	19	establishment of T cell polarity	19_GO:0002376 immune system process	-2.74224	11.4516	5.4298	30198	9	879	3	1236|6363|56253	CCR7|CCL19|CRTAM
GO:1902624	GO Biological Processes	19	positive regulation of neutrophil migration	19_GO:0040011 locomotion	-2.6644	5.36796	4.28052	30198	32	879	5	1236|3554|3929|5880|6363	CCR7|IL1R1|LBP|RAC2|CCL19
GO:0043552	GO Biological Processes	19	positive regulation of phosphatidylinositol 3-kinase activity	19_GO:0048518 positive regulation of biological process	-2.60344	5.2053	4.18508	30198	33	879	5	1236|2046|3667|6363|116986	CCR7|EPHA8|IRS1|CCL19|AGAP2
GO:0090022	GO Biological Processes	19	regulation of neutrophil chemotaxis	19_GO:0040011 locomotion	-2.60344	5.2053	4.18508	30198	33	879	5	1236|1803|3929|5880|6363	CCR7|DPP4|LBP|RAC2|CCL19
GO:0001767	GO Biological Processes	19	establishment of lymphocyte polarity	19_GO:0002376 immune system process	-2.59681	10.3065	5.09648	30198	10	879	3	1236|6363|56253	CCR7|CCL19|CRTAM
GO:0009988	GO Biological Processes	19	cell-cell recognition	19_GO:0009987 cellular process	-2.59491	3.75757	3.82376	30198	64	879	7	923|1236|1739|6363|7783|7784|30835	CD6|CCR7|DLG1|CCL19|ZP2|ZP3|CD209
GO:0071731	GO Biological Processes	19	response to nitric oxide	19_GO:0050896 response to stimulus	-2.54157	6.5438	4.40029	30198	21	879	4	890|1236|1785|6363	CCNA2|CCR7|DNM2|CCL19
GO:0097028	GO Biological Processes	19	dendritic cell differentiation	19_GO:0002376 immune system process	-2.48818	4.90785	4.00531	30198	35	879	5	640|1236|5657|6363|10537	BLK|CCR7|PRTN3|CCL19|UBD
GO:2000668	GO Biological Processes	19	regulation of dendritic cell apoptotic process	19_GO:0050789 regulation of biological process	-2.46796	9.36953	4.80717	30198	11	879	3	640|1236|6363	BLK|CCR7|CCL19
GO:0071622	GO Biological Processes	19	regulation of granulocyte chemotaxis	19_GO:0040011 locomotion	-2.45222	4.04176	3.76435	30198	51	879	6	1236|1803|3929|5880|6363|146433	CCR7|DPP4|LBP|RAC2|CCL19|IL34
GO:0090023	GO Biological Processes	19	positive regulation of neutrophil chemotaxis	19_GO:0040011 locomotion	-2.32227	5.72582	4.01022	30198	24	879	4	1236|3929|5880|6363	CCR7|LBP|RAC2|CCL19
GO:0043551	GO Biological Processes	19	regulation of phosphatidylinositol 3-kinase activity	19_GO:0008152 metabolic process	-2.21158	3.61631	3.42334	30198	57	879	6	887|1236|2046|3667|6363|116986	CCKBR|CCR7|EPHA8|IRS1|CCL19|AGAP2
GO:0071624	GO Biological Processes	19	positive regulation of granulocyte chemotaxis	19_GO:0040011 locomotion	-2.13426	5.08962	3.68105	30198	27	879	4	1236|3929|5880|6363	CCR7|LBP|RAC2|CCL19
GO:0019815	GO Cellular Components	20	B cell receptor complex		-4.0169	25.7662	8.57691	30198	4	879	3	973|974|54923	CD79A|CD79B|LIME1
GO:0050853	GO Biological Processes	19	B cell receptor signaling pathway	19_GO:0002376 immune system process	-2.78989	3.06741	3.79537	30198	112	879	10	640|931|973|974|3702|3932|5788|28526|54923|100423062	BLK|MS4A1|CD79A|CD79B|ITK|LCK|PTPRC|TRDC|LIME1|IGLL5
GO:0033600	GO Biological Processes	19	negative regulation of mammary gland epithelial cell proliferation	19_GO:0032502 developmental process	-4.0169	25.7662	8.57691	30198	4	879	3	675|2625|6091	BRCA2|GATA3|ROBO1
GO:0033599	GO Biological Processes	19	regulation of mammary gland epithelial cell proliferation	19_GO:0032502 developmental process	-3.12321	9.16132	5.47427	30198	15	879	4	675|2625|6091|57142	BRCA2|GATA3|ROBO1|RTN4
GO:2000104	GO Biological Processes	19	negative regulation of DNA-templated DNA replication	19_GO:0048519 negative regulation of biological process	-2.0651	6.87099	3.93802	30198	15	879	3	641|675|26271	BLM|BRCA2|FBXO5
GO:0021766	GO Biological Processes	19	hippocampus development	19_GO:0032502 developmental process	-4.01176	4.34873	5.1603	30198	79	879	10	836|1021|1600|2146|4747|5914|7832|9928|51176|55079	CASP3|CDK6|DAB1|EZH2|NEFL|RARA|BTG2|KIF14|LEF1|FEZF2
GO:0021542	GO Biological Processes	19	dentate gyrus development	19_GO:0032502 developmental process	-3.00835	8.58874	5.25723	30198	16	879	4	1021|7832|51176|55079	CDK6|BTG2|LEF1|FEZF2
GO:0021761	GO Biological Processes	19	limbic system development	19_GO:0032502 developmental process	-2.94071	3.21074	3.96656	30198	107	879	10	836|1021|1600|2146|4747|5914|7832|9928|51176|55079	CASP3|CDK6|DAB1|EZH2|NEFL|RARA|BTG2|KIF14|LEF1|FEZF2
GO:0007626	GO Biological Processes	19	locomotory behavior	19_GO:0032501 multicellular organismal process	-3.95763	2.97124	4.65663	30198	185	879	16	1600|1803|1826|3170|4986|6323|7345|10499|23551|55079|57679|60314|80208|124925|257194|340990	DAB1|DPP4|DSCAM|FOXA2|OPRK1|SCN1A|UCHL1|NCOA2|RASD2|FEZF2|ALS2|MYG1|SPG11|SEZ6|NEGR1|OTOG
GO:0038094	GO Biological Processes	19	Fc-gamma receptor signaling pathway	19_GO:0002376 immune system process	-3.88557	7.36177	5.83138	30198	28	879	6	919|2209|2534|3932|7409|64005	CD247|FCGR1A|FYN|LCK|VAV1|MYO1G
GO:0043274	GO Molecular Functions	21	phospholipase binding		-3.34752	7.46847	5.37333	30198	23	879	5	2534|3932|4001|4747|7454	FYN|LCK|LMNB1|NEFL|WAS
GO:0016004	GO Molecular Functions	21	phospholipase activator activity		-3.24782	9.8157	5.7126	30198	14	879	4	836|2534|3932|8439	CASP3|FYN|LCK|NSMAF
GO:0060229	GO Molecular Functions	21	lipase activator activity		-2.9019	8.08352	5.05834	30198	17	879	4	836|2534|3932|8439	CASP3|FYN|LCK|NSMAF
GO:0038093	GO Biological Processes	19	Fc receptor signaling pathway	19_GO:0002376 immune system process	-2.49595	4.12259	3.82625	30198	50	879	6	919|2209|2534|3932|7409|64005	CD247|FCGR1A|FYN|LCK|VAV1|MYO1G
GO:0002431	GO Biological Processes	19	Fc receptor mediated stimulatory signaling pathway	19_GO:0002376 immune system process	-2.32227	5.72582	4.01022	30198	24	879	4	640|2534|7409|64005	BLK|FYN|VAV1|MYO1G
GO:0062197	GO Biological Processes	19	cellular response to chemical stress	19_GO:0050896 response to stimulus	-3.91508	2.5734	4.47133	30198	267	879	20	199|337|406|472|836|948|983|1894|2146|2534|4248|4638|5111|5371|6326|7703|9833|23657|65267|114548	AIF1|APOA4|ARNTL|ATM|CASP3|CD36|CDK1|ECT2|EZH2|FYN|MGAT3|MYLK|PCNA|PML|SCN2A|PCGF2|MELK|SLC7A11|WNK3|NLRP3
GO:0006979	GO Biological Processes	19	response to oxidative stress	19_GO:0050896 response to stimulus	-2.93874	2.07071	3.56346	30198	365	879	22	199|337|406|694|836|948|983|1894|2146|2534|3741|4248|4670|5111|5371|5798|7703|9506|9833|11168|23657|57679	AIF1|APOA4|ARNTL|BTG1|CASP3|CD36|CDK1|ECT2|EZH2|FYN|KCNA5|MGAT3|HNRNPM|PCNA|PML|PTPRN|PCGF2|PAGE4|MELK|PSIP1|SLC7A11|ALS2
GO:0034599	GO Biological Processes	19	cellular response to oxidative stress	19_GO:0050896 response to stimulus	-2.28894	2.19621	3.07625	30198	219	879	14	199|337|406|948|983|1894|2146|2534|4248|5111|5371|7703|9833|23657	AIF1|APOA4|ARNTL|CD36|CDK1|ECT2|EZH2|FYN|MGAT3|PCNA|PML|PCGF2|MELK|SLC7A11
GO:0046578	GO Biological Processes	19	regulation of Ras protein signal transduction	19_GO:0023052 signaling	-3.90303	2.93946	4.60642	30198	187	879	16	345|1785|2305|3925|4914|5662|6091|9265|9290|9928|23263|23550|27334|50861|51196|57679	APOC3|DNM2|FOXM1|STMN1|NTRK1|PSD|ROBO1|CYTH3|GPR55|KIF14|MCF2L|PSD4|P2RY10|STMN3|PLCE1|ALS2
GO:0051056	GO Biological Processes	19	regulation of small GTPase mediated signal transduction	19_GO:0023052 signaling	-3.69119	2.41289	4.25126	30198	299	879	21	345|1785|1894|2305|3925|4914|5662|6091|7409|9265|9290|9928|23263|23526|23550|27334|50861|51196|51291|57679|89846	APOC3|DNM2|ECT2|FOXM1|STMN1|NTRK1|PSD|ROBO1|VAV1|CYTH3|GPR55|KIF14|MCF2L|ARHGAP45|PSD4|P2RY10|STMN3|PLCE1|GMIP|ALS2|FGD3
GO:0046579	GO Biological Processes	19	positive regulation of Ras protein signal transduction	19_GO:0023052 signaling	-2.03547	3.32467	3.17261	30198	62	879	6	4914|6091|9290|23263|27334|57679	NTRK1|ROBO1|GPR55|MCF2L|P2RY10|ALS2
GO:0043523	GO Biological Processes	19	regulation of neuron apoptotic process	19_GO:0050789 regulation of biological process	-3.89104	2.82142	4.55304	30198	207	879	17	429|472|836|2045|2625|2629|3670|4747|4914|5063|7124|7832|9928|23017|23321|26281|116986	ASCL1|ATM|CASP3|EPHA7|GATA3|GBA|ISL1|NEFL|NTRK1|PAK3|TNF|BTG2|KIF14|FAIM2|TRIM2|FGF20|AGAP2
GO:1901214	GO Biological Processes	19	regulation of neuron death	19_GO:0050789 regulation of biological process	-3.406	2.29762	4.00218	30198	314	879	21	429|472|836|2045|2534|2625|2629|3670|4747|4914|5063|7124|7471|7832|9928|10457|23017|23321|23657|26281|116986	ASCL1|ATM|CASP3|EPHA7|FYN|GATA3|GBA|ISL1|NEFL|NTRK1|PAK3|TNF|WNT1|BTG2|KIF14|GPNMB|FAIM2|TRIM2|SLC7A11|FGF20|AGAP2
GO:0043525	GO Biological Processes	19	positive regulation of neuron apoptotic process	19_GO:0048518 positive regulation of biological process	-2.4096	3.96403	3.704	30198	52	879	6	429|472|836|2045|5063|7124	ASCL1|ATM|CASP3|EPHA7|PAK3|TNF
GO:0002923	GO Biological Processes	19	regulation of humoral immune response mediated by circulating immunoglobulin	19_GO:0002376 immune system process	-3.88916	9.54304	6.27756	30198	18	879	5	1380|2208|4179|5788|7124	CR2|FCER2|CD46|PTPRC|TNF
GO:0002920	GO Biological Processes	19	regulation of humoral immune response	19_GO:0002376 immune system process	-3.52439	5.3441	5.04944	30198	45	879	7	1236|1380|2208|4179|5788|7124|7784	CCR7|CR2|FCER2|CD46|PTPRC|TNF|ZP3
GO:0002712	GO Biological Processes	19	regulation of B cell mediated immunity	19_GO:0002376 immune system process	-3.37627	4.4329	4.68506	30198	62	879	8	940|1380|2208|4179|5788|7124|7468|10666	CD28|CR2|FCER2|CD46|PTPRC|TNF|NSD2|CD226
GO:0002889	GO Biological Processes	19	regulation of immunoglobulin mediated immune response	19_GO:0002376 immune system process	-3.37627	4.4329	4.68506	30198	62	879	8	940|1380|2208|4179|5788|7124|7468|10666	CD28|CR2|FCER2|CD46|PTPRC|TNF|NSD2|CD226
GO:0002922	GO Biological Processes	19	positive regulation of humoral immune response	19_GO:0002376 immune system process	-3.25653	7.15728	5.22492	30198	24	879	5	1236|2208|5788|7124|7784	CCR7|FCER2|PTPRC|TNF|ZP3
GO:0002925	GO Biological Processes	19	positive regulation of humoral immune response mediated by circulating immunoglobulin	19_GO:0002376 immune system process	-3.10347	14.7235	6.28751	30198	7	879	3	2208|5788|7124	FCER2|PTPRC|TNF
GO:0002714	GO Biological Processes	19	positive regulation of B cell mediated immunity	19_GO:0002376 immune system process	-2.94828	5.02755	4.46829	30198	41	879	6	940|2208|5788|7124|7468|10666	CD28|FCER2|PTPRC|TNF|NSD2|CD226
GO:0002891	GO Biological Processes	19	positive regulation of immunoglobulin mediated immune response	19_GO:0002376 immune system process	-2.94828	5.02755	4.46829	30198	41	879	6	940|2208|5788|7124|7468|10666	CD28|FCER2|PTPRC|TNF|NSD2|CD226
GO:0032768	GO Biological Processes	19	regulation of monooxygenase activity	19_GO:0065007 biological regulation	-2.88991	4.21903	4.21197	30198	57	879	7	186|2208|2643|2672|7124|8074|81502	AGTR2|FCER2|GCH1|GFI1|TNF|FGF23|HM13
GO:0032770	GO Biological Processes	19	positive regulation of monooxygenase activity	19_GO:0065007 biological regulation	-2.6644	5.36796	4.28052	30198	32	879	5	186|2208|2643|7124|8074	AGTR2|FCER2|GCH1|TNF|FGF23
GO:0051000	GO Biological Processes	19	positive regulation of nitric-oxide synthase activity	19_GO:0065007 biological regulation	-2.46443	6.24635	4.26226	30198	22	879	4	186|2208|2643|7124	AGTR2|FCER2|GCH1|TNF
GO:0002637	GO Biological Processes	19	regulation of immunoglobulin production	19_GO:0002376 immune system process	-2.24107	3.24979	3.35509	30198	74	879	7	940|959|5788|7124|7468|51237|54440	CD28|CD40LG|PTPRC|TNF|NSD2|MZB1|SASH3
GO:0002456	GO Biological Processes	19	T cell mediated immunity	19_GO:0002376 immune system process	-3.88557	7.36177	5.83138	30198	28	879	6	326|925|970|2625|4179|64005	AIRE|CD8A|CD70|GATA3|CD46|MYO1G
GO:0021510	GO Biological Processes	19	spinal cord development	19_GO:0032502 developmental process	-3.83456	3.81722	4.86142	30198	99	879	11	429|1600|3670|4747|6585|6659|7471|26227|28514|55553|266727	ASCL1|DAB1|ISL1|NEFL|SLIT1|SOX4|WNT1|PHGDH|DLL1|SOX6|MDGA1
GO:0021515	GO Biological Processes	19	cell differentiation in spinal cord	19_GO:0032502 developmental process	-2.45222	4.04176	3.76435	30198	51	879	6	429|3670|6659|7471|55553|266727	ASCL1|ISL1|SOX4|WNT1|SOX6|MDGA1
GO:0021527	GO Biological Processes	19	spinal cord association neuron differentiation	19_GO:0032502 developmental process	-2.35246	8.58874	4.5526	30198	12	879	3	429|7471|266727	ASCL1|WNT1|MDGA1
GO:0002573	GO Biological Processes	19	myeloid leukocyte differentiation	19_GO:0002376 immune system process	-3.83017	3.55396	4.7719	30198	116	879	12	920|1236|2625|2629|3600|3930|5469|5657|6363|7124|10537|51176	CD4|CCR7|GATA3|GBA|IL15|LBR|MED1|PRTN3|CCL19|TNF|UBD|LEF1
GO:0030099	GO Biological Processes	19	myeloid cell differentiation	19_GO:0002376 immune system process	-3.18317	2.45392	3.89907	30198	238	879	17	836|920|1236|2625|2629|3600|3930|4602|5371|5469|5657|6363|7124|10006|10320|10537|51176	CASP3|CD4|CCR7|GATA3|GBA|IL15|LBR|MYB|PML|MED1|PRTN3|CCL19|TNF|ABI1|IKZF1|UBD|LEF1
GO:0043122	GO Biological Processes	19	regulation of I-kappaB kinase/NF-kappaB signaling	19_GO:0023052 signaling	-2.8541	2.29033	3.58282	30198	255	879	17	330|399|920|948|1236|1894|2534|6363|7124|10537|11040|54923|79931|80833|85363|117854|197358	BIRC3|RHOH|CD4|CD36|CCR7|ECT2|FYN|CCL19|TNF|UBD|PIM2|LIME1|TNIP3|APOL3|TRIM5|TRIM6|NLRC3
GO:0043123	GO Biological Processes	19	positive regulation of I-kappaB kinase/NF-kappaB signaling	19_GO:0023052 signaling	-2.42695	2.36304	3.25473	30198	189	879	13	330|920|948|1236|1894|2534|6363|7124|10537|11040|80833|85363|117854	BIRC3|CD4|CD36|CCR7|ECT2|FYN|CCL19|TNF|UBD|PIM2|APOL3|TRIM5|TRIM6
GO:0061351	GO Biological Processes	19	neural precursor cell proliferation	19_GO:0009987 cellular process	-3.81674	4.54698	5.07008	30198	68	879	9	429|1638|7471|9833|9928|51176|54820|80709|259266	ASCL1|DCT|WNT1|MELK|KIF14|LEF1|NDE1|AKNA|ASPM
GO:0007405	GO Biological Processes	19	neuroblast proliferation	19_GO:0032502 developmental process	-3.70952	6.87099	5.57058	30198	30	879	6	429|1638|51176|54820|80709|259266	ASCL1|DCT|LEF1|NDE1|AKNA|ASPM
GO:0021873	GO Biological Processes	19	forebrain neuroblast division	19_GO:0032502 developmental process	-3.6285	20.613	7.59411	30198	5	879	3	1638|51176|259266	DCT|LEF1|ASPM
GO:0055057	GO Biological Processes	19	neuroblast division	19_GO:0032502 developmental process	-3.24782	9.8157	5.7126	30198	14	879	4	1638|51176|80709|259266	DCT|LEF1|AKNA|ASPM
[truncated: 2,210 more rows]
