# Supplementary material for: Thyroid Transcriptomic Profiling Reveals the Follicular Phase Differential Regulation of lncRNA and mRNA Related to Prolificacy in Small Tail Han Sheep with Two FecB Genotypes
Source: Genes (Basel). 2022 May 10;13(5):849. doi: 10.3390/genes13050849 (PMC9141851; doi:10.3390/genes13050849)
Supplement: Supplementary file 1 [file genes-13-00849-s001.zip › Table S5.xlsx]

## Sheet: Sheet1
GO	Category	CategoryID	Description	PARENT_GO	Log10(P-value)	Enrichment	Z-score	#TotalGeneInLibrary	#GeneInGO	#GeneInHitList	#GeneInGOAndHitList	GeneID	Hits
GO:0030424	GO Cellular Components	20	axon		-8.48919	4.61782	8.01057	30198	631	228	22	274|323|846|1644|3320|5122|6323|6328|6860|8898|10006|10013|10677|23284|23607|54536|57586|57679|64398|91624|152330|285175	BIN1|APBB2|CASR|DDC|HSP90AA1|PCSK1|SCN1A|SCN3A|SYT4|MTMR2|ABI1|HDAC6|AVIL|ADGRL3|CD2AP|EXOC6|SYT13|ALS2|PALS1|NEXN|CNTN4|UNC80
GO:0043025	GO Cellular Components	20	neuronal cell body		-4.6832	3.83905	5.48612	30198	483	228	14	846|1644|2891|3320|5122|5126|6323|6780|6860|10013|57679|64398|79739|90249	CASR|DDC|GRIA2|HSP90AA1|PCSK1|PCSK2|SCN1A|STAU1|SYT4|HDAC6|ALS2|PALS1|TTLL7|UNC5A
GO:0030425	GO Cellular Components	20	dendrite		-4.15287	3.25157	4.90413	30198	611	228	15	274|2891|2892|3320|4140|5122|5126|6780|6860|8898|10013|23607|57679|64506|79739	BIN1|GRIA2|GRIA3|HSP90AA1|MARK3|PCSK1|PCSK2|STAU1|SYT4|MTMR2|HDAC6|CD2AP|ALS2|CPEB1|TTLL7
GO:0097447	GO Cellular Components	20	dendritic tree		-4.13709	3.24096	4.88917	30198	613	228	15	274|2891|2892|3320|4140|5122|5126|6780|6860|8898|10013|23607|57679|64506|79739	BIN1|GRIA2|GRIA3|HSP90AA1|MARK3|PCSK1|PCSK2|STAU1|SYT4|MTMR2|HDAC6|CD2AP|ALS2|CPEB1|TTLL7
GO:0044297	GO Cellular Components	20	cell body		-4.08413	3.37753	4.90358	30198	549	228	14	846|1644|2891|3320|5122|5126|6323|6780|6860|10013|57679|64398|79739|90249	CASR|DDC|GRIA2|HSP90AA1|PCSK1|PCSK2|SCN1A|STAU1|SYT4|HDAC6|ALS2|PALS1|TTLL7|UNC5A
GO:0000226	GO Biological Processes	19	microtubule cytoskeleton organization	19_GO:0009987 cellular process	-7.63869	4.78422	7.63663	30198	526	228	19	546|636|675|1641|2241|3833|4140|6249|6905|8658|23093|23387|25914|55130|79739|79989|140609|161582|387755	ATRX|BICD1|BRCA2|DCX|FER|KIFC1|MARK3|CLIP1|TBCE|TNKS|TTLL5|SIK3|RTTN|ODAD2|TTLL7|TTC26|NEK7|DNAAF4|INSC
GO:0007017	GO Biological Processes	19	microtubule-based process	19_GO:0009987 cellular process	-7.44079	3.87569	7.12519	30198	786	228	23	546|636|675|1641|2241|3833|4140|5991|6249|6905|8658|10013|23093|23387|25914|55130|55582|55870|79739|79989|140609|161582|387755	ATRX|BICD1|BRCA2|DCX|FER|KIFC1|MARK3|RFX3|CLIP1|TBCE|TNKS|HDAC6|TTLL5|SIK3|RTTN|ODAD2|KIF27|ASH1L|TTLL7|TTC26|NEK7|DNAAF4|INSC
GO:0005874	GO Cellular Components	20	microtubule		-3.25975	3.31873	4.26853	30198	439	228	11	636|1641|3833|6249|6905|9735|10013|23093|55582|79739|140609	BICD1|DCX|KIFC1|CLIP1|TBCE|KNTC1|HDAC6|TTLL5|KIF27|TTLL7|NEK7
GO:0099513	GO Cellular Components	20	polymeric cytoskeletal fiber		-2.67572	2.43023	3.49013	30198	763	228	14	636|1641|3833|6249|6905|7525|9735|10013|10677|23093|23607|55582|79739|140609	BICD1|DCX|KIFC1|CLIP1|TBCE|YES1|KNTC1|HDAC6|AVIL|TTLL5|CD2AP|KIF27|TTLL7|NEK7
GO:0015631	GO Molecular Functions	21	tubulin binding		-2.62741	3.17028	3.69358	30198	376	228	9	675|1641|3833|6249|6905|10013|23093|55582|79739	BRCA2|DCX|KIFC1|CLIP1|TBCE|HDAC6|TTLL5|KIF27|TTLL7
GO:0005875	GO Cellular Components	20	microtubule associated complex		-2.12564	4.13898	3.47231	30198	160	228	5	1641|3833|6780|10013|55582	DCX|KIFC1|STAU1|HDAC6|KIF27
GO:0016570	GO Biological Processes	19	histone modification	19_GO:0008152 metabolic process	-7.11194	5.29789	7.54741	30198	400	228	16	675|2005|2146|4802|5896|6872|9070|10013|10075|10474|11108|23522|51720|55870|57708|123169	BRCA2|ELK4|EZH2|NFYC|RAG1|TAF1|ASH2L|HDAC6|HUWE1|TADA3|PRDM4|KAT6B|UIMC1|ASH1L|MIER1|LEO1
GO:0018205	GO Biological Processes	19	peptidyl-lysine modification	19_GO:0008152 metabolic process	-4.62971	4.76118	5.76784	30198	306	228	11	675|2146|4802|6872|9070|10013|10474|23522|29843|55870|57337	BRCA2|EZH2|NFYC|TAF1|ASH2L|HDAC6|TADA3|KAT6B|SENP1|ASH1L|SENP7
GO:0016571	GO Biological Processes	19	histone methylation	19_GO:0008152 metabolic process	-2.91049	6.30702	4.75136	30198	105	228	5	2146|4802|9070|11108|55870	EZH2|NFYC|ASH2L|PRDM4|ASH1L
GO:0035097	GO Cellular Components	20	histone methyltransferase complex		-2.90203	8.54499	5.18702	30198	62	228	4	2146|6872|9070|11108	EZH2|TAF1|ASH2L|PRDM4
GO:0034968	GO Biological Processes	19	histone lysine methylation	19_GO:0008152 metabolic process	-2.53502	6.79217	4.46753	30198	78	228	4	2146|4802|9070|55870	EZH2|NFYC|ASH2L|ASH1L
GO:0032259	GO Biological Processes	19	methylation	19_GO:0008152 metabolic process	-2.52094	3.33201	3.64636	30198	318	228	8	546|2146|4802|9070|11108|55870|81627|114826	ATRX|EZH2|NFYC|ASH2L|PRDM4|ASH1L|TRMT1L|SMYD4
GO:0001046	GO Molecular Functions	21	core promoter sequence-specific DNA binding		-2.40616	9.46053	4.78565	30198	42	228	3	2146|2908|6872	EZH2|NR3C1|TAF1
GO:0018024	GO Molecular Functions	21	histone-lysine N-methyltransferase activity		-2.40616	9.46053	4.78565	30198	42	228	3	2146|9070|55870	EZH2|ASH2L|ASH1L
GO:0043414	GO Biological Processes	19	macromolecule methylation	19_GO:0008152 metabolic process	-2.31982	3.40857	3.48037	30198	272	228	7	546|2146|4802|9070|11108|55870|81627	ATRX|EZH2|NFYC|ASH2L|PRDM4|ASH1L|TRMT1L
GO:0051568	GO Biological Processes	19	histone H3-K4 methylation	19_GO:0008152 metabolic process	-2.29443	8.63787	4.52167	30198	46	228	3	4802|9070|55870	NFYC|ASH2L|ASH1L
GO:0034708	GO Cellular Components	20	methyltransferase complex		-2.27852	5.75858	3.98704	30198	92	228	4	2146|6872|9070|11108	EZH2|TAF1|ASH2L|PRDM4
GO:0006479	GO Biological Processes	19	protein methylation	19_GO:0008152 metabolic process	-2.27811	4.50501	3.71556	30198	147	228	5	2146|4802|9070|11108|55870	EZH2|NFYC|ASH2L|PRDM4|ASH1L
GO:0008213	GO Biological Processes	19	protein alkylation	19_GO:0008152 metabolic process	-2.27811	4.50501	3.71556	30198	147	228	5	2146|4802|9070|11108|55870	EZH2|NFYC|ASH2L|PRDM4|ASH1L
GO:0018022	GO Biological Processes	19	peptidyl-lysine methylation	19_GO:0008152 metabolic process	-2.24561	5.63606	3.92651	30198	94	228	4	2146|4802|9070|55870	EZH2|NFYC|ASH2L|ASH1L
GO:0008168	GO Molecular Functions	21	methyltransferase activity		-2.23066	3.71348	3.47452	30198	214	228	6	2146|9070|11108|55870|81627|114826	EZH2|ASH2L|PRDM4|ASH1L|TRMT1L|SMYD4
GO:0008170	GO Molecular Functions	21	N-methyltransferase activity		-2.18217	5.40602	3.8105	30198	98	228	4	2146|9070|55870|81627	EZH2|ASH2L|ASH1L|TRMT1L
GO:0016741	GO Molecular Functions	21	transferase activity, transferring one-carbon groups		-2.12794	3.53193	3.32494	30198	225	228	6	2146|9070|11108|55870|81627|114826	EZH2|ASH2L|PRDM4|ASH1L|TRMT1L|SMYD4
GO:0016279	GO Molecular Functions	21	protein-lysine N-methyltransferase activity		-2.01505	6.85073	3.89008	30198	58	228	3	2146|9070|55870	EZH2|ASH2L|ASH1L
GO:0042054	GO Molecular Functions	21	histone methyltransferase activity		-2.01505	6.85073	3.89008	30198	58	228	3	2146|9070|55870	EZH2|ASH2L|ASH1L
GO:0140030	GO Molecular Functions	21	modification-dependent protein binding		-6.20675	7.93098	7.83383	30198	167	228	10	287|546|5897|6872|9666|10013|22823|51720|79931|81550	ANK2|ATRX|RAG2|TAF1|DZIP3|HDAC6|MTF2|UIMC1|TNIP3|TDRD3
GO:0042393	GO Molecular Functions	21	histone binding		-5.40385	5.75858	6.62951	30198	253	228	11	546|5896|5897|6872|8658|22823|23522|51720|81550|83666|256380	ATRX|RAG1|RAG2|TAF1|TNKS|MTF2|KAT6B|UIMC1|TDRD3|PARP9|SCML4
GO:0035064	GO Molecular Functions	21	methylated histone binding		-3.47363	8.38274	5.73082	30198	79	228	5	546|5897|6872|22823|81550	ATRX|RAG2|TAF1|MTF2|TDRD3
GO:0140034	GO Molecular Functions	21	methylation-dependent protein binding		-3.47363	8.38274	5.73082	30198	79	228	5	546|5897|6872|22823|81550	ATRX|RAG2|TAF1|MTF2|TDRD3
GO:0003682	GO Molecular Functions	21	chromatin binding		-3.25322	2.93825	4.13267	30198	586	228	13	546|2005|2146|5469|5897|6935|7091|22823|27030|55193|55870|81550|256380	ATRX|ELK4|EZH2|MED1|RAG2|ZEB1|TLE4|MTF2|MLH3|PBRM1|ASH1L|TDRD3|SCML4
GO:0060627	GO Biological Processes	19	regulation of vesicle-mediated transport	19_GO:0051179 localization	-6.11229	4.20861	6.53118	30198	535	228	17	107|274|636|1080|2241|3600|6860|8898|9847|10079|23086|23607|26585|55680|57586|85439|115827	ADCY1|BIN1|BICD1|CFTR|FER|IL15|SYT4|MTMR2|C2CD5|ATP9A|EXPH5|CD2AP|GREM1|RUFY2|SYT13|STON2|RAB3C
GO:1903829	GO Biological Processes	19	positive regulation of protein localization	19_GO:0051179 localization	-5.04642	4.13898	5.83835	30198	448	228	14	636|846|919|1080|5122|8736|9847|10075|23086|23607|56947|57214|58480|83666	BICD1|CASR|CD247|CFTR|PCSK1|MYOM1|C2CD5|HUWE1|EXPH5|CD2AP|MFF|CEMIP|RHOU|PARP9
GO:0070201	GO Biological Processes	19	regulation of establishment of protein localization	19_GO:0051179 localization	-4.95468	3.8206	5.65889	30198	520	228	15	846|1080|5122|5991|6860|8736|9847|10013|10075|23086|23607|56947|57214|58480|100381270	CASR|CFTR|PCSK1|RFX3|SYT4|MYOM1|C2CD5|HDAC6|HUWE1|EXPH5|CD2AP|MFF|CEMIP|RHOU|ZBED6
GO:0051222	GO Biological Processes	19	positive regulation of protein transport	19_GO:0051179 localization	-4.80357	4.97243	5.95969	30198	293	228	11	846|1080|5122|8736|9847|10075|23086|23607|56947|57214|58480	CASR|CFTR|PCSK1|MYOM1|C2CD5|HUWE1|EXPH5|CD2AP|MFF|CEMIP|RHOU
GO:1903530	GO Biological Processes	19	regulation of secretion by cell	19_GO:0051179 localization	-4.63454	3.58612	5.35847	30198	554	228	15	107|846|1080|2241|5122|5991|6447|6860|8736|10079|23086|23607|57586|115827|100381270	ADCY1|CASR|CFTR|FER|PCSK1|RFX3|SCG5|SYT4|MYOM1|ATP9A|EXPH5|CD2AP|SYT13|RAB3C|ZBED6
GO:1904951	GO Biological Processes	19	positive regulation of establishment of protein localization	19_GO:0051179 localization	-4.59088	4.71495	5.7251	30198	309	228	11	846|1080|5122|8736|9847|10075|23086|23607|56947|57214|58480	CASR|CFTR|PCSK1|MYOM1|C2CD5|HUWE1|EXPH5|CD2AP|MFF|CEMIP|RHOU
GO:0051223	GO Biological Processes	19	regulation of protein transport	19_GO:0051179 localization	-4.56647	3.74599	5.37288	30198	495	228	14	846|1080|5122|5991|6860|8736|9847|10075|23086|23607|56947|57214|58480|100381270	CASR|CFTR|PCSK1|RFX3|SYT4|MYOM1|C2CD5|HUWE1|EXPH5|CD2AP|MFF|CEMIP|RHOU|ZBED6
GO:0051046	GO Biological Processes	19	regulation of secretion	19_GO:0051179 localization	-4.16079	3.2569	4.91163	30198	610	228	15	107|846|1080|2241|5122|5991|6447|6860|8736|10079|23086|23607|57586|115827|100381270	ADCY1|CASR|CFTR|FER|PCSK1|RFX3|SCG5|SYT4|MYOM1|ATP9A|EXPH5|CD2AP|SYT13|RAB3C|ZBED6
GO:0050708	GO Biological Processes	19	regulation of protein secretion	19_GO:0051179 localization	-3.86491	4.73026	5.18652	30198	252	228	9	846|1080|5122|5991|6860|8736|23086|23607|100381270	CASR|CFTR|PCSK1|RFX3|SYT4|MYOM1|EXPH5|CD2AP|ZBED6
GO:0017157	GO Biological Processes	19	regulation of exocytosis	19_GO:0051179 localization	-3.71123	5.09413	5.16786	30198	208	228	8	107|1080|2241|6860|10079|23086|57586|115827	ADCY1|CFTR|FER|SYT4|ATP9A|EXPH5|SYT13|RAB3C
GO:0050714	GO Biological Processes	19	positive regulation of protein secretion	19_GO:0051179 localization	-3.3593	6.20847	5.15056	30198	128	228	6	846|1080|5122|8736|23086|23607	CASR|CFTR|PCSK1|MYOM1|EXPH5|CD2AP
GO:1903532	GO Biological Processes	19	positive regulation of secretion by cell	19_GO:0051179 localization	-2.28583	3.35917	3.43419	30198	276	228	7	846|1080|5122|6860|8736|23086|23607	CASR|CFTR|PCSK1|SYT4|MYOM1|EXPH5|CD2AP
GO:0051047	GO Biological Processes	19	positive regulation of secretion	19_GO:0051179 localization	-2.07247	3.05984	3.14312	30198	303	228	7	846|1080|5122|6860|8736|23086|23607	CASR|CFTR|PCSK1|SYT4|MYOM1|EXPH5|CD2AP
GO:0006325	GO Biological Processes	19	chromatin organization	19_GO:0009987 cellular process	-5.95955	3.89551	6.31195	30198	612	228	18	546|2146|2908|4602|5896|5897|6304|9070|10013|22823|23522|29994|51720|55183|55193|55870|57708|81550	ATRX|EZH2|NR3C1|MYB|RAG1|RAG2|SATB1|ASH2L|HDAC6|MTF2|KAT6B|BAZ2B|UIMC1|RIF1|PBRM1|ASH1L|MIER1|TDRD3
GO:0006338	GO Biological Processes	19	chromatin remodeling	19_GO:0009987 cellular process	-2.70299	3.56761	3.87855	30198	297	228	8	546|2146|4602|6304|23522|29994|55193|57708	ATRX|EZH2|MYB|SATB1|KAT6B|BAZ2B|PBRM1|MIER1
GO:0016363	GO Cellular Components	20	nuclear matrix		-2.5628	5.25585	4.17538	30198	126	228	5	4152|4602|6304|26277|55193	MBD1|MYB|SATB1|TINF2|PBRM1
GO:0034399	GO Cellular Components	20	nuclear periphery		-2.30304	4.56715	3.7555	30198	145	228	5	4152|4602|6304|26277|55193	MBD1|MYB|SATB1|TINF2|PBRM1
GO:0005769	GO Cellular Components	20	early endosome		-5.48434	4.52259	6.26383	30198	410	228	14	287|323|926|1080|3833|6643|8898|8905|10079|23161|23209|23646|23678|57679	ANK2|APBB2|CD8B|CFTR|KIFC1|SNX2|MTMR2|AP1S2|ATP9A|SNX13|MLC1|PLD3|SGK3|ALS2
GO:0010008	GO Cellular Components	20	endosome membrane		-3.60365	3.2004	4.49173	30198	538	228	13	926|1080|6643|7316|8898|10079|11311|23161|23646|51028|54432|58480|83891	CD8B|CFTR|SNX2|UBC|MTMR2|ATP9A|VPS45|SNX13|PLD3|VPS36|YIPF1|RHOU|SNX25
GO:0031901	GO Cellular Components	20	early endosome membrane		-3.29777	5.06629	4.81239	30198	183	228	7	926|1080|6643|8898|10079|23161|23646	CD8B|CFTR|SNX2|MTMR2|ATP9A|SNX13|PLD3
GO:0000323	GO Cellular Components	20	lytic vacuole		-2.36769	2.32993	3.19262	30198	739	228	13	287|1080|1462|3320|6643|8905|10279|11145|23209|23646|51028|79980|256471	ANK2|CFTR|VCAN|HSP90AA1|SNX2|AP1S2|PRSS16|PLAAT3|MLC1|PLD3|VPS36|DSN1|MFSD8
GO:0005764	GO Cellular Components	20	lysosome		-2.36769	2.32993	3.19262	30198	739	228	13	287|1080|1462|3320|6643|8905|10279|11145|23209|23646|51028|79980|256471	ANK2|CFTR|VCAN|HSP90AA1|SNX2|AP1S2|PRSS16|PLAAT3|MLC1|PLD3|VPS36|DSN1|MFSD8
GO:0030133	GO Cellular Components	20	transport vesicle		-5.3999	4.44667	6.18165	30198	417	228	14	274|1644|5122|5126|6860|8898|8905|11311|23312|54432|56947|57586|85439|115827	BIN1|DDC|PCSK1|PCSK2|SYT4|MTMR2|AP1S2|VPS45|DMXL2|YIPF1|MFF|SYT13|STON2|RAB3C
GO:0070382	GO Cellular Components	20	exocytic vesicle		-5.07975	5.93934	6.45726	30198	223	228	10	274|1644|6860|8898|11311|23312|56947|57586|85439|115827	BIN1|DDC|SYT4|MTMR2|VPS45|DMXL2|MFF|SYT13|STON2|RAB3C
GO:0008021	GO Cellular Components	20	synaptic vesicle		-4.55395	5.81476	6.0332	30198	205	228	9	274|1644|6860|8898|11311|23312|56947|85439|115827	BIN1|DDC|SYT4|MTMR2|VPS45|DMXL2|MFF|STON2|RAB3C
GO:0098793	GO Cellular Components	20	presynapse		-2.75033	2.86795	3.70339	30198	508	228	11	274|846|1644|5122|6860|8898|11311|23312|56947|85439|115827	BIN1|CASR|DDC|PCSK1|SYT4|MTMR2|VPS45|DMXL2|MFF|STON2|RAB3C
GO:0031252	GO Cellular Components	20	cell leading edge		-5.3999	4.44667	6.18165	30198	417	228	14	323|2241|5586|6249|6643|9847|10006|10013|10677|23607|55742|57679|84059|90249	APBB2|FER|PKN2|CLIP1|SNX2|C2CD5|ABI1|HDAC6|AVIL|CD2AP|PARVA|ALS2|ADGRV1|UNC5A
GO:0030027	GO Cellular Components	20	lamellipodium		-3.79798	5.24544	5.28047	30198	202	228	8	323|2241|5586|6643|10006|10677|55742|57679	APBB2|FER|PKN2|SNX2|ABI1|AVIL|PARVA|ALS2
GO:0050839	GO Molecular Functions	21	cell adhesion molecule binding		-2.93474	2.85344	3.85094	30198	557	228	12	846|2241|5586|6643|7057|8170|10006|23607|55742|91624|152330|255743	CASR|FER|PKN2|SNX2|THBS1|SLC14A2|ABI1|CD2AP|PARVA|NEXN|CNTN4|NPNT
GO:0000278	GO Biological Processes	19	mitotic cell cycle	19_GO:0009987 cellular process	-5.39348	3.72166	5.89825	30198	605	228	17	675|3833|4602|6249|6787|6905|8658|9735|10474|23063|51720|54536|55193|58480|79980|219771|387755	BRCA2|KIFC1|MYB|CLIP1|NEK4|TBCE|TNKS|KNTC1|TADA3|WAPL|UIMC1|EXOC6|PBRM1|RHOU|DSN1|CCNY|INSC
GO:0051301	GO Biological Processes	19	cell division	19_GO:0009987 cellular process	-3.88767	3.42309	4.7799	30198	503	228	13	2263|2908|3833|5586|6787|8658|9735|23063|23607|54536|79980|219771|387755	FGFR2|NR3C1|KIFC1|PKN2|NEK4|TNKS|KNTC1|WAPL|CD2AP|EXOC6|DSN1|CCNY|INSC
GO:1903047	GO Biological Processes	19	mitotic cell cycle process	19_GO:0009987 cellular process	-2.71065	2.83448	3.6588	30198	514	228	11	675|3833|6905|8658|9735|51720|54536|58480|79980|219771|387755	BRCA2|KIFC1|TBCE|TNKS|KNTC1|UIMC1|EXOC6|RHOU|DSN1|CCNY|INSC
GO:0045875	GO Biological Processes	19	negative regulation of sister chromatid cohesion	19_GO:0048519 negative regulation of biological process	-5.37669	79.4684	15.305	30198	5	228	3	546|8658|23063	ATRX|TNKS|WAPL
GO:0034502	GO Biological Processes	19	protein localization to chromosome	19_GO:0051179 localization	-5.3503	10.6567	7.8674	30198	87	228	7	546|675|2146|8658|9735|23063|26277	ATRX|BRCA2|EZH2|TNKS|KNTC1|WAPL|TINF2
GO:0070198	GO Biological Processes	19	protein localization to chromosome, telomeric region	19_GO:0051179 localization	-5.27049	33.1118	11.2062	30198	16	228	4	546|675|8658|26277	ATRX|BRCA2|TNKS|TINF2
GO:0051052	GO Biological Processes	19	regulation of DNA metabolic process	19_GO:0008152 metabolic process	-4.79126	3.69965	5.50563	30198	537	228	15	546|675|3320|3575|5893|8658|10474|23063|26277|26585|51720|55183|55193|83666|140609	ATRX|BRCA2|HSP90AA1|IL7R|RAD52|TNKS|TADA3|WAPL|TINF2|GREM1|UIMC1|RIF1|PBRM1|PARP9|NEK7
GO:0051054	GO Biological Processes	19	positive regulation of DNA metabolic process	19_GO:0048518 positive regulation of biological process	-4.01079	4.44454	5.21207	30198	298	228	10	546|3320|8658|26277|26585|51720|55183|55193|83666|140609	ATRX|HSP90AA1|TNKS|TINF2|GREM1|UIMC1|RIF1|PBRM1|PARP9|NEK7
GO:0051973	GO Biological Processes	19	positive regulation of telomerase activity	19_GO:0048518 positive regulation of biological process	-3.91058	15.582	7.42026	30198	34	228	4	3320|8658|26585|140609	HSP90AA1|TNKS|GREM1|NEK7
GO:0000781	GO Cellular Components	20	chromosome, telomeric region		-3.52106	5.51864	5.1226	30198	168	228	7	546|675|2146|8658|26277|55183|57187	ATRX|BRCA2|EZH2|TNKS|TINF2|RIF1|THOC2
GO:2001251	GO Biological Processes	19	negative regulation of chromosome organization	19_GO:0048519 negative regulation of biological process	-3.44825	8.27796	5.68522	30198	80	228	5	546|8658|9735|23063|26277	ATRX|TNKS|KNTC1|WAPL|TINF2
GO:0051972	GO Biological Processes	19	regulation of telomerase activity	19_GO:0008152 metabolic process	-3.3589	11.2721	6.14701	30198	47	228	4	3320|8658|26585|140609	HSP90AA1|TNKS|GREM1|NEK7
GO:0007063	GO Biological Processes	19	regulation of sister chromatid cohesion	19_GO:0050789 regulation of biological process	-3.29165	18.9211	7.16541	30198	21	228	3	546|8658|23063	ATRX|TNKS|WAPL
GO:0010639	GO Biological Processes	19	negative regulation of organelle organization	19_GO:0048519 negative regulation of biological process	-2.90708	3.48546	4.0319	30198	342	228	9	546|8658|9735|10013|10075|10198|10677|23063|26277	ATRX|TNKS|KNTC1|HDAC6|HUWE1|MPHOSPH9|AVIL|WAPL|TINF2
GO:0032206	GO Biological Processes	19	positive regulation of telomere maintenance	19_GO:0048518 positive regulation of biological process	-2.80097	8.02711	4.98472	30198	66	228	4	546|8658|26277|140609	ATRX|TNKS|TINF2|NEK7
GO:2000278	GO Biological Processes	19	regulation of DNA biosynthetic process	19_GO:0008152 metabolic process	-2.67059	5.56502	4.35201	30198	119	228	5	3320|8658|26277|26585|140609	HSP90AA1|TNKS|TINF2|GREM1|NEK7
GO:2000573	GO Biological Processes	19	positive regulation of DNA biosynthetic process	19_GO:0048518 positive regulation of biological process	-2.63976	7.25739	4.66871	30198	73	228	4	3320|8658|26585|140609	HSP90AA1|TNKS|GREM1|NEK7
GO:0051129	GO Biological Processes	19	negative regulation of cellular component organization	19_GO:0048519 negative regulation of biological process	-2.60267	2.48458	3.44849	30198	693	228	13	546|6585|7057|8658|8898|9735|10013|10075|10198|10677|23063|26277|64853	ATRX|SLIT1|THBS1|TNKS|MTMR2|KNTC1|HDAC6|HUWE1|MPHOSPH9|AVIL|WAPL|TINF2|AIDA
GO:0032200	GO Biological Processes	19	telomere organization	19_GO:0009987 cellular process	-2.5628	5.25585	4.17538	30198	126	228	5	675|2146|3320|26277|55183	BRCA2|EZH2|HSP90AA1|TINF2|RIF1
GO:0033044	GO Biological Processes	19	regulation of chromosome organization	19_GO:0050789 regulation of biological process	-2.51925	3.70853	3.75081	30198	250	228	7	546|8658|9735|23063|26277|55193|140609	ATRX|TNKS|KNTC1|WAPL|TINF2|PBRM1|NEK7
GO:0010638	GO Biological Processes	19	positive regulation of organelle organization	19_GO:0048518 positive regulation of biological process	-2.28767	2.63315	3.22162	30198	503	228	10	274|546|2241|4848|6249|8658|9847|26277|56947|140609	BIN1|ATRX|FER|CNOT2|CLIP1|TNKS|C2CD5|TINF2|MFF|NEK7
GO:0051053	GO Biological Processes	19	negative regulation of DNA metabolic process	19_GO:0048519 negative regulation of biological process	-2.26581	4.47457	3.69586	30198	148	228	5	675|8658|23063|26277|55183	BRCA2|TNKS|WAPL|TINF2|RIF1
GO:0000723	GO Biological Processes	19	telomere maintenance	19_GO:0008152 metabolic process	-2.24561	5.63606	3.92651	30198	94	228	4	675|3320|26277|55183	BRCA2|HSP90AA1|TINF2|RIF1
GO:0007051	GO Biological Processes	19	spindle organization	19_GO:0009987 cellular process	-2.18241	4.2725	3.5627	30198	155	228	5	546|3833|6905|8658|140609	ATRX|KIFC1|TBCE|TNKS|NEK7
GO:0032204	GO Biological Processes	19	regulation of telomere maintenance	19_GO:0008152 metabolic process	-2.15158	5.29789	3.75485	30198	100	228	4	546|8658|26277|140609	ATRX|TNKS|TINF2|NEK7
GO:0032210	GO Biological Processes	19	regulation of telomere maintenance via telomerase	19_GO:0008152 metabolic process	-2.12276	7.49702	4.12905	30198	53	228	3	8658|26277|140609	TNKS|TINF2|NEK7
GO:2001252	GO Biological Processes	19	positive regulation of chromosome organization	19_GO:0048518 positive regulation of biological process	-2.07818	5.04561	3.62203	30198	105	228	4	546|8658|26277|140609	ATRX|TNKS|TINF2|NEK7
GO:0030276	GO Molecular Functions	21	clathrin binding		-4.85452	11.5172	7.62846	30198	69	228	6	274|6860|8905|57214|57586|85439	BIN1|SYT4|AP1S2|CEMIP|SYT13|STON2
GO:0051592	GO Biological Processes	19	response to calcium ion	19_GO:0050896 response to stimulus	-3.93285	6.43841	5.70569	30198	144	228	7	107|846|5122|6860|7057|57586|84059	ADCY1|CASR|PCSK1|SYT4|THBS1|SYT13|ADGRV1
GO:0010035	GO Biological Processes	19	response to inorganic substance	19_GO:0050896 response to stimulus	-2.66519	2.79639	3.60758	30198	521	228	11	107|546|846|2146|5122|6860|7057|10013|57586|84059|140609	ADCY1|ATRX|CASR|EZH2|PCSK1|SYT4|THBS1|HDAC6|SYT13|ADGRV1|NEK7
GO:0071277	GO Biological Processes	19	cellular response to calcium ion	19_GO:0050896 response to stimulus	-2.41906	6.30702	4.24827	30198	84	228	4	107|6860|57586|84059	ADCY1|SYT4|SYT13|ADGRV1
GO:0010038	GO Biological Processes	19	response to metal ion	19_GO:0050896 response to stimulus	-2.26526	3.01874	3.31811	30198	351	228	8	107|846|5122|6860|7057|57586|84059|140609	ADCY1|CASR|PCSK1|SYT4|THBS1|SYT13|ADGRV1|NEK7
GO:0071241	GO Biological Processes	19	cellular response to inorganic substance	19_GO:0050896 response to stimulus	-2.17381	3.6122	3.39174	30198	220	228	6	107|546|6860|57586|84059|140609	ADCY1|ATRX|SYT4|SYT13|ADGRV1|NEK7
GO:0005544	GO Molecular Functions	21	calcium-dependent phospholipid binding		-2.10032	7.35819	4.07883	30198	54	228	3	6860|9847|57586	SYT4|C2CD5|SYT13
GO:0005543	GO Molecular Functions	21	phospholipid binding		-4.84487	3.97058	5.64289	30198	467	228	14	274|5897|6643|6860|7057|9847|10677|23161|23678|51028|55803|57586|64853|83891	BIN1|RAG2|SNX2|SYT4|THBS1|C2CD5|AVIL|SNX13|SGK3|VPS36|ADAP2|SYT13|AIDA|SNX25
GO:0008289	GO Molecular Functions	21	lipid binding		-3.88865	2.8251	4.5545	30198	797	228	17	274|2241|2908|5897|6643|6860|7057|9847|10677|23161|23678|51028|54852|55803|57586|64853|83891	BIN1|FER|NR3C1|RAG2|SNX2|SYT4|THBS1|C2CD5|AVIL|SNX13|SGK3|VPS36|PAQR5|ADAP2|SYT13|AIDA|SNX25
GO:0035091	GO Molecular Functions	21	phosphatidylinositol binding		-3.60621	4.3664	4.87344	30198	273	228	9	5897|6643|10677|23161|23678|51028|55803|64853|83891	RAG2|SNX2|AVIL|SNX13|SGK3|VPS36|ADAP2|AIDA|SNX25
GO:0000902	GO Biological Processes	19	cell morphogenesis	19_GO:0032502 developmental process	-4.81802	3.3606	5.38951	30198	670	228	17	107|2241|2263|3320|3575|5469|6585|6643|10006|10013|26585|55742|57679|90249|91624|152330|285527	ADCY1|FER|FGFR2|HSP90AA1|IL7R|MED1|SLIT1|SNX2|ABI1|HDAC6|GREM1|PARVA|ALS2|UNC5A|NEXN|CNTN4|FRYL
GO:0032989	GO Biological Processes	19	cellular component morphogenesis	19_GO:0032502 developmental process	-4.45819	3.46117	5.19256	30198	574	228	15	107|287|2263|3320|6585|6643|8898|10006|10013|56947|57679|64398|90249|91624|152330	ADCY1|ANK2|FGFR2|HSP90AA1|SLIT1|SNX2|MTMR2|ABI1|HDAC6|MFF|ALS2|PALS1|UNC5A|NEXN|CNTN4
GO:0032990	GO Biological Processes	19	cell part morphogenesis	19_GO:0032502 developmental process	-3.49105	3.3043	4.4434	30198	481	228	12	107|2263|3320|6585|6643|10006|10013|56947|57679|90249|91624|152330	ADCY1|FGFR2|HSP90AA1|SLIT1|SNX2|ABI1|HDAC6|MFF|ALS2|UNC5A|NEXN|CNTN4
GO:0000904	GO Biological Processes	19	cell morphogenesis involved in differentiation	19_GO:0032502 developmental process	-3.17684	3.04477	4.11038	30198	522	228	12	107|2241|2263|3320|6585|10006|10013|55742|57679|90249|91624|152330	ADCY1|FER|FGFR2|HSP90AA1|SLIT1|ABI1|HDAC6|PARVA|ALS2|UNC5A|NEXN|CNTN4
GO:0120039	GO Biological Processes	19	plasma membrane bounded cell projection morphogenesis	19_GO:0032502 developmental process	-3.10893	3.18105	4.10236	30198	458	228	11	107|2263|3320|6585|6643|10006|10013|57679|90249|91624|152330	ADCY1|FGFR2|HSP90AA1|SLIT1|SNX2|ABI1|HDAC6|ALS2|UNC5A|NEXN|CNTN4
GO:0048858	GO Biological Processes	19	cell projection morphogenesis	19_GO:0032502 developmental process	-3.07827	3.15351	4.06848	30198	462	228	11	107|2263|3320|6585|6643|10006|10013|57679|90249|91624|152330	ADCY1|FGFR2|HSP90AA1|SLIT1|SNX2|ABI1|HDAC6|ALS2|UNC5A|NEXN|CNTN4
GO:0048667	GO Biological Processes	19	cell morphogenesis involved in neuron differentiation	19_GO:0032502 developmental process	-2.92323	3.23042	3.96611	30198	410	228	10	107|2263|3320|6585|10006|10013|57679|90249|91624|152330	ADCY1|FGFR2|HSP90AA1|SLIT1|ABI1|HDAC6|ALS2|UNC5A|NEXN|CNTN4
GO:0007409	GO Biological Processes	19	axonogenesis	19_GO:0032502 developmental process	-2.90708	3.48546	4.0319	30198	342	228	9	107|2263|3320|6585|10013|57679|90249|91624|152330	ADCY1|FGFR2|HSP90AA1|SLIT1|HDAC6|ALS2|UNC5A|NEXN|CNTN4
GO:0031175	GO Biological Processes	19	neuron projection development	19_GO:0032502 developmental process	-2.8988	2.68614	3.76356	30198	641	228	13	107|177|2263|3320|6585|10006|10013|57679|84059|90249|91624|152330|285527	ADCY1|AGER|FGFR2|HSP90AA1|SLIT1|ABI1|HDAC6|ALS2|ADGRV1|UNC5A|NEXN|CNTN4|FRYL
GO:0048812	GO Biological Processes	19	neuron projection morphogenesis	19_GO:0032502 developmental process	-2.59959	2.91734	3.59033	30198	454	228	10	107|2263|3320|6585|10006|10013|57679|90249|91624|152330	ADCY1|FGFR2|HSP90AA1|SLIT1|ABI1|HDAC6|ALS2|UNC5A|NEXN|CNTN4
GO:0061564	GO Biological Processes	19	axon development	19_GO:0032502 developmental process	-2.58161	3.12049	3.63788	30198	382	228	9	107|2263|3320|6585|10013|57679|90249|91624|152330	ADCY1|FGFR2|HSP90AA1|SLIT1|HDAC6|ALS2|UNC5A|NEXN|CNTN4
GO:0098687	GO Cellular Components	20	chromosomal region		-4.37053	4.1069	5.36537	30198	387	228	12	546|675|2146|6249|8658|9735|23063|26277|55183|55193|57187|79980	ATRX|BRCA2|EZH2|CLIP1|TNKS|KNTC1|WAPL|TINF2|RIF1|PBRM1|THOC2|DSN1
GO:0033365	GO Biological Processes	19	protein localization to organelle	19_GO:0051179 localization	-3.61956	2.90455	4.39452	30198	684	228	15	287|546|636|675|2146|3320|5469|8658|9735|23063|23345|26277|51028|56947|79989	ANK2|ATRX|BICD1|BRCA2|EZH2|HSP90AA1|MED1|TNKS|KNTC1|WAPL|SYNE1|TINF2|VPS36|MFF|TTC26
GO:0000793	GO Cellular Components	20	condensed chromosome		-3.57128	4.31894	4.8313	30198	276	228	9	546|675|6249|9735|23063|27030|55183|55193|79980	ATRX|BRCA2|CLIP1|KNTC1|WAPL|MLH3|RIF1|PBRM1|DSN1
GO:0010564	GO Biological Processes	19	regulation of cell cycle process	19_GO:0050789 regulation of biological process	-2.83045	2.52624	3.65117	30198	734	228	14	274|323|546|675|2146|5469|5586|6872|8658|9735|23063|51720|51776|55193	BIN1|APBB2|ATRX|BRCA2|EZH2|MED1|PKN2|TAF1|TNKS|KNTC1|WAPL|UIMC1|MAP3K20|PBRM1
GO:0010948	GO Biological Processes	19	negative regulation of cell cycle process	19_GO:0048519 negative regulation of biological process	-2.79576	3.69191	3.99662	30198	287	228	8	323|546|2146|8658|9735|23063|51720|51776	APBB2|ATRX|EZH2|TNKS|KNTC1|WAPL|UIMC1|MAP3K20
GO:0000775	GO Cellular Components	20	chromosome, centromeric region		-2.55797	3.76883	3.80326	30198	246	228	7	546|2146|6249|9735|23063|55193|79980	ATRX|EZH2|CLIP1|KNTC1|WAPL|PBRM1|DSN1
GO:0045786	GO Biological Processes	19	negative regulation of cell cycle	19_GO:0048519 negative regulation of biological process	-2.09923	2.82554	3.10269	30198	375	228	8	323|546|2146|8658|9735|23063|51720|51776	APBB2|ATRX|EZH2|TNKS|KNTC1|WAPL|UIMC1|MAP3K20
GO:0000779	GO Cellular Components	20	condensed chromosome, centromeric region		-2.00818	3.87273	3.28581	30198	171	228	5	546|6249|9735|55193|79980	ATRX|CLIP1|KNTC1|PBRM1|DSN1
GO:0045580	GO Biological Processes	19	regulation of T cell differentiation	19_GO:0002376 immune system process	-4.28361	6.16034	5.9197	30198	172	228	8	914|3575|3600|4602|5896|5897|6935|55193	CD2|IL7R|IL15|MYB|RAG1|RAG2|ZEB1|PBRM1
GO:1903706	GO Biological Processes	19	regulation of hemopoiesis	19_GO:0002376 immune system process	-4.23306	3.97342	5.22154	30198	400	228	12	177|914|3575|3600|4602|5469|5896|5897|6935|23522|55193|123169	AGER|CD2|IL7R|IL15|MYB|MED1|RAG1|RAG2|ZEB1|KAT6B|PBRM1|LEO1
GO:0045619	GO Biological Processes	19	regulation of lymphocyte differentiation	19_GO:0002376 immune system process	-3.79798	5.24544	5.28047	30198	202	228	8	914|3575|3600|4602|5896|5897|6935|55193	CD2|IL7R|IL15|MYB|RAG1|RAG2|ZEB1|PBRM1
GO:0050863	GO Biological Processes	19	regulation of T cell activation	19_GO:0002376 immune system process	-3.31646	3.63866	4.41759	30198	364	228	10	177|914|3575|3600|4602|5896|5897|6935|7525|55193	AGER|CD2|IL7R|IL15|MYB|RAG1|RAG2|ZEB1|YES1|PBRM1
GO:0002694	GO Biological Processes	19	regulation of leukocyte activation	19_GO:0002376 immune system process	-3.30966	2.83526	4.13865	30198	654	228	14	177|914|2241|3575|3600|3824|4602|5896|5897|6935|7057|7525|55183|55193	AGER|CD2|FER|IL7R|IL15|KLRD1|MYB|RAG1|RAG2|ZEB1|THBS1|YES1|RIF1|PBRM1
GO:1902105	GO Biological Processes	19	regulation of leukocyte differentiation	19_GO:0002376 immune system process	-3.24649	3.89551	4.44032	30198	306	228	9	177|914|3575|3600|4602|5896|5897|6935|55193	AGER|CD2|IL7R|IL15|MYB|RAG1|RAG2|ZEB1|PBRM1
GO:0030097	GO Biological Processes	19	hemopoiesis	19_GO:0002376 immune system process	-3.11896	2.84128	3.9937	30198	606	228	13	675|2146|2263|3575|3600|4602|5469|5896|5897|7163|9070|10006|10803	BRCA2|EZH2|FGFR2|IL7R|IL15|MYB|MED1|RAG1|RAG2|TPD52|ASH2L|ABI1|CCR9
GO:0033081	GO Biological Processes	19	regulation of T cell differentiation in thymus	19_GO:0002376 immune system process	-3.06344	15.8937	6.49784	30198	25	228	3	3575|5897|6935	IL7R|RAG2|ZEB1
GO:0042110	GO Biological Processes	19	T cell activation	19_GO:0002376 immune system process	-3.01544	3.99841	4.27607	30198	265	228	8	914|919|926|3575|3600|5896|5897|10803	CD2|CD247|CD8B|IL7R|IL15|RAG1|RAG2|CCR9
GO:0050865	GO Biological Processes	19	regulation of cell activation	19_GO:0050789 regulation of biological process	-2.97152	2.61532	3.79628	30198	709	228	14	177|914|2241|3575|3600|3824|4602|5896|5897|6935|7057|7525|55183|55193	AGER|CD2|FER|IL7R|IL15|KLRD1|MYB|RAG1|RAG2|ZEB1|THBS1|YES1|RIF1|PBRM1
GO:0051249	GO Biological Processes	19	regulation of lymphocyte activation	19_GO:0002376 immune system process	-2.93474	2.85344	3.85094	30198	557	228	12	177|914|3575|3600|3824|4602|5896|5897|6935|7525|55183|55193	AGER|CD2|IL7R|IL15|KLRD1|MYB|RAG1|RAG2|ZEB1|YES1|RIF1|PBRM1
GO:0046649	GO Biological Processes	19	lymphocyte activation	19_GO:0002376 immune system process	-2.8686	3.1762	3.90303	30198	417	228	10	914|919|926|2146|3575|3600|5896|5897|7163|10803	CD2|CD247|CD8B|EZH2|IL7R|IL15|RAG1|RAG2|TPD52|CCR9
GO:0048534	GO Biological Processes	19	hematopoietic or lymphoid organ development	19_GO:0002376 immune system process	-2.81561	2.62873	3.67576	30198	655	228	13	675|2146|2263|3575|3600|4602|5469|5896|5897|7163|9070|10006|10803	BRCA2|EZH2|FGFR2|IL7R|IL15|MYB|MED1|RAG1|RAG2|TPD52|ASH2L|ABI1|CCR9
GO:1903131	GO Biological Processes	19	mononuclear cell differentiation	19_GO:0002376 immune system process	-2.72122	3.59179	3.90175	30198	295	228	8	2146|3575|3600|5469|5896|5897|7163|10803	EZH2|IL7R|IL15|MED1|RAG1|RAG2|TPD52|CCR9
GO:0002696	GO Biological Processes	19	positive regulation of leukocyte activation	19_GO:0002376 immune system process	-2.69051	3.00334	3.69646	30198	441	228	10	177|914|3575|3600|4602|5896|7057|7525|55183|55193	AGER|CD2|IL7R|IL15|MYB|RAG1|THBS1|YES1|RIF1|PBRM1
GO:0045321	GO Biological Processes	19	leukocyte activation	19_GO:0002376 immune system process	-2.63325	2.76981	3.57152	30198	526	228	11	177|914|919|926|2146|3575|3600|5896|5897|7163|10803	AGER|CD2|CD247|CD8B|EZH2|IL7R|IL15|RAG1|RAG2|TPD52|CCR9
GO:1902107	GO Biological Processes	19	positive regulation of leukocyte differentiation	19_GO:0002376 immune system process	-2.63252	4.48974	4.06138	30198	177	228	6	177|3575|3600|4602|5896|55193	AGER|IL7R|IL15|MYB|RAG1|PBRM1
GO:1903708	GO Biological Processes	19	positive regulation of hemopoiesis	19_GO:0002376 immune system process	-2.63252	4.48974	4.06138	30198	177	228	6	177|3575|3600|4602|5896|55193	AGER|IL7R|IL15|MYB|RAG1|PBRM1
GO:0050870	GO Biological Processes	19	positive regulation of T cell activation	19_GO:0002376 immune system process	-2.58754	3.81536	3.84333	30198	243	228	7	177|3575|3600|4602|5896|7525|55193	AGER|IL7R|IL15|MYB|RAG1|YES1|PBRM1
GO:0050867	GO Biological Processes	19	positive regulation of cell activation	19_GO:0048518 positive regulation of biological process	-2.57235	2.89186	3.55843	30198	458	228	10	177|914|3575|3600|4602|5896|7057|7525|55183|55193	AGER|CD2|IL7R|IL15|MYB|RAG1|THBS1|YES1|RIF1|PBRM1
GO:0002520	GO Biological Processes	19	immune system development	19_GO:0002376 immune system process	-2.57067	2.46326	3.41398	30198	699	228	13	675|2146|2263|3575|3600|4602|5469|5896|5897|7163|9070|10006|10803	BRCA2|EZH2|FGFR2|IL7R|IL15|MYB|MED1|RAG1|RAG2|TPD52|ASH2L|ABI1|CCR9
GO:0045621	GO Biological Processes	19	positive regulation of lymphocyte differentiation	19_GO:0002376 immune system process	-2.5628	5.25585	4.17538	30198	126	228	5	3575|3600|4602|5896|55193	IL7R|IL15|MYB|RAG1|PBRM1
GO:0030098	GO Biological Processes	19	lymphocyte differentiation	19_GO:0002376 immune system process	-2.45338	3.60752	3.66156	30198	257	228	7	2146|3575|3600|5896|5897|7163|10803	EZH2|IL7R|IL15|RAG1|RAG2|TPD52|CCR9
GO:1903039	GO Biological Processes	19	positive regulation of leukocyte cell-cell adhesion	19_GO:0048518 positive regulation of biological process	-2.38091	3.49861	3.5633	30198	265	228	7	177|3575|3600|4602|5896|7525|55193	AGER|IL7R|IL15|MYB|RAG1|YES1|PBRM1
GO:0002521	GO Biological Processes	19	leukocyte differentiation	19_GO:0002376 immune system process	-2.21524	2.95972	3.25343	30198	358	228	8	2146|3575|3600|5469|5896|5897|7163|10803	EZH2|IL7R|IL15|MED1|RAG1|RAG2|TPD52|CCR9
GO:0030217	GO Biological Processes	19	T cell differentiation	19_GO:0002376 immune system process	-2.20576	4.32835	3.59993	30198	153	228	5	3575|3600|5896|5897|10803	IL7R|IL15|RAG1|RAG2|CCR9
GO:1903037	GO Biological Processes	19	regulation of leukocyte cell-cell adhesion	19_GO:0050789 regulation of biological process	-2.17343	2.91093	3.19923	30198	364	228	8	177|3575|3600|4602|5896|5897|7525|55193	AGER|IL7R|IL15|MYB|RAG1|RAG2|YES1|PBRM1
GO:0042113	GO Biological Processes	19	B cell activation	19_GO:0002376 immune system process	-2.01846	3.89551	3.30212	30198	170	228	5	2146|3575|5896|5897|7163	EZH2|IL7R|RAG1|RAG2|TPD52
GO:0022409	GO Biological Processes	19	positive regulation of cell-cell adhesion	19_GO:0048518 positive regulation of biological process	-2.00701	2.97158	3.05325	30198	312	228	7	177|3575|3600|4602|5896|7525|55193	AGER|IL7R|IL15|MYB|RAG1|YES1|PBRM1
GO:0008134	GO Molecular Functions	21	transcription factor binding		-4.28172	3.33901	5.02607	30198	595	228	15	323|2146|4848|5469|6872|7088|7091|8204|10013|10474|22823|23522|83666|135112|161582	APBB2|EZH2|CNOT2|MED1|TAF1|TLE1|TLE4|NRIP1|HDAC6|TADA3|MTF2|KAT6B|PARP9|NCOA7|DNAAF4
GO:0005667	GO Cellular Components	20	transcription regulator complex		-3.37973	3.21085	4.3258	30198	495	228	12	274|4194|4602|4802|5469|5991|6872|7003|7088|7091|10474|57708	BIN1|MDM4|MYB|NFYC|MED1|RFX3|TAF1|TEAD1|TLE1|TLE4|TADA3|MIER1
GO:0003712	GO Molecular Functions	21	transcription coregulator activity		-3.36418	3.19792	4.30935	30198	497	228	12	2146|4848|5469|7088|7091|8204|10474|23522|57708|81550|83666|135112	EZH2|CNOT2|MED1|TLE1|TLE4|NRIP1|TADA3|KAT6B|MIER1|TDRD3|PARP9|NCOA7
GO:0090575	GO Cellular Components	20	RNA polymerase II transcription regulator complex		-3.27145	4.37843	4.60242	30198	242	228	8	4602|4802|5469|6872|7003|7088|7091|10474	MYB|NFYC|MED1|TAF1|TEAD1|TLE1|TLE4|TADA3
GO:0003714	GO Molecular Functions	21	transcription corepressor activity		-3.18754	4.85409	4.66051	30198	191	228	7	2146|5469|7088|7091|8204|57708|83666	EZH2|MED1|TLE1|TLE4|NRIP1|MIER1|PARP9
GO:0016922	GO Molecular Functions	21	nuclear receptor binding		-3.1701	5.71715	4.8619	30198	139	228	6	5469|6872|8204|10474|135112|161582	MED1|TAF1|NRIP1|TADA3|NCOA7|DNAAF4
GO:0140297	GO Molecular Functions	21	DNA-binding transcription factor binding		-2.49261	2.81803	3.46476	30198	470	228	10	5469|6872|7088|7091|8204|10474|23522|83666|135112|161582	MED1|TAF1|TLE1|TLE4|NRIP1|TADA3|KAT6B|PARP9|NCOA7|DNAAF4
GO:0061629	GO Molecular Functions	21	RNA polymerase II-specific DNA-binding transcription factor binding		-2.28713	3.04477	3.34632	30198	348	228	8	5469|6872|8204|10474|23522|83666|135112|161582	MED1|TAF1|NRIP1|TADA3|KAT6B|PARP9|NCOA7|DNAAF4
GO:0030518	GO Biological Processes	19	intracellular steroid hormone receptor signaling pathway	19_GO:0023052 signaling	-2.12276	7.49702	4.12905	30198	53	228	3	2908|5469|10474	NR3C1|MED1|TADA3
GO:0030374	GO Molecular Functions	21	nuclear receptor coactivator activity		-2.05683	7.09539	3.98213	30198	56	228	3	5469|10474|135112	MED1|TADA3|NCOA7
GO:0032446	GO Biological Processes	19	protein modification by small protein conjugation	19_GO:0008152 metabolic process	-4.24917	3.02635	4.88129	30198	744	228	17	675|5896|5897|6872|7316|8658|9354|9666|10013|10075|23142|23321|26091|57161|64400|80176|123169	BRCA2|RAG1|RAG2|TAF1|UBC|TNKS|UBE4A|DZIP3|HDAC6|HUWE1|DCUN1D4|TRIM2|HERC4|PELI2|AKTIP|SPSB1|LEO1
GO:0000209	GO Biological Processes	19	protein polyubiquitination	19_GO:0008152 metabolic process	-4.2395	5.29789	5.64401	30198	225	228	9	6872|8658|9354|9666|10013|10075|23321|57161|64400	TAF1|TNKS|UBE4A|DZIP3|HDAC6|HUWE1|TRIM2|PELI2|AKTIP
GO:0016567	GO Biological Processes	19	protein ubiquitination	19_GO:0008152 metabolic process	-4.20001	3.13022	4.88944	30198	677	228	16	675|5896|5897|6872|7316|8658|9354|9666|10013|10075|23321|26091|57161|64400|80176|123169	BRCA2|RAG1|RAG2|TAF1|UBC|TNKS|UBE4A|DZIP3|HDAC6|HUWE1|TRIM2|HERC4|PELI2|AKTIP|SPSB1|LEO1
GO:0004842	GO Molecular Functions	21	ubiquitin-protein transferase activity		-2.74835	3.05883	3.76372	30198	433	228	10	5896|5897|6872|9354|9666|10075|23321|26091|57161|64400	RAG1|RAG2|TAF1|UBE4A|DZIP3|HUWE1|TRIM2|HERC4|PELI2|AKTIP
GO:0019787	GO Molecular Functions	21	ubiquitin-like protein transferase activity		-2.57235	2.89186	3.55843	30198	458	228	10	5896|5897|6872|9354|9666|10075|23321|26091|57161|64400	RAG1|RAG2|TAF1|UBE4A|DZIP3|HUWE1|TRIM2|HERC4|PELI2|AKTIP
GO:0061630	GO Molecular Functions	21	ubiquitin protein ligase activity		-2.53758	3.3531	3.66762	30198	316	228	8	5896|5897|9354|9666|10075|23321|26091|57161	RAG1|RAG2|UBE4A|DZIP3|HUWE1|TRIM2|HERC4|PELI2
GO:0061659	GO Molecular Functions	21	ubiquitin-like protein ligase activity		-2.43186	3.2206	3.53236	30198	329	228	8	5896|5897|9354|9666|10075|23321|26091|57161	RAG1|RAG2|UBE4A|DZIP3|HUWE1|TRIM2|HERC4|PELI2
GO:0043632	GO Biological Processes	19	modification-dependent macromolecule catabolic process	19_GO:0008152 metabolic process	-2.32551	2.52062	3.21958	30198	578	228	11	6872|7316|9354|10013|10075|23318|23321|23607|26091|51028|80176	TAF1|UBC|UBE4A|HDAC6|HUWE1|TUT4|TRIM2|CD2AP|HERC4|VPS36|SPSB1
GO:0030163	GO Biological Processes	19	protein catabolic process	19_GO:0008152 metabolic process	-2.08791	2.2354	2.90759	30198	711	228	12	3320|6872|7316|9354|10013|10075|10279|23321|23607|26091|51028|80176	HSP90AA1|TAF1|UBC|UBE4A|HDAC6|HUWE1|PRSS16|TRIM2|CD2AP|HERC4|VPS36|SPSB1
GO:0005813	GO Cellular Components	20	centrosome		-4.08241	3.20437	4.83729	30198	620	228	15	636|675|5586|6249|8658|9847|10198|23093|23607|25914|57679|79989|123169|161582|100381270	BICD1|BRCA2|PKN2|CLIP1|TNKS|C2CD5|MPHOSPH9|TTLL5|CD2AP|RTTN|ALS2|TTC26|LEO1|DNAAF4|ZBED6
GO:0043292	GO Cellular Components	20	contractile fiber		-4.03881	4.98756	5.39819	30198	239	228	9	274|287|1756|6323|8736|23345|55742|91624|255743	BIN1|ANK2|DMD|SCN1A|MYOM1|SYNE1|PARVA|NEXN|NPNT
GO:0030017	GO Cellular Components	20	sarcomere		-3.68298	5.04561	5.13129	30198	210	228	8	274|287|1756|6323|8736|23345|55742|91624	BIN1|ANK2|DMD|SCN1A|MYOM1|SYNE1|PARVA|NEXN
GO:0030016	GO Cellular Components	20	myofibril		-3.43005	4.62698	4.80544	30198	229	228	8	274|287|1756|6323|8736|23345|55742|91624	BIN1|ANK2|DMD|SCN1A|MYOM1|SYNE1|PARVA|NEXN
GO:0030018	GO Cellular Components	20	Z disc		-3.3593	6.20847	5.15056	30198	128	228	6	274|287|1756|6323|55742|91624	BIN1|ANK2|DMD|SCN1A|PARVA|NEXN
GO:0031674	GO Cellular Components	20	I band		-3.15378	5.67632	4.8372	30198	140	228	6	274|287|1756|6323|55742|91624	BIN1|ANK2|DMD|SCN1A|PARVA|NEXN
GO:0042692	GO Biological Processes	19	muscle cell differentiation	19_GO:0032502 developmental process	-2.41679	3.55223	3.61195	30198	261	228	7	274|287|577|1756|23345|23646|255743	BIN1|ANK2|ADGRB3|DMD|SYNE1|PLD3|NPNT
GO:0008307	GO Molecular Functions	21	structural constituent of muscle		-2.40616	9.46053	4.78565	30198	42	228	3	1756|8736|91624	DMD|MYOM1|NEXN
GO:0015629	GO Cellular Components	20	actin cytoskeleton		-2.29952	2.64366	3.23579	30198	501	228	10	274|1756|2241|7525|9735|10677|23607|55742|58480|91624	BIN1|DMD|FER|YES1|KNTC1|AVIL|CD2AP|PARVA|RHOU|NEXN
GO:0030055	GO Cellular Components	20	cell-substrate junction		-2.24796	2.77215	3.22825	30198	430	228	9	1756|5786|7525|10677|22823|29843|55742|58480|91624	DMD|PTPRA|YES1|AVIL|MTF2|SENP1|PARVA|RHOU|NEXN
GO:0051015	GO Molecular Functions	21	actin filament binding		-2.22104	3.69621	3.46051	30198	215	228	6	274|1756|8736|10677|23345|91624	BIN1|DMD|MYOM1|AVIL|SYNE1|NEXN
GO:0003779	GO Molecular Functions	21	actin binding		-2.19124	2.71532	3.15773	30198	439	228	9	274|1756|2241|8736|10013|10677|23345|55742|91624	BIN1|DMD|FER|MYOM1|HDAC6|AVIL|SYNE1|PARVA|NEXN
GO:0051020	GO Molecular Functions	21	GTPase binding		-4.01079	4.44454	5.21207	30198	298	228	10	274|636|2241|3320|5586|9735|23086|23312|54432|57679	BIN1|BICD1|FER|HSP90AA1|PKN2|KNTC1|EXPH5|DMXL2|YIPF1|ALS2
GO:0031267	GO Molecular Functions	21	small GTPase binding		-2.99452	3.96846	4.24945	30198	267	228	8	636|2241|5586|9735|23086|23312|54432|57679	BICD1|FER|PKN2|KNTC1|EXPH5|DMXL2|YIPF1|ALS2
GO:0006468	GO Biological Processes	19	protein phosphorylation	19_GO:0008152 metabolic process	-4.00307	3.01017	4.70715	30198	704	228	16	1438|2241|2263|3600|4140|5586|5786|6787|6872|7525|8658|10006|23387|23678|51776|140609	CSF2RA|FER|FGFR2|IL15|MARK3|PKN2|PTPRA|NEK4|TAF1|YES1|TNKS|ABI1|SIK3|SGK3|MAP3K20|NEK7
GO:0004712	GO Molecular Functions	21	protein serine/threonine/tyrosine kinase activity		-3.20317	3.26664	4.20628	30198	446	228	11	2241|2263|4140|5586|6787|6872|7525|23387|23678|51776|140609	FER|FGFR2|MARK3|PKN2|NEK4|TAF1|YES1|SIK3|SGK3|MAP3K20|NEK7
GO:0016301	GO Molecular Functions	21	kinase activity		-2.41184	2.35865	3.24116	30198	730	228	13	2241|2263|4140|5586|6787|6872|7525|9677|10020|23387|23678|51776|140609	FER|FGFR2|MARK3|PKN2|NEK4|TAF1|YES1|PPIP5K1|GNE|SIK3|SGK3|MAP3K20|NEK7
GO:0004672	GO Molecular Functions	21	protein kinase activity		-2.39849	2.57862	3.30385	30198	565	228	11	2241|2263|4140|5586|6787|6872|7525|23387|23678|51776|140609	FER|FGFR2|MARK3|PKN2|NEK4|TAF1|YES1|SIK3|SGK3|MAP3K20|NEK7
GO:0016773	GO Molecular Functions	21	phosphotransferase activity, alcohol group as acceptor		-2.26403	2.35811	3.11017	30198	674	228	12	2241|2263|4140|5586|6787|6872|7525|10020|23387|23678|51776|140609	FER|FGFR2|MARK3|PKN2|NEK4|TAF1|YES1|GNE|SIK3|SGK3|MAP3K20|NEK7
GO:0106310	GO Molecular Functions	21	protein serine kinase activity		-2.19421	2.93512	3.22619	30198	361	228	8	4140|5586|6787|6872|23387|23678|51776|140609	MARK3|PKN2|NEK4|TAF1|SIK3|SGK3|MAP3K20|NEK7
GO:0070925	GO Biological Processes	19	organelle assembly	19_GO:0009987 cellular process	-3.98045	2.87561	4.63816	30198	783	228	17	636|1641|3833|5991|8658|8905|9735|10013|10677|25914|51028|55130|55582|55742|79989|140609|161582	BICD1|DCX|KIFC1|RFX3|TNKS|AP1S2|KNTC1|HDAC6|AVIL|RTTN|VPS36|ODAD2|KIF27|PARVA|TTC26|NEK7|DNAAF4
GO:0044782	GO Biological Processes	19	cilium organization	19_GO:0009987 cellular process	-3.51855	3.86144	4.64867	30198	343	228	10	1641|5991|10013|10677|25914|55130|55582|55742|79989|161582	DCX|RFX3|HDAC6|AVIL|RTTN|ODAD2|KIF27|PARVA|TTC26|DNAAF4
GO:0030031	GO Biological Processes	19	cell projection assembly	19_GO:0009987 cellular process	-3.43709	3.48546	4.46311	30198	418	228	11	1641|5991|10013|10677|23607|55130|55582|55742|58480|79989|161582	DCX|RFX3|HDAC6|AVIL|CD2AP|ODAD2|KIF27|PARVA|RHOU|TTC26|DNAAF4
GO:0009855	GO Biological Processes	19	determination of bilateral symmetry	19_GO:0032502 developmental process	-3.27102	5.97507	5.01534	30198	133	228	6	5991|25914|26585|55130|64853|161582	RFX3|RTTN|GREM1|ODAD2|AIDA|DNAAF4
GO:0009799	GO Biological Processes	19	specification of symmetry	19_GO:0032502 developmental process	-3.25383	5.93048	4.98912	30198	134	228	6	5991|25914|26585|55130|64853|161582	RFX3|RTTN|GREM1|ODAD2|AIDA|DNAAF4
GO:0007389	GO Biological Processes	19	pattern specification process	19_GO:0032502 developmental process	-3.19518	3.25933	4.19748	30198	447	228	11	2263|2926|5991|6935|10006|22823|25914|26585|55130|64853|161582	FGFR2|GRSF1|RFX3|ZEB1|ABI1|MTF2|RTTN|GREM1|ODAD2|AIDA|DNAAF4
GO:0060271	GO Biological Processes	19	cilium assembly	19_GO:0009987 cellular process	-3.17654	3.80839	4.35621	30198	313	228	9	1641|5991|10013|10677|55130|55582|55742|79989|161582	DCX|RFX3|HDAC6|AVIL|ODAD2|KIF27|PARVA|TTC26|DNAAF4
GO:0120031	GO Biological Processes	19	plasma membrane bounded cell projection assembly	19_GO:0009987 cellular process	-2.98723	3.29471	4.03988	30198	402	228	10	1641|5991|10013|10677|23607|55130|55582|55742|79989|161582	DCX|RFX3|HDAC6|AVIL|CD2AP|ODAD2|KIF27|PARVA|TTC26|DNAAF4
GO:0001578	GO Biological Processes	19	microtubule bundle formation	19_GO:0009987 cellular process	-2.6866	5.61218	4.37839	30198	118	228	5	1641|6249|55130|79989|161582	DCX|CLIP1|ODAD2|TTC26|DNAAF4
GO:0007018	GO Biological Processes	19	microtubule-based movement	19_GO:0009987 cellular process	-2.63514	3.17874	3.70297	30198	375	228	9	636|3833|5991|10013|55130|55582|55870|79989|161582	BICD1|KIFC1|RFX3|HDAC6|ODAD2|KIF27|ASH1L|TTC26|DNAAF4
GO:0003351	GO Biological Processes	19	epithelial cilium movement involved in extracellular fluid movement	19_GO:0051179 localization	-2.43595	9.69127	4.85721	30198	41	228	3	5991|55582|161582	RFX3|KIF27|DNAAF4
GO:0035082	GO Biological Processes	19	axoneme assembly	19_GO:0009987 cellular process	-2.3646	6.08953	4.14649	30198	87	228	4	1641|55130|79989|161582	DCX|ODAD2|TTC26|DNAAF4
GO:0099111	GO Biological Processes	19	microtubule-based transport	19_GO:0051179 localization	-2.35074	3.93408	3.6494	30198	202	228	6	636|5991|10013|55582|79989|161582	BICD1|RFX3|HDAC6|KIF27|TTC26|DNAAF4
GO:0006858	GO Biological Processes	19	extracellular transport	19_GO:0051179 localization	-2.34888	9.0305	4.64946	30198	44	228	3	5991|55582|161582	RFX3|KIF27|DNAAF4
GO:0005929	GO Cellular Components	20	cilium		-2.13872	2.27053	2.96649	30198	700	228	12	1462|1641|2842|6787|23093|25914|55130|55582|79739|79989|161582|219793	VCAN|DCX|GPR19|NEK4|TTLL5|RTTN|ODAD2|KIF27|TTLL7|TTC26|DNAAF4|TBATA
GO:0003341	GO Biological Processes	19	cilium movement	19_GO:0009987 cellular process	-2.08179	4.03803	3.40262	30198	164	228	5	5991|55130|55582|55870|161582	RFX3|ODAD2|KIF27|ASH1L|DNAAF4
GO:0031123	GO Biological Processes	19	RNA 3'-end processing	19_GO:0008152 metabolic process	-3.94135	7.94684	6.0691	30198	100	228	6	2926|10898|23318|51095|79033|123169	GRSF1|CPSF4|TUT4|TRNT1|ERI3|LEO1
GO:0016071	GO Biological Processes	19	mRNA metabolic process	19_GO:0008152 metabolic process	-3.56132	3.00529	4.38954	30198	617	228	14	2926|4848|5469|6872|9129|10898|23318|55280|55285|55796|57187|57703|64506|123169	GRSF1|CNOT2|MED1|TAF1|PRPF3|CPSF4|TUT4|CWF19L1|RBM41|MBNL3|THOC2|CWC22|CPEB1|LEO1
GO:0006397	GO Biological Processes	19	mRNA processing	19_GO:0008152 metabolic process	-2.54544	2.86683	3.52687	30198	462	228	10	2926|9129|10898|55280|55285|55796|57187|57703|64506|123169	GRSF1|PRPF3|CPSF4|CWF19L1|RBM41|MBNL3|THOC2|CWC22|CPEB1|LEO1
GO:0031124	GO Biological Processes	19	mRNA 3'-end processing	19_GO:0008152 metabolic process	-2.29443	8.63787	4.52167	30198	46	228	3	2926|10898|123169	GRSF1|CPSF4|LEO1
GO:0098992	GO Cellular Components	20	neuronal dense core vesicle		-3.93976	30.5648	9.29944	30198	13	228	3	6860|7857|23312	SYT4|SCG2|DMXL2
GO:0031045	GO Cellular Components	20	dense core granule		-3.01261	15.2824	6.35465	30198	26	228	3	6860|7857|23312	SYT4|SCG2|DMXL2
GO:0005509	GO Molecular Functions	21	calcium ion binding		-3.93283	2.96801	4.64183	30198	714	228	16	846|1462|5332|6585|6860|7057|7163|9185|9847|10367|23284|25891|57586|84059|158158|255743	CASR|VCAN|PLCB4|SLIT1|SYT4|THBS1|TPD52|REPS2|C2CD5|MICU1|ADGRL3|PAMR1|SYT13|ADGRV1|RASEF|NPNT
GO:0051347	GO Biological Processes	19	positive regulation of transferase activity	19_GO:0065007 biological regulation	-3.87416	3.22481	4.69805	30198	575	228	14	177|2146|2263|3320|7057|8658|10006|23142|26585|57214|57679|92597|140609|219771	AGER|EZH2|FGFR2|HSP90AA1|THBS1|TNKS|ABI1|DCUN1D4|GREM1|CEMIP|ALS2|MOB1B|NEK7|CCNY
GO:0001934	GO Biological Processes	19	positive regulation of protein phosphorylation	19_GO:0048518 positive regulation of biological process	-3.74999	2.85986	4.47097	30198	741	228	16	177|2146|3320|3600|7057|7525|10006|10013|26585|57161|57214|57679|64400|83666|92597|219771	AGER|EZH2|HSP90AA1|IL15|THBS1|YES1|ABI1|HDAC6|GREM1|PELI2|CEMIP|ALS2|AKTIP|PARP9|MOB1B|CCNY
GO:0045860	GO Biological Processes	19	positive regulation of protein kinase activity	19_GO:0048518 positive regulation of biological process	-2.93113	3.23832	3.97523	30198	409	228	10	177|2146|3320|7057|10006|26585|57214|57679|92597|219771	AGER|EZH2|HSP90AA1|THBS1|ABI1|GREM1|CEMIP|ALS2|MOB1B|CCNY
GO:0019887	GO Molecular Functions	21	protein kinase regulator activity		-2.9232	4.37326	4.29897	30198	212	228	7	10006|25998|26585|55742|57679|92597|219771	ABI1|IBTK|GREM1|PARVA|ALS2|MOB1B|CCNY
GO:0033674	GO Biological Processes	19	positive regulation of kinase activity	19_GO:0048518 positive regulation of biological process	-2.88053	2.97939	3.849	30198	489	228	11	177|2146|2263|3320|7057|10006|26585|57214|57679|92597|219771	AGER|EZH2|FGFR2|HSP90AA1|THBS1|ABI1|GREM1|CEMIP|ALS2|MOB1B|CCNY
GO:0030295	GO Molecular Functions	21	protein kinase activator activity		-2.83829	6.07557	4.6302	30198	109	228	5	10006|26585|57679|92597|219771	ABI1|GREM1|ALS2|MOB1B|CCNY
GO:0019209	GO Molecular Functions	21	kinase activator activity		-2.73561	5.75858	4.45935	30198	115	228	5	10006|26585|57679|92597|219771	ABI1|GREM1|ALS2|MOB1B|CCNY
GO:0019207	GO Molecular Functions	21	kinase regulator activity		-2.61759	3.86305	3.88404	30198	240	228	7	10006|25998|26585|55742|57679|92597|219771	ABI1|IBTK|GREM1|PARVA|ALS2|MOB1B|CCNY
GO:0045859	GO Biological Processes	19	regulation of protein kinase activity	19_GO:0008152 metabolic process	-2.3347	2.40813	3.1903	30198	660	228	12	177|2146|3320|7057|10006|25998|26585|57214|57679|64853|92597|219771	AGER|EZH2|HSP90AA1|THBS1|ABI1|IBTK|GREM1|CEMIP|ALS2|AIDA|MOB1B|CCNY
GO:0043549	GO Biological Processes	19	regulation of kinase activity	19_GO:0008152 metabolic process	-2.18585	2.21313	2.99007	30198	778	228	13	177|2146|2263|3320|7057|10006|25998|26585|57214|57679|64853|92597|219771	AGER|EZH2|FGFR2|HSP90AA1|THBS1|ABI1|IBTK|GREM1|CEMIP|ALS2|AIDA|MOB1B|CCNY
GO:0071902	GO Biological Processes	19	positive regulation of protein serine/threonine kinase activity	19_GO:0048518 positive regulation of biological process	-2.13701	3.5477	3.33815	30198	224	228	6	177|2146|7057|57214|57679|219771	AGER|EZH2|THBS1|CEMIP|ALS2|CCNY
GO:0060341	GO Biological Processes	19	regulation of cellular localization	19_GO:0051179 localization	-3.80315	2.89107	4.52078	30198	733	228	16	636|919|1080|2241|8898|9847|10075|10079|23063|23209|23607|56947|57214|58480|83666|100381270	BICD1|CD247|CFTR|FER|MTMR2|C2CD5|HUWE1|ATP9A|WAPL|MLC1|CD2AP|MFF|CEMIP|RHOU|PARP9|ZBED6
GO:1903533	GO Biological Processes	19	regulation of protein targeting	19_GO:0051179 localization	-3.49938	8.49022	5.77724	30198	78	228	5	9847|10075|56947|57214|58480	C2CD5|HUWE1|MFF|CEMIP|RHOU
GO:0032388	GO Biological Processes	19	positive regulation of intracellular transport	19_GO:0051179 localization	-3.09561	4.68248	4.53439	30198	198	228	7	8898|9847|10075|23209|56947|57214|58480	MTMR2|C2CD5|HUWE1|MLC1|MFF|CEMIP|RHOU
GO:0090314	GO Biological Processes	19	positive regulation of protein targeting to membrane	19_GO:0051179 localization	-2.91707	14.1908	6.09071	30198	28	228	3	9847|56947|57214	C2CD5|MFF|CEMIP
GO:0090313	GO Biological Processes	19	regulation of protein targeting to membrane	19_GO:0051179 localization	-2.66988	11.6865	5.43798	30198	34	228	3	9847|56947|57214	C2CD5|MFF|CEMIP
GO:0032386	GO Biological Processes	19	regulation of intracellular transport	19_GO:0051179 localization	-2.40826	3.1915	3.5021	30198	332	228	8	8898|9847|10075|10079|23209|56947|57214|58480	MTMR2|C2CD5|HUWE1|ATP9A|MLC1|MFF|CEMIP|RHOU
GO:0090316	GO Biological Processes	19	positive regulation of intracellular protein transport	19_GO:0051179 localization	-2.17088	4.24511	3.54432	30198	156	228	5	9847|10075|56947|57214|58480	C2CD5|HUWE1|MFF|CEMIP|RHOU
GO:0030100	GO Biological Processes	19	regulation of endocytosis	19_GO:0051179 localization	-3.71123	5.09413	5.16786	30198	208	228	8	274|636|6860|8898|23607|26585|55680|85439	BIN1|BICD1|SYT4|MTMR2|CD2AP|GREM1|RUFY2|STON2
GO:0048471	GO Cellular Components	20	perinuclear region of cytoplasm		-3.37925	2.75549	4.16132	30198	721	228	15	636|3320|5122|5586|6860|7163|8898|10013|10079|11145|23209|23607|54536|115827|158158	BICD1|HSP90AA1|PCSK1|PKN2|SYT4|TPD52|MTMR2|HDAC6|ATP9A|PLAAT3|MLC1|CD2AP|EXOC6|RAB3C|RASEF
GO:0048259	GO Biological Processes	19	regulation of receptor-mediated endocytosis	19_GO:0051179 localization	-2.00882	4.81627	3.49739	30198	110	228	4	636|8898|23607|26585	BICD1|MTMR2|CD2AP|GREM1
GO:0006259	GO Biological Processes	19	DNA metabolic process	19_GO:0008152 metabolic process	-3.60799	2.7774	4.33732	30198	763	228	16	546|675|1791|2146|3320|5893|5896|5897|5937|10075|23646|26277|27030|51720|55183|83666	ATRX|BRCA2|DNTT|EZH2|HSP90AA1|RAD52|RAG1|RAG2|RBMS1|HUWE1|PLD3|TINF2|MLH3|UIMC1|RIF1|PARP9
GO:2001020	GO Biological Processes	19	regulation of response to DNA damage stimulus	19_GO:0050896 response to stimulus	-3.23637	3.88282	4.42815	30198	307	228	9	675|5893|6787|10474|51720|51776|55183|55193|83666	BRCA2|RAD52|NEK4|TADA3|UIMC1|MAP3K20|RIF1|PBRM1|PARP9
GO:0080135	GO Biological Processes	19	regulation of cellular response to stress	19_GO:0050896 response to stimulus	-2.89161	2.56468	3.71427	30198	723	228	14	177|675|5893|6787|10013|10367|10474|51720|51776|55183|55193|64853|83666|135112	AGER|BRCA2|RAD52|NEK4|HDAC6|MICU1|TADA3|UIMC1|MAP3K20|RIF1|PBRM1|AIDA|PARP9|NCOA7
GO:0006974	GO Biological Processes	19	cellular response to DNA damage stimulus	19_GO:0050896 response to stimulus	-2.88038	2.5576	3.70271	30198	725	228	14	546|675|1791|4194|5893|6787|6872|9070|10075|27030|51720|51776|55183|83666	ATRX|BRCA2|DNTT|MDM4|RAD52|NEK4|TAF1|ASH2L|HUWE1|MLH3|UIMC1|MAP3K20|RIF1|PARP9
GO:0006282	GO Biological Processes	19	regulation of DNA repair	19_GO:0050896 response to stimulus	-2.26971	3.78421	3.53138	30198	210	228	6	5893|10474|51720|55183|55193|83666	RAD52|TADA3|UIMC1|RIF1|PBRM1|PARP9
GO:2001022	GO Biological Processes	19	positive regulation of response to DNA damage stimulus	19_GO:0048518 positive regulation of biological process	-2.11455	4.11327	3.45468	30198	161	228	5	51720|51776|55183|55193|83666	UIMC1|MAP3K20|RIF1|PBRM1|PARP9
GO:0048156	GO Molecular Functions	21	tau protein binding		-3.50861	12.3207	6.47938	30198	43	228	4	274|3320|4140|10013	BIN1|HSP90AA1|MARK3|HDAC6
GO:0032273	GO Biological Processes	19	positive regulation of protein polymerization	19_GO:0048518 positive regulation of biological process	-2.27852	5.75858	3.98704	30198	92	228	4	274|2241|3320|6249	BIN1|FER|HSP90AA1|CLIP1
GO:0001222	GO Molecular Functions	21	transcription corepressor binding		-3.46978	12.0407	6.39227	30198	44	228	4	2146|4848|10013|22823	EZH2|CNOT2|HDAC6|MTF2
GO:0001221	GO Molecular Functions	21	transcription coregulator binding		-2.83829	6.07557	4.6302	30198	109	228	5	2146|4848|5469|10013|22823	EZH2|CNOT2|MED1|HDAC6|MTF2
GO:0033143	GO Biological Processes	19	regulation of intracellular steroid hormone receptor signaling pathway	19_GO:0023052 signaling	-2.66169	7.35819	4.71124	30198	72	228	4	4848|5469|10013|161582	CNOT2|MED1|HDAC6|DNAAF4
GO:0033146	GO Biological Processes	19	regulation of intracellular estrogen receptor signaling pathway	19_GO:0023052 signaling	-2.63337	11.3526	5.34507	30198	35	228	3	4848|5469|161582	CNOT2|MED1|DNAAF4
GO:0030331	GO Molecular Functions	21	nuclear estrogen receptor binding		-2.498	10.1883	5.00799	30198	39	228	3	5469|8204|161582	MED1|NRIP1|DNAAF4
GO:0016574	GO Biological Processes	19	histone ubiquitination	19_GO:0008152 metabolic process	-3.39497	11.5172	6.22623	30198	46	228	4	675|5896|10075|123169	BRCA2|RAG1|HUWE1|LEO1
GO:0010390	GO Biological Processes	19	histone monoubiquitination	19_GO:0008152 metabolic process	-2.63337	11.3526	5.34507	30198	35	228	3	675|5896|123169	BRCA2|RAG1|LEO1
GO:0006513	GO Biological Processes	19	protein monoubiquitination	19_GO:0008152 metabolic process	-2.53502	6.79217	4.46753	30198	78	228	4	675|5896|10075|123169	BRCA2|RAG1|HUWE1|LEO1
GO:0045787	GO Biological Processes	19	positive regulation of cell cycle	19_GO:0048518 positive regulation of biological process	-3.37261	3.69965	4.48183	30198	358	228	10	546|675|2146|2263|5469|5586|9236|51776|219771|100381270	ATRX|BRCA2|EZH2|FGFR2|MED1|PKN2|CCPG1|MAP3K20|CCNY|ZBED6
GO:0007420	GO Biological Processes	19	brain development	19_GO:0032502 developmental process	-3.23878	2.67031	4.02362	30198	744	228	15	107|546|675|2146|2263|5122|5469|6585|6872|6935|23284|55130|55582|64398|152330	ADCY1|ATRX|BRCA2|EZH2|FGFR2|PCSK1|MED1|SLIT1|TAF1|ZEB1|ADGRL3|ODAD2|KIF27|PALS1|CNTN4
GO:0060322	GO Biological Processes	19	head development	19_GO:0032502 developmental process	-2.98187	2.51801	3.76859	30198	789	228	15	107|546|675|2146|2263|5122|5469|6585|6872|6935|23284|55130|55582|64398|152330	ADCY1|ATRX|BRCA2|EZH2|FGFR2|PCSK1|MED1|SLIT1|TAF1|ZEB1|ADGRL3|ODAD2|KIF27|PALS1|CNTN4
GO:0050680	GO Biological Processes	19	negative regulation of epithelial cell proliferation	19_GO:0048519 negative regulation of biological process	-2.79928	4.84564	4.30714	30198	164	228	6	675|2263|5469|7057|7857|26277	BRCA2|FGFR2|MED1|THBS1|SCG2|TINF2
GO:0060560	GO Biological Processes	19	developmental growth involved in morphogenesis	19_GO:0040007 growth	-2.6866	5.61218	4.37839	30198	118	228	5	2263|3320|5469|6585|10013	FGFR2|HSP90AA1|MED1|SLIT1|HDAC6
GO:0035107	GO Biological Processes	19	appendage morphogenesis	19_GO:0032502 developmental process	-2.34123	4.66364	3.81678	30198	142	228	5	546|2263|5469|26585|51776	ATRX|FGFR2|MED1|GREM1|MAP3K20
GO:0035108	GO Biological Processes	19	limb morphogenesis	19_GO:0032502 developmental process	-2.34123	4.66364	3.81678	30198	142	228	5	546|2263|5469|26585|51776	ATRX|FGFR2|MED1|GREM1|MAP3K20
GO:0040007	GO Biological Processes	19	growth	19_GO:0040007 growth	-2.11249	2.84069	3.11998	30198	373	228	8	546|675|2146|2263|3320|5469|6585|10013	ATRX|BRCA2|EZH2|FGFR2|HSP90AA1|MED1|SLIT1|HDAC6
GO:0048589	GO Biological Processes	19	developmental growth	19_GO:0040007 growth	-2.11249	2.84069	3.11998	30198	373	228	8	546|675|2146|2263|3320|5469|6585|10013	ATRX|BRCA2|EZH2|FGFR2|HSP90AA1|MED1|SLIT1|HDAC6
GO:0071396	GO Biological Processes	19	cellular response to lipid	19_GO:0050896 response to stimulus	-3.31804	3.15978	4.26047	30198	503	228	12	107|846|1080|2263|2908|3600|5469|7525|8204|10474|23209|79931	ADCY1|CASR|CFTR|FGFR2|NR3C1|IL15|MED1|YES1|NRIP1|TADA3|MLC1|TNIP3
GO:0071407	GO Biological Processes	19	cellular response to organic cyclic compound	19_GO:0050896 response to stimulus	-3.30283	3.14726	4.24434	30198	505	228	12	107|839|846|1080|2146|2908|3600|5469|6872|8204|10474|23209	ADCY1|CASP6|CASR|CFTR|EZH2|NR3C1|IL15|MED1|TAF1|NRIP1|TADA3|MLC1
GO:0070848	GO Biological Processes	19	response to growth factor	19_GO:0050896 response to stimulus	-2.31744	2.65959	3.25718	30198	498	228	10	846|1644|2241|2263|2908|5469|6935|7057|7525|10013	CASR|DDC|FER|FGFR2|NR3C1|MED1|ZEB1|THBS1|YES1|HDAC6
GO:0008093	GO Molecular Functions	21	cytoskeletal anchor activity		-3.2304	18.061	6.98218	30198	22	228	3	287|636|387755	ANK2|BICD1|INSC
GO:0030674	GO Molecular Functions	21	protein-macromolecule adaptor activity		-3.20627	3.84525	4.39196	30198	310	228	9	287|636|8905|10006|23345|55803|80176|85439|387755	ANK2|BICD1|AP1S2|ABI1|SYNE1|ADAP2|SPSB1|STON2|INSC
GO:0060090	GO Molecular Functions	21	molecular adaptor activity		-2.58161	3.12049	3.63788	30198	382	228	9	287|636|8905|10006|23345|55803|80176|85439|387755	ANK2|BICD1|AP1S2|ABI1|SYNE1|ADAP2|SPSB1|STON2|INSC
GO:0005200	GO Molecular Functions	21	structural constituent of cytoskeleton		-2.09252	5.09413	3.64791	30198	104	228	4	287|636|1756|23607	ANK2|BICD1|DMD|CD2AP
GO:0032288	GO Biological Processes	19	myelin assembly	19_GO:0032502 developmental process	-3.2304	18.061	6.98218	30198	22	228	3	287|8898|64398	ANK2|MTMR2|PALS1
GO:0031593	GO Molecular Functions	21	polyubiquitin modification-dependent protein binding		-3.15895	9.99603	5.71725	30198	53	228	4	9666|10013|51720|79931	DZIP3|HDAC6|UIMC1|TNIP3
GO:0031647	GO Biological Processes	19	regulation of protein stability	19_GO:0065007 biological regulation	-3.09904	3.71348	4.26301	30198	321	228	9	287|3320|4194|6872|10013|10474|55742|84059|387755	ANK2|HSP90AA1|MDM4|TAF1|HDAC6|TADA3|PARVA|ADGRV1|INSC
GO:0003279	GO Biological Processes	19	cardiac septum development	19_GO:0032502 developmental process	-2.064	4.99801	3.59648	30198	106	228	4	287|2263|4194|55742	ANK2|FGFR2|MDM4|PARVA
GO:0003205	GO Biological Processes	19	cardiac chamber development	19_GO:0032502 developmental process	-2.04977	3.96549	3.35178	30198	167	228	5	287|2263|4194|5469|55742	ANK2|FGFR2|MDM4|MED1|PARVA
GO:0001650	GO Cellular Components	20	fibrillar center		-3.0742	5.48058	4.71716	30198	145	228	6	177|8204|23607|26091|79980|123169	AGER|NRIP1|CD2AP|HERC4|DSN1|LEO1
GO:0051570	GO Biological Processes	19	regulation of histone H3-K9 methylation	19_GO:0008152 metabolic process	-3.06344	15.8937	6.49784	30198	25	228	3	546|4602|55183	ATRX|MYB|RIF1
GO:0098727	GO Biological Processes	19	maintenance of cell number	19_GO:0032502 developmental process	-2.78614	5.91283	4.54323	30198	112	228	5	2146|22823|23318|55183|123169	EZH2|MTF2|TUT4|RIF1|LEO1
GO:0031056	GO Biological Processes	19	regulation of histone modification	19_GO:0008152 metabolic process	-2.53722	4.29559	3.92166	30198	185	228	6	546|4602|4802|10474|22823|55183	ATRX|MYB|NFYC|TADA3|MTF2|RIF1
GO:0031060	GO Biological Processes	19	regulation of histone methylation	19_GO:0008152 metabolic process	-2.49526	6.62237	4.39195	30198	80	228	4	546|4602|22823|55183	ATRX|MYB|MTF2|RIF1
GO:0031062	GO Biological Processes	19	positive regulation of histone methylation	19_GO:0048518 positive regulation of biological process	-2.16909	7.79102	4.23354	30198	51	228	3	4602|22823|55183	MYB|MTF2|RIF1
GO:0019827	GO Biological Processes	19	stem cell population maintenance	19_GO:0032502 developmental process	-2.00882	4.81627	3.49739	30198	110	228	4	22823|23318|55183|123169	MTF2|TUT4|RIF1|LEO1
GO:0050927	GO Biological Processes	19	positive regulation of positive chemotaxis	19_GO:0040011 locomotion	-3.06344	15.8937	6.49784	30198	25	228	3	177|846|7857	AGER|CASR|SCG2
GO:0050926	GO Biological Processes	19	regulation of positive chemotaxis	19_GO:0040011 locomotion	-3.01261	15.2824	6.35465	30198	26	228	3	177|846|7857	AGER|CASR|SCG2
GO:0050920	GO Biological Processes	19	regulation of chemotaxis	19_GO:0040011 locomotion	-2.11893	3.5163	3.31181	30198	226	228	6	177|846|6585|7057|7857|26585	AGER|CASR|SLIT1|THBS1|SCG2|GREM1
GO:0016540	GO Biological Processes	19	protein autoprocessing	19_GO:0008152 metabolic process	-2.96387	14.7164	6.21917	30198	27	228	3	839|5122|5126	CASP6|PCSK1|PCSK2
GO:0016486	GO Biological Processes	19	peptide hormone processing	19_GO:0008152 metabolic process	-2.63337	11.3526	5.34507	30198	35	228	3	5122|5126|6447	PCSK1|PCSK2|SCG5
GO:0140448	GO Biological Processes	19	signaling receptor ligand precursor processing	19_GO:0008152 metabolic process	-2.56367	10.739	5.17008	30198	37	228	3	5122|5126|6447	PCSK1|PCSK2|SCG5
GO:0010817	GO Biological Processes	19	regulation of hormone levels	19_GO:0065007 biological regulation	-2.31744	2.65959	3.25718	30198	498	228	10	846|1080|5122|5126|5469|5991|6447|51301|54097|100381270	CASR|CFTR|PCSK1|PCSK2|MED1|RFX3|SCG5|GCNT4|FAM3B|ZBED6
GO:0043204	GO Cellular Components	20	perikaryon		-2.19404	4.30024	3.58124	30198	154	228	5	5122|5126|10013|64398|79739	PCSK1|PCSK2|HDAC6|PALS1|TTLL7
GO:0150034	GO Cellular Components	20	distal axon		-2.94307	3.89551	4.184	30198	272	228	8	274|323|846|3320|5122|10006|54536|57679	BIN1|APBB2|CASR|HSP90AA1|PCSK1|ABI1|EXOC6|ALS2
GO:0030427	GO Cellular Components	20	site of polarized growth		-2.7463	4.73026	4.22885	30198	168	228	6	323|3320|10006|54536|57679|285527	APBB2|HSP90AA1|ABI1|EXOC6|ALS2|FRYL
GO:0030426	GO Cellular Components	20	growth cone		-2.10355	4.08788	3.43719	30198	162	228	5	323|3320|10006|54536|57679	APBB2|HSP90AA1|ABI1|EXOC6|ALS2
GO:1901699	GO Biological Processes	19	cellular response to nitrogen compound	19_GO:0050896 response to stimulus	-2.90484	2.69034	3.76992	30198	640	228	13	177|546|839|846|1080|1644|2146|2241|5786|6872|6935|9847|64506	AGER|ATRX|CASP6|CASR|CFTR|DDC|EZH2|FER|PTPRA|TAF1|ZEB1|C2CD5|CPEB1
GO:0071417	GO Biological Processes	19	cellular response to organonitrogen compound	19_GO:0050896 response to stimulus	-2.78719	2.74029	3.69117	30198	580	228	12	177|839|846|1080|1644|2146|2241|5786|6872|6935|9847|64506	AGER|CASP6|CASR|CFTR|DDC|EZH2|FER|PTPRA|TAF1|ZEB1|C2CD5|CPEB1
GO:0086010	GO Biological Processes	19	membrane depolarization during action potential	19_GO:0065007 biological regulation	-2.82871	13.2447	5.85252	30198	30	228	3	287|6323|6328	ANK2|SCN1A|SCN3A
GO:0051899	GO Biological Processes	19	membrane depolarization	19_GO:0065007 biological regulation	-2.26818	8.45409	4.46065	30198	47	228	3	287|6323|6328	ANK2|SCN1A|SCN3A
GO:0003012	GO Biological Processes	19	muscle system process	19_GO:0032501 multicellular organismal process	-2.23606	3.2877	3.36649	30198	282	228	7	287|323|1756|2146|3600|6323|8736	ANK2|APBB2|DMD|EZH2|IL15|SCN1A|MYOM1
GO:0086001	GO Biological Processes	19	cardiac muscle cell action potential	19_GO:0065007 biological regulation	-2.2175	8.10902	4.34388	30198	49	228	3	287|1756|6323	ANK2|DMD|SCN1A
GO:0001508	GO Biological Processes	19	action potential	19_GO:0065007 biological regulation	-2.19774	5.46175	3.8389	30198	97	228	4	287|1756|6323|6328	ANK2|DMD|SCN1A|SCN3A
GO:0030315	GO Cellular Components	20	T-tubule		-2.16909	7.79102	4.23354	30198	51	228	3	274|287|6323	BIN1|ANK2|SCN1A
GO:0006897	GO Biological Processes	19	endocytosis	19_GO:0051179 localization	-2.81798	2.92554	3.77917	30198	498	228	11	177|274|287|4065|6643|7057|9185|10079|23209|58480|85439	AGER|BIN1|ANK2|LY75|SNX2|THBS1|REPS2|ATP9A|MLC1|RHOU|STON2
GO:0048469	GO Biological Processes	19	cell maturation	19_GO:0032502 developmental process	-2.81277	4.87536	4.32711	30198	163	228	6	577|675|1080|3600|5991|23318	ADGRB3|BRCA2|CFTR|IL15|RFX3|TUT4
GO:0071695	GO Biological Processes	19	anatomical structure maturation	19_GO:0032502 developmental process	-2.25986	3.76628	3.51703	30198	211	228	6	577|675|1080|3600|5991|23318	ADGRB3|BRCA2|CFTR|IL15|RFX3|TUT4
GO:0034702	GO Cellular Components	20	ion channel complex		-2.73039	3.60401	3.91343	30198	294	228	8	1080|2891|2892|6323|6328|10367|23155|285175	CFTR|GRIA2|GRIA3|SCN1A|SCN3A|MICU1|CLCC1|UNC80
GO:0001540	GO Molecular Functions	21	amyloid-beta binding		-2.43771	6.38301	4.2833	30198	83	228	4	177|323|2891|2892	AGER|APBB2|GRIA2|GRIA3
GO:0030139	GO Cellular Components	20	endocytic vesicle		-2.33164	3.09818	3.40366	30198	342	228	8	1080|2891|2892|3320|3575|7316|23607|57214	CFTR|GRIA2|GRIA3|HSP90AA1|IL7R|UBC|CD2AP|CEMIP
GO:0034703	GO Cellular Components	20	cation channel complex		-2.17381	3.6122	3.39174	30198	220	228	6	2891|2892|6323|6328|10367|285175	GRIA2|GRIA3|SCN1A|SCN3A|MICU1|UNC80
GO:0060076	GO Cellular Components	20	excitatory synapse		-2.16909	7.79102	4.23354	30198	51	228	3	2263|2891|2892	FGFR2|GRIA2|GRIA3
GO:1902495	GO Cellular Components	20	transmembrane transporter complex		-2.08607	2.81055	3.08551	30198	377	228	8	1080|2891|2892|6323|6328|10367|23155|285175	CFTR|GRIA2|GRIA3|SCN1A|SCN3A|MICU1|CLCC1|UNC80
GO:0006886	GO Biological Processes	19	intracellular protein transport	19_GO:0051179 localization	-2.72938	2.56987	3.58419	30198	670	228	13	3320|5469|6447|6643|8905|9847|10013|11311|23086|23161|51028|54536|56947	HSP90AA1|MED1|SCG5|SNX2|AP1S2|C2CD5|HDAC6|VPS45|EXPH5|SNX13|VPS36|EXOC6|MFF
GO:0002228	GO Biological Processes	19	natural killer cell mediated immunity	19_GO:0044419 biological process involved in interspecies interaction between organisms	-2.70759	12.0407	5.53486	30198	33	228	3	914|1130|3824	CD2|LYST|KLRD1
GO:0001914	GO Biological Processes	19	regulation of T cell mediated cytotoxicity	19_GO:0002376 immune system process	-2.46655	9.93355	4.93127	30198	40	228	3	177|3575|3824	AGER|IL7R|KLRD1
GO:0019904	GO Molecular Functions	21	protein domain specific binding		-2.63511	2.50628	3.48336	30198	687	228	13	546|1080|1644|3320|5469|7227|10006|10474|23607|55680|64398|64853|387755	ATRX|CFTR|DDC|HSP90AA1|MED1|TRPS1|ABI1|TADA3|CD2AP|RUFY2|PALS1|AIDA|INSC
GO:0019900	GO Molecular Functions	21	kinase binding		-2.63462	2.40501	3.44699	30198	771	228	14	287|636|846|914|919|1130|1641|2241|2908|3320|8736|25998|92597|219771	ANK2|BICD1|CASR|CD2|CD247|LYST|DCX|FER|NR3C1|HSP90AA1|MYOM1|IBTK|MOB1B|CCNY
GO:0019901	GO Molecular Functions	21	protein kinase binding		-2.19082	2.30678	3.02649	30198	689	228	12	287|636|846|914|919|1130|1641|2241|2908|3320|25998|219771	ANK2|BICD1|CASR|CD2|CD247|LYST|DCX|FER|NR3C1|HSP90AA1|IBTK|CCNY
GO:0004402	GO Molecular Functions	21	histone acetyltransferase activity		-2.59799	11.0373	5.25585	30198	36	228	3	675|6872|23522	BRCA2|TAF1|KAT6B
GO:0061733	GO Molecular Functions	21	peptide-lysine-N-acetyltransferase activity		-2.53036	10.4564	5.08753	30198	38	228	3	675|6872|23522	BRCA2|TAF1|KAT6B
GO:0016410	GO Molecular Functions	21	N-acyltransferase activity		-2.2953	5.82186	4.01798	30198	91	228	4	675|6872|11145|23522	BRCA2|TAF1|PLAAT3|KAT6B
GO:0034212	GO Molecular Functions	21	peptide N-acetyltransferase activity		-2.29443	8.63787	4.52167	30198	46	228	3	675|6872|23522	BRCA2|TAF1|KAT6B
GO:0065004	GO Biological Processes	19	protein-DNA complex assembly	19_GO:0009987 cellular process	-2.20198	3.66214	3.43276	30198	217	228	6	546|5469|5893|6872|9735|23522	ATRX|MED1|RAD52|TAF1|KNTC1|KAT6B
GO:0032103	GO Biological Processes	19	positive regulation of response to external stimulus	19_GO:0048518 positive regulation of biological process	-2.59275	2.91093	3.58232	30198	455	228	10	177|839|846|3320|3600|3824|5469|7057|7857|83666	AGER|CASP6|CASR|HSP90AA1|IL15|KLRD1|MED1|THBS1|SCG2|PARP9
GO:0050691	GO Biological Processes	19	regulation of defense response to virus by host	19_GO:0044419 biological process involved in interspecies interaction between organisms	-2.40616	9.46053	4.78565	30198	42	228	3	3320|3600|83666	HSP90AA1|IL15|PARP9
GO:0050778	GO Biological Processes	19	positive regulation of immune response	19_GO:0002376 immune system process	-2.3871	2.56953	3.29073	30198	567	228	11	839|919|926|3320|3600|3824|4602|5469|7525|55183|83666	CASP6|CD247|CD8B|HSP90AA1|IL15|KLRD1|MYB|MED1|YES1|RIF1|PARP9
GO:0045089	GO Biological Processes	19	positive regulation of innate immune response	19_GO:0044419 biological process involved in interspecies interaction between organisms	-2.31566	4.59887	3.77574	30198	144	228	5	839|3320|3824|5469|83666	CASP6|HSP90AA1|KLRD1|MED1|PARP9
GO:0098794	GO Cellular Components	20	postsynapse		-2.58409	2.58855	3.46866	30198	614	228	12	107|177|287|577|1756|2891|2892|8898|10006|23345|57679|64506	ADCY1|AGER|ANK2|ADGRB3|DMD|GRIA2|GRIA3|MTMR2|ABI1|SYNE1|ALS2|CPEB1
GO:0097060	GO Cellular Components	20	synaptic membrane		-2.11249	2.84069	3.11998	30198	373	228	8	107|287|1756|2891|2892|5786|8898|23345	ADCY1|ANK2|DMD|GRIA2|GRIA3|PTPRA|MTMR2|SYNE1
GO:0045596	GO Biological Processes	19	negative regulation of cell differentiation	19_GO:0032502 developmental process	-2.57067	2.46326	3.41398	30198	699	228	13	2146|4602|5469|5897|6585|6860|6935|26585|55796|84059|123169|152330|100381270	EZH2|MYB|MED1|RAG2|SLIT1|SYT4|ZEB1|GREM1|MBNL3|ADGRV1|LEO1|CNTN4|ZBED6
GO:0017111	GO Molecular Functions	21	nucleoside-triphosphatase activity		-2.57067	2.46326	3.41398	30198	699	228	13	546|1080|3320|3833|9628|10079|27030|55582|58480|79178|115827|158158|317781	ATRX|CFTR|HSP90AA1|KIFC1|RGS6|ATP9A|MLH3|KIF27|RHOU|THTPA|RAB3C|RASEF|DDX51
GO:0016462	GO Molecular Functions	21	pyrophosphatase activity		-2.29597	2.28358	3.11325	30198	754	228	13	546|1080|3320|3833|9628|10079|27030|55582|58480|79178|115827|158158|317781	ATRX|CFTR|HSP90AA1|KIFC1|RGS6|ATP9A|MLH3|KIF27|RHOU|THTPA|RAB3C|RASEF|DDX51
GO:0016817	GO Molecular Functions	21	hydrolase activity, acting on acid anhydrides		-2.2819	2.27453	3.09761	30198	757	228	13	546|1080|3320|3833|9628|10079|27030|55582|58480|79178|115827|158158|317781	ATRX|CFTR|HSP90AA1|KIFC1|RGS6|ATP9A|MLH3|KIF27|RHOU|THTPA|RAB3C|RASEF|DDX51
GO:0016818	GO Molecular Functions	21	hydrolase activity, acting on acid anhydrides, in phosphorus-containing anhydrides		-2.2819	2.27453	3.09761	30198	757	228	13	546|1080|3320|3833|9628|10079|27030|55582|58480|79178|115827|158158|317781	ATRX|CFTR|HSP90AA1|KIFC1|RGS6|ATP9A|MLH3|KIF27|RHOU|THTPA|RAB3C|RASEF|DDX51
GO:0016887	GO Molecular Functions	21	ATP hydrolysis activity		-2.20119	2.94327	3.23524	30198	360	228	8	546|1080|3320|3833|10079|27030|55582|317781	ATRX|CFTR|HSP90AA1|KIFC1|ATP9A|MLH3|KIF27|DDX51
GO:0042826	GO Molecular Functions	21	histone deacetylase binding		-2.5628	5.25585	4.17538	30198	126	228	5	3320|5586|8204|10013|57708	HSP90AA1|PKN2|NRIP1|HDAC6|MIER1
GO:0016575	GO Biological Processes	19	histone deacetylation	19_GO:0008152 metabolic process	-2.01505	6.85073	3.89008	30198	58	228	3	2005|10013|57708	ELK4|HDAC6|MIER1
GO:0016050	GO Biological Processes	19	vesicle organization	19_GO:0009987 cellular process	-2.52094	3.33201	3.64636	30198	318	228	8	1130|6860|8905|23607|51028|57586|57679|64400	LYST|SYT4|AP1S2|CD2AP|VPS36|SYT13|ALS2|AKTIP
GO:0071985	GO Biological Processes	19	multivesicular body sorting pathway	19_GO:0051179 localization	-2.46655	9.93355	4.93127	30198	40	228	3	1130|23086|51028	LYST|EXPH5|VPS36
GO:0007034	GO Biological Processes	19	vacuolar transport	19_GO:0051179 localization	-2.18241	4.2725	3.5627	30198	155	228	5	274|1130|51028|57679|64400	BIN1|LYST|VPS36|ALS2|AKTIP
GO:0010256	GO Biological Processes	19	endomembrane system organization	19_GO:0009987 cellular process	-2.1016	2.47103	2.99716	30198	536	228	10	274|287|1130|8905|10075|23345|51028|57679|64398|64400	BIN1|ANK2|LYST|AP1S2|HUWE1|SYNE1|VPS36|ALS2|PALS1|AKTIP
GO:0043014	GO Molecular Functions	21	alpha-tubulin binding		-2.498	10.1883	5.00799	30198	39	228	3	6905|10013|79739	TBCE|HDAC6|TTLL7
GO:2000273	GO Biological Processes	19	positive regulation of signaling receptor activity	19_GO:0023052 signaling	-2.32132	8.82982	4.58457	30198	45	228	3	6872|10013|26585	TAF1|HDAC6|GREM1
GO:0051302	GO Biological Processes	19	regulation of cell division	19_GO:0050789 regulation of biological process	-2.49146	4.20468	3.85474	30198	189	228	6	675|2263|5586|10474|346389|387755	BRCA2|FGFR2|PKN2|TADA3|MACC1|INSC
GO:0042770	GO Biological Processes	19	signal transduction in response to DNA damage	19_GO:0023052 signaling	-2.46192	4.97922	4.01143	30198	133	228	5	546|675|4194|51720|51776	ATRX|BRCA2|MDM4|UIMC1|MAP3K20
GO:0030330	GO Biological Processes	19	DNA damage response, signal transduction by p53 class mediator	19_GO:0023052 signaling	-2.40616	9.46053	4.78565	30198	42	228	3	546|675|4194	ATRX|BRCA2|MDM4
GO:0072331	GO Biological Processes	19	signal transduction by p53 class mediator	19_GO:0023052 signaling	-2.3646	6.08953	4.14649	30198	87	228	4	546|675|839|4194	ATRX|BRCA2|CASP6|MDM4
GO:0006040	GO Biological Processes	19	amino sugar metabolic process	19_GO:0008152 metabolic process	-2.43595	9.69127	4.85721	30198	41	228	3	6675|9469|10020	UAP1|CHST3|GNE
GO:0007169	GO Biological Processes	19	transmembrane receptor protein tyrosine kinase signaling pathway	19_GO:0023052 signaling	-2.41482	2.94327	3.43408	30198	405	228	9	926|2241|2263|5786|7525|9185|9847|10006|26585	CD8B|FER|FGFR2|PTPRA|YES1|REPS2|C2CD5|ABI1|GREM1
GO:0007259	GO Biological Processes	19	receptor signaling pathway via JAK-STAT	19_GO:0023052 signaling	-2.32132	8.82982	4.58457	30198	45	228	3	1438|2241|3600	CSF2RA|FER|IL15
GO:0097696	GO Biological Processes	19	receptor signaling pathway via STAT	19_GO:0023052 signaling	-2.29443	8.63787	4.52167	30198	46	228	3	1438|2241|3600	CSF2RA|FER|IL15
GO:0018108	GO Biological Processes	19	peptidyl-tyrosine phosphorylation	19_GO:0008152 metabolic process	-2.29052	4.53587	3.73544	30198	146	228	5	2241|2263|3600|7525|10006	FER|FGFR2|IL15|YES1|ABI1
GO:0018212	GO Biological Processes	19	peptidyl-tyrosine modification	19_GO:0008152 metabolic process	-2.2536	4.44454	3.67634	30198	149	228	5	2241|2263|3600|7525|10006	FER|FGFR2|IL15|YES1|ABI1
GO:0038093	GO Biological Processes	19	Fc receptor signaling pathway	19_GO:0002376 immune system process	-2.19302	7.94684	4.28794	30198	50	228	3	919|2241|7525	CD247|FER|YES1
GO:0035770	GO Cellular Components	20	ribonucleoprotein granule		-2.40775	3.53867	3.5997	30198	262	228	7	2926|4848|6780|23318|23345|64506|113251	GRSF1|CNOT2|STAU1|TUT4|SYNE1|CPEB1|LARP4
GO:0000795	GO Cellular Components	20	synaptonemal complex		-2.40616	9.46053	4.78565	30198	42	228	3	675|23063|27030	BRCA2|WAPL|MLH3
GO:0099086	GO Cellular Components	20	synaptonemal structure		-2.40616	9.46053	4.78565	30198	42	228	3	675|23063|27030	BRCA2|WAPL|MLH3
GO:0007276	GO Biological Processes	19	gamete generation	19_GO:0022414 reproductive process	-2.36769	2.32993	3.19262	30198	739	228	13	546|675|1080|8204|23318|23345|26091|27030|54852|57446|79989|149685|219793	ATRX|BRCA2|CFTR|NRIP1|TUT4|SYNE1|HERC4|MLH3|PAQR5|NDRG3|TTC26|ADIG|TBATA
GO:0007292	GO Biological Processes	19	female gamete generation	19_GO:0022414 reproductive process	-2.24149	4.41491	3.65699	30198	150	228	5	675|8204|23318|27030|54852	BRCA2|NRIP1|TUT4|MLH3|PAQR5
GO:0046903	GO Biological Processes	19	secretion	19_GO:0051179 localization	-2.366	2.70301	3.315	30198	490	228	10	846|1080|5469|6860|7163|7857|54097|54536|57586|115827	CASR|CFTR|MED1|SYT4|TPD52|SCG2|FAM3B|EXOC6|SYT13|RAB3C
GO:0006904	GO Biological Processes	19	vesicle docking involved in exocytosis	19_GO:0051179 localization	-2.34888	9.0305	4.64946	30198	44	228	3	1080|54536|115827	CFTR|EXOC6|RAB3C
GO:0051640	GO Biological Processes	19	organelle localization	19_GO:0051179 localization	-2.30548	2.64895	3.2429	30198	500	228	10	274|636|1080|3833|6585|6860|10013|54536|115827|387755	BIN1|BICD1|CFTR|KIFC1|SLIT1|SYT4|HDAC6|EXOC6|RAB3C|INSC
GO:0007610	GO Biological Processes	19	behavior	19_GO:0032501 multicellular organismal process	-2.35888	2.54706	3.25819	30198	572	228	11	107|177|577|846|5896|6323|6860|7057|51301|57679|81627	ADCY1|AGER|ADGRB3|CASR|RAG1|SCN1A|SYT4|THBS1|GCNT4|ALS2|TRMT1L
GO:0140640	GO Molecular Functions	21	catalytic activity, acting on a nucleic acid		-2.34213	2.53378	3.23882	30198	575	228	11	546|1791|4848|5896|23318|23646|51095|64118|79033|81627|317781	ATRX|DNTT|CNOT2|RAG1|TUT4|PLD3|TRNT1|DUS1L|ERI3|TRMT1L|DDX51
GO:0000139	GO Cellular Components	20	Golgi membrane		-2.32446	2.40086	3.17873	30198	662	228	12	6860|8658|8905|9469|10075|10198|11311|23155|23646|51301|55343|58480	SYT4|TNKS|AP1S2|CHST3|HUWE1|MPHOSPH9|VPS45|CLCC1|PLD3|GCNT4|SLC35C1|RHOU
GO:0002067	GO Biological Processes	19	glandular epithelial cell differentiation	19_GO:0032502 developmental process	-2.29443	8.63787	4.52167	30198	46	228	3	2263|5991|100381270	FGFR2|RFX3|ZBED6
GO:0051147	GO Biological Processes	19	regulation of muscle cell differentiation	19_GO:0032502 developmental process	-2.13682	4.16501	3.49009	30198	159	228	5	2146|2263|6935|26585|100381270	EZH2|FGFR2|ZEB1|GREM1|ZBED6
GO:1900271	GO Biological Processes	19	regulation of long-term synaptic potentiation	19_GO:0023052 signaling	-2.29443	8.63787	4.52167	30198	46	228	3	107|177|6780	ADCY1|AGER|STAU1
GO:0017015	GO Biological Processes	19	regulation of transforming growth factor beta receptor signaling pathway	19_GO:0023052 signaling	-2.27811	4.50501	3.71556	30198	147	228	5	6935|7057|64398|83891|255743	ZEB1|THBS1|PALS1|SNX25|NPNT
GO:1903844	GO Biological Processes	19	regulation of cellular response to transforming growth factor beta stimulus	19_GO:0050896 response to stimulus	-2.24149	4.41491	3.65699	30198	150	228	5	6935|7057|64398|83891|255743	ZEB1|THBS1|PALS1|SNX25|NPNT
GO:0042803	GO Molecular Functions	21	protein homodimerization activity		-2.20526	2.31686	3.04305	30198	686	228	12	846|919|2263|3320|5896|6643|7163|8736|23345|26585|56947|57679	CASR|CD247|FGFR2|HSP90AA1|RAG1|SNX2|TPD52|MYOM1|SYNE1|GREM1|MFF|ALS2
GO:0050808	GO Biological Processes	19	synapse organization	19_GO:0009987 cellular process	-2.17975	3.20807	3.28978	30198	289	228	7	323|577|6780|8898|10013|23284|57679	APBB2|ADGRB3|STAU1|MTMR2|HDAC6|ADGRL3|ALS2
GO:0043124	GO Biological Processes	19	negative regulation of I-kappaB kinase/NF-kappaB signaling	19_GO:0023052 signaling	-2.16909	7.79102	4.23354	30198	51	228	3	7088|55870|79931	TLE1|ASH1L|TNIP3
GO:0051098	GO Biological Processes	19	regulation of binding	19_GO:0065007 biological regulation	-2.15288	2.88714	3.17255	30198	367	228	8	177|4140|6872|8658|9236|23063|64400|83666	AGER|MARK3|TAF1|TNKS|CCPG1|WAPL|AKTIP|PARP9
GO:0032993	GO Cellular Components	20	protein-DNA complex		-2.13701	3.5477	3.33815	30198	224	228	6	4802|5893|5896|5897|23522|26277	NFYC|RAD52|RAG1|RAG2|KAT6B|TINF2
GO:0004620	GO Molecular Functions	21	phospholipase activity		-2.064	4.99801	3.59648	30198	106	228	4	846|5332|11145|23646	CASR|PLCB4|PLAAT3|PLD3
GO:0005938	GO Cellular Components	20	cell cortex		-2.02133	2.99075	3.07294	30198	310	228	7	1756|2241|2263|9847|54536|285527|387755	DMD|FER|FGFR2|C2CD5|EXOC6|FRYL|INSC
