# Supplementary material for: Thyroid Transcriptomic Profiling Reveals the Follicular Phase Differential Regulation of lncRNA and mRNA Related to Prolificacy in Small Tail Han Sheep with Two FecB Genotypes
Source: Genes (Basel). 2022 May 10;13(5):849. doi: 10.3390/genes13050849 (PMC9141851; doi:10.3390/genes13050849)
Supplement: Supplementary file 1 [file genes-13-00849-s001.zip › Table S6.xlsx]

## Sheet: Sheet1
Category	CategoryID	Description	PARENT_GO	Log10(P-value)	Enrichment	Z-score	#TotalGeneInLibrary	#GeneInGO	#GeneInHitList	#GeneInGOAndHitList	GeneID	Hits
KEGG Pathway	24	Hematopoietic cell lineage		-14.0772	7.98145	12.0473	30198	99	879	23	909|912|913|915|916|920|921|924|925|926|931|948|951|1380|1791|2208|2209|3554|3563|3568|3575|7124|7850	CD1A|CD1D|CD1E|CD3D|CD3E|CD4|CD5|CD7|CD8A|CD8B|MS4A1|CD36|CD37|CR2|DNTT|FCER2|FCGR1A|IL1R1|IL3RA|IL5RA|IL7R|TNF|IL1R2
KEGG Pathway	24	Cell cycle		-18.487	8.17975	13.9835	30198	126	879	30	472|699|701|890|891|896|983|990|991|1021|1111|1870|4171|4172|4173|4174|4175|4176|4998|5111|5347|5933|7029|7272|9133|9134|9232|9700|10735|10926	ATM|BUB1|BUB1B|CCNA2|CCNB1|CCND3|CDK1|CDC6|CDC20|CDK6|CHEK1|E2F2|MCM2|MCM3|MCM4|MCM5|MCM6|MCM7|ORC1|PCNA|PLK1|RBL1|TFDP2|TTK|CCNB2|CCNE2|PTTG1|ESPL1|STAG2|DBF4
KEGG Pathway	24	Human T-cell leukemia virus 1 infection		-7.40441	3.71405	7.02763	30198	222	879	24	107|293|472|701|890|896|915|916|920|991|1111|1739|1870|3554|3561|3600|3932|7124|7850|9133|9134|9232|9700|10000	ADCY1|SLC25A6|ATM|BUB1B|CCNA2|CCND3|CD3D|CD3E|CD4|CDC20|CHEK1|DLG1|E2F2|IL1R1|IL2RG|IL15|LCK|TNF|IL1R2|CCNB2|CCNE2|PTTG1|ESPL1|AKT3
KEGG Pathway	24	p53 signaling pathway		-5.90795	5.64739	6.88349	30198	73	879	12	472|836|891|896|983|1021|1111|3732|8493|9133|9134|51512	ATM|CASP3|CCNB1|CCND3|CDK1|CDK6|CHEK1|CD82|PPM1D|CCNB2|CCNE2|GTSE1
KEGG Pathway	24	Cellular senescence		-4.85948	3.52358	5.47164	30198	156	879	16	293|472|890|891|896|983|1021|1111|1870|2305|5933|9133|9134|10000|132660|286826	SLC25A6|ATM|CCNA2|CCNB1|CCND3|CDK1|CDK6|CHEK1|E2F2|FOXM1|RBL1|CCNB2|CCNE2|AKT3|LIN54|LIN9
KEGG Pathway	24	Viral carcinogenesis		-2.15252	2.18929	2.95111	30198	204	879	13	836|890|896|983|991|1021|1111|1233|1739|3190|5933|6672|9134	CASP3|CCNA2|CCND3|CDK1|CDC20|CDK6|CHEK1|CCR4|DLG1|HNRNPK|RBL1|SP100|CCNE2
KEGG Pathway	24	DNA replication		-6.17458	8.58874	7.88846	30198	36	879	9	1763|4171|4172|4173|4174|4175|4176|5111|5984	DNA2|MCM2|MCM3|MCM4|MCM5|MCM6|MCM7|PCNA|RFC4
KEGG Pathway	24	Primary immunodeficiency		-15.9676	15.3693	15.3467	30198	38	879	17	100|326|915|916|920|925|926|959|973|3561|3575|3932|5788|5896|5897|7535|29851	ADA|AIRE|CD3D|CD3E|CD4|CD8A|CD8B|CD40LG|CD79A|IL2RG|IL7R|LCK|PTPRC|RAG1|RAG2|ZAP70|ICOS
KEGG Pathway	24	T cell receptor signaling pathway		-12.5983	7.26739	11.0858	30198	104	879	22	915|916|919|920|925|926|940|959|1739|2534|3702|3932|5063|5133|5788|7124|7409|7535|9402|10000|27040|29851	CD3D|CD3E|CD247|CD4|CD8A|CD8B|CD28|CD40LG|DLG1|FYN|ITK|LCK|PAK3|PDCD1|PTPRC|TNF|VAV1|ZAP70|GRAP2|AKT3|LAT|ICOS
KEGG Pathway	24	Th17 cell differentiation		-4.13042	3.81722	5.07835	30198	108	879	12	915|916|919|920|2625|3554|3561|3932|5914|6258|7535|27040	CD3D|CD3E|CD247|CD4|GATA3|IL1R1|IL2RG|LCK|RARA|RXRG|ZAP70|LAT
KEGG Pathway	24	Th1 and Th2 cell differentiation		-4.12482	4.10766	5.16895	30198	92	879	11	915|916|919|920|2625|3561|3593|3932|7535|27040|28514	CD3D|CD3E|CD247|CD4|GATA3|IL2RG|IL12B|LCK|ZAP70|LAT|DLL1
KEGG Pathway	24	PD-L1 expression and PD-1 checkpoint pathway in cancer		-3.57724	3.86011	4.67876	30198	89	879	10	915|916|919|920|940|3932|5133|7535|10000|27040	CD3D|CD3E|CD247|CD4|CD28|LCK|PDCD1|ZAP70|AKT3|LAT
KEGG Pathway	24	Progesterone-mediated oocyte maturation		-5.0724	4.37857	5.91808	30198	102	879	13	107|699|890|891|983|2770|3835|5347|6790|6793|9133|10000|245711	ADCY1|BUB1|CCNA2|CCNB1|CDK1|GNAI1|KIF22|PLK1|AURKA|STK10|CCNB2|AKT3|SPDYA
KEGG Pathway	24	Oocyte meiosis		-4.52777	3.67152	5.3058	30198	131	879	14	107|699|891|983|991|5347|6790|9133|9134|9232|9700|26271|151648|245711	ADCY1|BUB1|CCNB1|CDK1|CDC20|PLK1|AURKA|CCNB2|CCNE2|PTTG1|ESPL1|FBXO5|SGO1|SPDYA
KEGG Pathway	24	Amoebiasis		-3.7185	3.70495	4.73812	30198	102	879	11	107|836|909|912|913|1511|2774|3554|3593|7124|7850	ADCY1|CASP3|CD1A|CD1D|CD1E|CTSG|GNAL|IL1R1|IL12B|TNF|IL1R2
KEGG Pathway	24	Viral protein interaction with cytokine and cytokine receptor		-6.68728	5.15324	7.20311	30198	100	879	15	1230|1233|1236|3561|3579|6356|6361|6363|6364|6367|6370|7124|7852|10803|146433	CCR1|CCR4|CCR7|IL2RG|CXCR2|CCL11|CCL17|CCL19|CCL20|CCL22|CCL25|TNF|CXCR4|CCR9|IL34
KEGG Pathway	24	Chemokine signaling pathway		-6.02234	3.57864	6.20639	30198	192	879	20	107|1230|1233|1236|2770|3579|3702|5880|6356|6361|6363|6364|6367|6370|7409|7454|7852|9844|10000|10803	ADCY1|CCR1|CCR4|CCR7|GNAI1|CXCR2|ITK|RAC2|CCL11|CCL17|CCL19|CCL20|CCL22|CCL25|VAV1|WAS|CXCR4|ELMO1|AKT3|CCR9
KEGG Pathway	24	Axon guidance		-3.02832	2.64269	3.84872	30198	182	879	14	2045|2046|2534|2770|3897|5063|5880|5998|6091|6585|7852|8633|22854|90249	EPHA7|EPHA8|FYN|GNAI1|L1CAM|PAK3|RAC2|RGS3|ROBO1|SLIT1|CXCR4|UNC5C|NTNG1|UNC5A
KEGG Pathway	24	Cytokine-cytokine receptor interaction		-8.45948	3.49372	7.45253	30198	295	879	30	920|939|959|970|1230|1233|1236|3554|3561|3563|3568|3575|3579|3593|3600|3603|4050|6356|6361|6363|6364|6367|6370|7124|7850|7852|9518|10803|64109|146433	CD4|CD27|CD40LG|CD70|CCR1|CCR4|CCR7|IL1R1|IL2RG|IL3RA|IL5RA|IL7R|CXCR2|IL12B|IL15|IL16|LTB|CCL11|CCL17|CCL19|CCL20|CCL22|CCL25|TNF|IL1R2|CXCR4|GDF15|CCR9|CRLF2|IL34
KEGG Pathway	24	Intestinal immune network for IgA production		-3.29097	4.90785	4.74025	30198	49	879	7	940|959|3600|6370|7852|10803|29851	CD28|CD40LG|IL15|CCL25|CXCR4|CCR9|ICOS
KEGG Pathway	24	Phospholipase D signaling pathway		-2.38391	2.55341	3.28017	30198	148	879	11	107|1606|1785|2534|3579|8525|8527|9265|10000|57121|160851	ADCY1|DGKA|DNM2|FYN|CXCR2|DGKZ|DGKD|CYTH3|AKT3|LPAR5|DGKH
KEGG Pathway	24	Phosphatidylinositol signaling system		-2.13018	2.8334	3.13151	30198	97	879	8	1606|4952|8525|8527|8897|8898|51196|160851	DGKA|OCRL|DGKZ|DGKD|MTMR3|MTMR2|PLCE1|DGKH
KEGG Pathway	24	Glycerophospholipid metabolism		-2.1041	2.80449	3.09803	30198	98	879	8	1606|8525|8527|23646|57678|137964|151056|160851	DGKA|DGKZ|DGKD|PLD3|GPAM|GPAT4|PLB1|DGKH
KEGG Pathway	24	Glycerolipid metabolism		-2.06913	3.37918	3.22065	30198	61	879	6	1606|8525|8527|57678|137964|160851	DGKA|DGKZ|DGKD|GPAM|GPAT4|DGKH
KEGG Pathway	24	Homologous recombination		-2.94828	5.02755	4.46829	30198	41	879	6	472|580|641|672|675|5888	ATM|BARD1|BLM|BRCA1|BRCA2|RAD51
KEGG Pathway	24	Fanconi anemia pathway		-2.32749	3.81722	3.58772	30198	54	879	6	641|672|675|5429|5888|55215	BLM|BRCA1|BRCA2|POLH|RAD51|FANCI
KEGG Pathway	24	Pathways in cancer		-5.94594	2.39385	5.61084	30198	531	879	37	107|330|332|675|836|890|896|1021|1870|2770|3561|3563|3568|3575|3593|3600|4312|4914|5371|5880|5888|5914|5979|6258|6789|6932|7471|7852|8074|8313|9134|10000|11040|26281|28514|51176|57121	ADCY1|BIRC3|BIRC5|BRCA2|CASP3|CCNA2|CCND3|CDK6|E2F2|GNAI1|IL2RG|IL3RA|IL5RA|IL7R|IL12B|IL15|MMP1|NTRK1|PML|RAC2|RAD51|RARA|RET|RXRG|STK4|TCF7|WNT1|CXCR4|FGF23|AXIN2|CCNE2|AKT3|PIM2|FGF20|DLL1|LEF1|LPAR5
KEGG Pathway	24	Cushing syndrome		-3.19927	2.88138	4.06605	30198	155	879	13	107|1021|1870|2770|3164|3776|3777|6932|7471|8313|9134|51176|57552	ADCY1|CDK6|E2F2|GNAI1|NR4A1|KCNK2|KCNK3|TCF7|WNT1|AXIN2|CCNE2|LEF1|NCEH1
KEGG Pathway	24	Breast cancer		-2.89473	2.80449	3.79738	30198	147	879	12	672|675|1021|1870|6932|7471|8074|8313|10000|26281|28514|51176	BRCA1|BRCA2|CDK6|E2F2|TCF7|WNT1|FGF23|AXIN2|AKT3|FGF20|DLL1|LEF1
KEGG Pathway	24	Prostate cancer		-2.13018	2.8334	3.13151	30198	97	879	8	1870|3645|6932|6935|7850|9134|10000|51176	E2F2|INSRR|TCF7|ZEB1|IL1R2|CCNE2|AKT3|LEF1
KEGG Pathway	24	Cell adhesion molecules		-5.757	3.91969	6.1861	30198	149	879	17	920|923|925|926|940|959|3385|3897|5133|5788|6402|9076|10666|22854|29851|201633|257194	CD4|CD6|CD8A|CD8B|CD28|CD40LG|ICAM3|L1CAM|PDCD1|PTPRC|SELL|CLDN1|CD226|NTNG1|ICOS|TIGIT|NEGR1
KEGG Pathway	24	FoxO signaling pathway		-5.1728	3.93377	5.82665	30198	131	879	15	472|891|2290|3575|3667|5347|5896|5897|6789|8698|9133|10000|10733|26260|116986	ATM|CCNB1|FOXG1|IL7R|IRS1|PLK1|RAG1|RAG2|STK4|S1PR4|CCNB2|AKT3|PLK4|FBXO25|AGAP2
KEGG Pathway	24	Yersinia infection		-4.93466	3.76149	5.60924	30198	137	879	15	920|925|926|2212|2533|3932|5880|7124|7409|7454|7535|9844|10000|27040|114548	CD4|CD8A|CD8B|FCGR2A|FYB1|LCK|RAC2|TNF|VAV1|WAS|ZAP70|ELMO1|AKT3|LAT|NLRP3
KEGG Pathway	24	Fc gamma R-mediated phagocytosis		-2.67836	3.18757	3.73645	30198	97	879	9	1785|2209|2212|5788|5880|7409|7454|10000|27040	DNM2|FCGR1A|FCGR2A|PTPRC|RAC2|VAV1|WAS|AKT3|LAT
KEGG Pathway	24	Human immunodeficiency virus 1 infection		-4.80094	3.07898	5.2597	30198	212	879	19	472|836|891|915|916|919|920|983|1111|2770|5063|5880|7124|7852|8905|9133|10000|85363|340061	ATM|CASP3|CCNB1|CD3D|CD3E|CD247|CD4|CDK1|CHEK1|GNAI1|PAK3|RAC2|TNF|CXCR4|AP1S2|CCNB2|AKT3|TRIM5|STING1
KEGG Pathway	24	Measles		-3.10703	2.96589	4.02237	30198	139	879	12	836|896|915|916|940|1021|3561|3593|4179|9134|10000|30835	CASP3|CCND3|CD3D|CD3E|CD28|CDK6|IL2RG|IL12B|CD46|CCNE2|AKT3|CD209
KEGG Pathway	24	Chagas disease		-2.52905	3.03132	3.55816	30198	102	879	9	107|915|916|919|2770|2774|3593|7124|10000	ADCY1|CD3D|CD3E|CD247|GNAI1|GNAL|IL12B|TNF|AKT3
KEGG Pathway	24	Epstein-Barr virus infection		-2.18716	2.21096	2.99004	30198	202	879	13	836|890|896|915|916|919|1021|1380|1870|2208|7124|9134|10000	CASP3|CCNA2|CCND3|CD3D|CD3E|CD247|CDK6|CR2|E2F2|FCER2|TNF|CCNE2|AKT3
KEGG Pathway	24	Thyroid cancer		-2.38091	4.64256	3.83872	30198	37	879	5	4914|5979|6258|6932|51176	NTRK1|RET|RXRG|TCF7|LEF1
KEGG Pathway	24	Natural killer cell mediated cytotoxicity		-3.91554	3.40927	4.78495	30198	131	879	13	836|919|2534|3821|3932|5880|7124|7409|7535|10870|22914|27040|51744	CASP3|CD247|FYN|KLRC1|LCK|RAC2|TNF|VAV1|ZAP70|HCST|KLRK1|LAT|CD244
KEGG Pathway	24	Acute myeloid leukemia		-3.14625	4.10208	4.40135	30198	67	879	8	890|2209|5371|5914|6932|10000|11040|51176	CCNA2|FCGR1A|PML|RARA|TCF7|AKT3|PIM2|LEF1
KEGG Pathway	24	Transcriptional misregulation in cancer		-3.74431	2.84808	4.45968	30198	193	879	16	330|472|648|890|2138|2209|2892|4914|5371|5914|6258|6935|7468|7850|8842|171558	BIRC3|ATM|BMI1|CCNA2|EYA1|FCGR1A|GRIA3|NTRK1|PML|RARA|RXRG|ZEB1|NSD2|IL1R2|PROM1|PTCRA
KEGG Pathway	24	NF-kappa B signaling pathway		-3.64368	3.6337	4.65848	30198	104	879	11	330|472|959|3554|3929|3932|4050|6363|7124|7535|27040	BIRC3|ATM|CD40LG|IL1R1|LBP|LCK|LTB|CCL19|TNF|ZAP70|LAT
KEGG Pathway	24	Dopaminergic synapse		-3.30799	3.12318	4.23289	30198	132	879	12	406|1644|2770|2774|2891|2892|3760|3798|6323|6570|10000|50632	ARNTL|DDC|GNAI1|GNAL|GRIA2|GRIA3|KCNJ3|KIF5A|SCN1A|SLC18A1|AKT3|CALY
KEGG Pathway	24	Butanoate metabolism		-2.93429	6.13481	4.70671	30198	28	879	5	622|6296|54988|65985|116285	BDH1|ACSM3|ACSM5|AACS|ACSM1
KEGG Pathway	24	Malaria		-2.49595	4.12259	3.82625	30198	50	879	6	948|959|1311|3820|7124|22914	CD36|CD40LG|COMP|KLRB1|TNF|KLRK1
KEGG Pathway	24	Platinum drug resistance		-2.89842	3.76493	4.09528	30198	73	879	8	330|332|472|672|836|5429|7153|10000	BIRC3|BIRC5|ATM|BRCA1|CASP3|POLH|TOP2A|AKT3
KEGG Pathway	24	IL-17 signaling pathway		-2.77326	3.2893	3.84908	30198	94	879	9	836|1673|1994|4312|4322|6356|6361|6364|7124	CASP3|DEFB4A|ELAVL1|MMP1|MMP13|CCL11|CCL17|CCL20|TNF
KEGG Pathway	24	Calcium signaling pathway		-2.7197	2.29033	3.47498	30198	240	879	16	107|293|886|887|2774|4638|4914|5026|5979|6262|7852|8074|26281|51196|80228|340156	ADCY1|SLC25A6|CCKAR|CCKBR|GNAL|MYLK|NTRK1|P2RX5|RET|RYR2|CXCR4|FGF23|FGF20|PLCE1|ORAI2|MYLK4
KEGG Pathway	24	Systemic lupus erythematosus		-2.66757	2.77871	3.59971	30198	136	879	11	715|720|940|959|1511|2209|2212|3014|3015|7124|94239	C1R|C4A|CD28|CD40LG|CTSG|FCGR1A|FCGR2A|H2AX|H2AZ1|TNF|H2AZ2
KEGG Pathway	24	Non-small cell lung cancer		-2.30643	3.34006	3.44211	30198	72	879	7	1021|1870|3798|5979|6258|6789|10000	CDK6|E2F2|KIF5A|RET|RXRG|STK4|AKT3
KEGG Pathway	24	Renin-angiotensin system		-2.39146	5.97477	4.13252	30198	23	879	4	186|1511|3816|7064	AGTR2|CTSG|KLK1|THOP1
KEGG Pathway	24	ABC transporters		-2.01589	3.81722	3.27464	30198	45	879	5	225|5244|9429|10257|64137	ABCD2|ABCB4|ABCG2|ABCC4|ABCG4
KEGG Pathway	24	Pathogenic Escherichia coli infection		-2.27631	2.26708	3.08937	30198	197	879	13	836|2212|2534|3554|4642|5063|7124|9076|9265|10006|57121|64005|114548	CASP3|FCGR2A|FYN|IL1R1|MYO1D|PAK3|TNF|CLDN1|CYTH3|ABI1|LPAR5|MYO1G|NLRP3
KEGG Pathway	24	Salmonella infection		-2.17968	2.06958	2.93442	30198	249	879	15	330|399|836|1785|3798|5063|5788|6932|7124|9265|9844|10000|10006|51176|114548	BIRC3|RHOH|CASP3|DNM2|KIF5A|PAK3|PTPRC|TCF7|TNF|CYTH3|ELMO1|AKT3|ABI1|LEF1|NLRP3
KEGG Pathway	24	cAMP signaling pathway		-2.2548	2.17633	3.03902	30198	221	879	14	107|2696|2770|2891|2892|3991|5880|6262|7253|7409|10000|10021|10257|51196	ADCY1|GIPR|GNAI1|GRIA2|GRIA3|LIPE|RAC2|RYR2|TSHR|VAV1|AKT3|HCN4|ABCC4|PLCE1
KEGG Pathway	24	Regulation of lipolysis in adipocytes		-2.2493	3.68089	3.47687	30198	56	879	6	107|2770|3667|3991|7253|10000	ADCY1|GNAI1|IRS1|LIPE|TSHR|AKT3
KEGG Pathway	24	Pertussis		-2.1781	3.16427	3.27098	30198	76	879	7	715|720|836|2770|3593|7124|114548	C1R|C4A|CASP3|GNAI1|IL12B|TNF|NLRP3
KEGG Pathway	24	Alcoholic liver disease		-2.05548	2.41936	2.93544	30198	142	879	10	720|836|3593|3929|6932|7124|10000|50507|51176|126129	C4A|CASP3|IL12B|LBP|TCF7|TNF|AKT3|NOX4|LEF1|CPT1C
