# Supplementary material for: Thyroid Transcriptomic Profiling Reveals the Follicular Phase Differential Regulation of lncRNA and mRNA Related to Prolificacy in Small Tail Han Sheep with Two FecB Genotypes
Source: Genes (Basel). 2022 May 10;13(5):849. doi: 10.3390/genes13050849 (PMC9141851; doi:10.3390/genes13050849)
Supplement: Supplementary file 1 [file genes-13-00849-s001.zip › Table S7.xlsx]

## Sheet: Sheet1
Category	CategoryID	Description	PARENT_GO	Log10(P-value)	Enrichment	Z-score	#TotalGeneInLibrary	#GeneInGO	#GeneInHitList	#GeneInGOAndHitList	GeneID	Hits
KEGG Pathway	24	Primary immunodeficiency		-3.719	13.9418	6.9627	30198	38	228	4	926|3575|5896|5897	CD8B|IL7R|RAG1|RAG2
KEGG Pathway	24	Hematopoietic cell lineage		-3.025	6.68926	4.94542	30198	99	228	5	914|926|1438|1791|3575	CD2|CD8B|CSF2RA|DNTT|IL7R
KEGG Pathway	24	Dopaminergic synapse		-2.47594	5.01695	4.03414	30198	132	228	5	1644|2891|2892|5332|6323	DDC|GRIA2|GRIA3|PLCB4|SCN1A
KEGG Pathway	24	Circadian entrainment		-2.19774	5.46175	3.8389	30198	97	228	4	107|2891|2892|5332	ADCY1|GRIA2|GRIA3|PLCB4
KEGG Pathway	24	Antigen processing and presentation		-2.53502	6.79217	4.46753	30198	78	228	4	926|3320|3824|4802	CD8B|HSP90AA1|KLRD1|NFYC
KEGG Pathway	24	Homologous recombination		-2.43595	9.69127	4.85721	30198	41	228	3	675|5893|51720	BRCA2|RAD52|UIMC1
