# Supplementary material for: Thyroid Transcriptomic Profiling Reveals the Follicular Phase Differential Regulation of lncRNA and mRNA Related to Prolificacy in Small Tail Han Sheep with Two FecB Genotypes
Source: Genes (Basel). 2022 May 10;13(5):849. doi: 10.3390/genes13050849 (PMC9141851; doi:10.3390/genes13050849)
Supplement: Supplementary file 1 [file genes-13-00849-s001.zip › Table S8.xlsx]

## Sheet: Sheet1
lncRNA_ID	lncRNA_Gene_ID	lncRNA_Gene_Symbol	Status	mRNA_ID	mRNA_Gene_ID	mRNA_Gene_Symbol	mRNA_Gene_Description	Pearson_correlation	Pvalue	mRNA_Gene_ID	regulation
LNC_000701	XLOC_018194	--	Novel_lncRNA	XM_012100793.2	101121719	--	sp|Q8IZF7|AGRF2_HUMAN Adhesion G-protein coupled receptor F2 OS=Homo sapiens GN=ADGRF2 PE=2 SV=1//0	0.984983	5.86557e-09	101121719	up
LNC_000701	XLOC_018194	--	Novel_lncRNA	XM_012106892.2	101123273	--	sp|P21675|TAF1_HUMAN Transcription initiation factor TFIID subunit 1 OS=Homo sapiens GN=TAF1 PE=1 SV=2//0	0.972594	1.16286e-07	101123273	up
LNC_000701	XLOC_018194	--	Novel_lncRNA	XM_015097045.1	105607297	--	sp|Q5R4D6|LEO1_PONAB RNA polymerase-associated protein LEO1 OS=Pongo abelii GN=LEO1 PE=2 SV=1//3.68981e-07	0.970733	1.61008e-07	105607297	up
LNC_000701	XLOC_018194	--	Novel_lncRNA	XM_012175589.2	101114579	--	-//-	0.969341	2.02637e-07	101114579	up
LNC_000701	XLOC_018194	--	Novel_lncRNA	XM_012190632.2	101102005	--	sp|Q9H4M7|PKHA4_HUMAN Pleckstrin homology domain-containing family A member 4 OS=Homo sapiens GN=PLEKHA4 PE=1 SV=2//0	0.951396	1.96843e-06	101102005	up
LNC_002767	XLOC_075176	--	Novel_lncRNA	XM_012106969.2	101119371	--	sp|Q9BXC1|GP174_HUMAN Probable G-protein coupled receptor 174 OS=Homo sapiens GN=GPR174 PE=2 SV=1//0	0.999211	2.40416e-15	101119371	up
LNC_002767	XLOC_075176	--	Novel_lncRNA	XM_012102882.2	101116007	--	sp|A6QPB3|COHA1_BOVIN Collagen alpha-1(XVII) chain OS=Bos taurus GN=COL17A1 PE=2 SV=1//0	0.999102	4.59806e-15	101116007	up
LNC_002767	XLOC_075176	--	Novel_lncRNA	XM_012100900.2	101122142	--	sp|Q7TST0|BTNL1_MOUSE Butyrophilin-like protein 1 OS=Mus musculus GN=Btnl1 PE=2 SV=3//8.74527e-83	0.999054	5.96916e-15	101122142	up
LNC_002767	XLOC_075176	--	Novel_lncRNA	XM_012097741.2	101120018	--	sp|P50748|KNTC1_HUMAN Kinetochore-associated protein 1 OS=Homo sapiens GN=KNTC1 PE=1 SV=1//0	0.999043	6.32626e-15	101120018	up
LNC_002767	XLOC_075176	--	Novel_lncRNA	XM_012185653.2	101114403	--	sp|Q29076|PO2F1_PIG POU domain, class 2, transcription factor 1 OS=Sus scrofa GN=POU2F1 PE=2 SV=1//1.5596e-53	0.998961	9.51424e-15	101114403	up
LNC_002767	XLOC_075176	--	Novel_lncRNA	XM_012182944.2	101109886	--	sp|P46200|MYB_BOVIN Transcriptional activator Myb OS=Bos taurus GN=MYB PE=2 SV=1//2.40893e-123	0.998961	9.51424e-15	101109886	up
LNC_002767	XLOC_075176	--	Novel_lncRNA	XM_004008157.3	101120745	--	sp|Q15910|EZH2_HUMAN Histone-lysine N-methyltransferase EZH2 OS=Homo sapiens GN=EZH2 PE=1 SV=2//0	0.998961	9.51424e-15	101120745	up
LNC_002767	XLOC_075176	--	Novel_lncRNA	XM_015096265.1	101111884	--	sp|O97827|LPHN3_BOVIN Latrophilin-3 OS=Bos taurus GN=LPHN3 PE=2 SV=1//0	0.998961	9.51424e-15	101111884	up
LNC_002767	XLOC_075176	--	Novel_lncRNA	XM_012105224.2	101106567	--	sp|Q32KL8|TBATA_BOVIN Protein TBATA OS=Bos taurus GN=TBATA PE=2 SV=1//0	0.998961	9.51424e-15	101106567	up
LNC_002767	XLOC_075176	--	Novel_lncRNA	XM_012175211.2	101116387	--	sp|Q7TPS5|C2CD5_MOUSE C2 domain-containing protein 5 OS=Mus musculus GN=C2cd5 PE=1 SV=2//0	0.998961	9.51424e-15	101116387	up
LNC_002767	XLOC_075176	--	Novel_lncRNA	XM_015102550.1	101105537	--	sp|Q9NQE7|TSSP_HUMAN Thymus-specific serine protease OS=Homo sapiens GN=PRSS16 PE=2 SV=2//0	0.998961	9.5341e-15	101105537	up
LNC_002767	XLOC_075176	--	Novel_lncRNA	XM_004002637.3	443423	--	sp|Q29422|CD1B2_SHEEP T-cell surface glycoprotein CD1b-2 OS=Ovis aries PE=1 SV=1//2.89963e-177	0.99896	9.56061e-15	443423	up
LNC_002767	XLOC_075176	--	Novel_lncRNA	XM_012096241.2	101107628	--	sp|P34089|RAG2_RABIT V(D)J recombination-activating protein 2 OS=Oryctolagus cuniculus GN=RAG2 PE=2 SV=1//0	0.998959	9.61603e-15	101107628	up
LNC_002767	XLOC_075176	--	Novel_lncRNA	XM_004016411.3	101107384	--	sp|Q867B5|RAG1_PIG V(D)J recombination-activating protein 1 OS=Sus scrofa GN=RAG1 PE=3 SV=1//0	0.998957	9.69182e-15	101107384	up
LNC_002767	XLOC_075176	--	Novel_lncRNA	XM_004020071.3	101111504	--	sp|P06526|TDT_BOVIN DNA nucleotidylexotransferase OS=Bos taurus GN=DNTT PE=1 SV=2//0	0.998954	9.82232e-15	101111504	up
LNC_002767	XLOC_075176	--	Novel_lncRNA	XM_004011358.3	101109886	--	sp|P46200|MYB_BOVIN Transcriptional activator Myb OS=Bos taurus GN=MYB PE=2 SV=1//2.40893e-123	0.998953	9.89511e-15	101109886	up
LNC_002767	XLOC_075176	--	Novel_lncRNA	XM_004018913.3	101111058	--	sp|Q7TST0|BTNL1_MOUSE Butyrophilin-like protein 1 OS=Mus musculus GN=Btnl1 PE=2 SV=3//1.00278e-111	0.998951	1.00012e-14	101111058	up
LNC_002767	XLOC_075176	--	Novel_lncRNA	XM_012099256.2	678667	--	sp|Q1WLP9|CCR9_SHEEP C-C chemokine receptor type 9 OS=Ovis aries GN=CCR9 PE=2 SV=1//0	0.998948	1.01463e-14	678667	up
LNC_002767	XLOC_075176	--	Novel_lncRNA	XM_004004668.3	101109941	--	sp|O60449|LY75_HUMAN Lymphocyte antigen 75 OS=Homo sapiens GN=LY75 PE=1 SV=3//3.62545e-55	0.998946	1.02316e-14	101109941	up
LNC_002767	XLOC_075176	--	Novel_lncRNA	NM_001009417.1	443436	--	sp|P29329|CD3Z_SHEEP T-cell surface glycoprotein CD3 zeta chain OS=Ovis aries GN=CD247 PE=2 SV=1//4.87238e-120	0.998942	1.0436e-14	443436	up
LNC_002767	XLOC_075176	--	Novel_lncRNA	XM_012175799.2	101114186	--	sp|Q15049|MLC1_HUMAN Membrane protein MLC1 OS=Homo sapiens GN=MLC1 PE=1 SV=5//1.50654e-171	0.99894	1.05401e-14	101114186	up
LNC_002767	XLOC_075176	--	Novel_lncRNA	XM_004003314.3	101113034	--	sp|Q6UXL0|I20RB_HUMAN Interleukin-20 receptor subunit beta OS=Homo sapiens GN=IL20RB PE=1 SV=1//4.36848e-150	0.998932	1.09128e-14	101113034	up
LNC_002767	XLOC_075176	--	Novel_lncRNA	XM_012142659.2	101109592	--	sp|Q96Q42|ALS2_HUMAN Alsin OS=Homo sapiens GN=ALS2 PE=1 SV=2//0	0.99893	1.10078e-14	101109592	up
LNC_002767	XLOC_075176	--	Novel_lncRNA	XM_004007264.3	101103712	--	sp|Q9XSM7|CD8B_SAISC T-cell surface glycoprotein CD8 beta chain OS=Saimiri sciureus GN=CD8B PE=2 SV=1//6.74931e-51	0.998886	1.34554e-14	101103712	up
LNC_002767	XLOC_075176	--	Novel_lncRNA	XM_015103354.1	101112777	--	sp|O75093|SLIT1_HUMAN Slit homolog 1 protein OS=Homo sapiens GN=SLIT1 PE=2 SV=4//0	0.998874	1.42477e-14	101112777	up
LNC_002767	XLOC_075176	--	Novel_lncRNA	XM_015102653.1	101113367	--	sp|Q9BW19|KIFC1_HUMAN Kinesin-like protein KIFC1 OS=Homo sapiens GN=KIFC1 PE=1 SV=2//0	0.998834	1.6905e-14	101113367	up
LNC_002767	XLOC_075176	--	Novel_lncRNA	XM_015096343.1	101114957	--	sp|Q96KP6|TNIP3_HUMAN TNFAIP3-interacting protein 3 OS=Homo sapiens GN=TNIP3 PE=1 SV=2//1.22549e-139	0.998696	2.95858e-14	101114957	up
LNC_002767	XLOC_075176	--	Novel_lncRNA	XM_012108359.2	101117146	--	sp|A2I7N3|SPA37_BOVIN Serpin A3-7 OS=Bos taurus GN=SERPINA3-7 PE=3 SV=1//0	0.998653	3.48092e-14	101117146	up
LNC_002767	XLOC_075176	--	Novel_lncRNA	XM_004006509.3	101113575	--	sp|Q8N3H0|F19A2_HUMAN Protein FAM19A2 OS=Homo sapiens GN=FAM19A2 PE=2 SV=1//1.56664e-82	0.998615	3.99796e-14	101113575	up
LNC_002767	XLOC_075176	--	Novel_lncRNA	XM_012097073.2	101111126	--	sp|A0MSX9|IL7RA_HORSE Interleukin-7 receptor subunit alpha OS=Equus caballus GN=IL7R PE=2 SV=1//0	0.997513	7.45568e-13	101111126	up
LNC_002767	XLOC_075176	--	Novel_lncRNA	XM_015092726.1	101115254	--	sp|Q60611|SATB1_MOUSE DNA-binding protein SATB1 OS=Mus musculus GN=Satb1 PE=1 SV=2//0	0.994972	2.50886e-11	101115254	up
LNC_002767	XLOC_075176	--	Novel_lncRNA	XM_012183554.2	101121432	--	sp|Q14156|EFR3A_HUMAN Protein EFR3 homolog A OS=Homo sapiens GN=EFR3A PE=1 SV=2//0	0.990897	4.84905e-10	101121432	up
LNC_002767	XLOC_075176	--	Novel_lncRNA	XM_012101182.2	101117024	--	sp|Q3B7M3|FA65B_BOVIN Protein FAM65B OS=Bos taurus GN=FAM65B PE=2 SV=1//0	0.984078	7.84691e-09	101117024	up
LNC_002767	XLOC_075176	--	Novel_lncRNA	XM_012106966.2	101119371	--	sp|Q9BXC1|GP174_HUMAN Probable G-protein coupled receptor 174 OS=Homo sapiens GN=GPR174 PE=2 SV=1//0	0.982985	1.09151e-08	101119371	up
LNC_002767	XLOC_075176	--	Novel_lncRNA	XM_012187362.2	101117602	--	sp|Q5E9X6|SPSB1_BOVIN SPRY domain-containing SOCS box protein 1 OS=Bos taurus GN=SPSB1 PE=2 SV=1//0	0.979519	2.74214e-08	101117602	up
LNC_002767	XLOC_075176	--	Novel_lncRNA	XM_012097817.1	101107309	--	sp|O14578|CTRO_HUMAN Citron Rho-interacting kinase OS=Homo sapiens GN=CIT PE=1 SV=2//0	0.976454	5.47935e-08	101107309	up
LNC_002767	XLOC_075176	--	Novel_lncRNA	XM_004011230.3	101118704	--	sp|Q8N228|SCML4_HUMAN Sex comb on midleg-like protein 4 OS=Homo sapiens GN=SCML4 PE=1 SV=2//4.50423e-101	0.968655	2.26095e-07	101118704	up
LNC_002767	XLOC_075176	--	Novel_lncRNA	XM_015099621.1	101115891	--	sp|P37275|ZEB1_HUMAN Zinc finger E-box-binding homeobox 1 OS=Homo sapiens GN=ZEB1 PE=1 SV=2//0	0.960774	6.8473e-07	101115891	up
LNC_002767	XLOC_075176	--	Novel_lncRNA	XM_012175333.2	101111955	--	sp|Q15760|GPR19_HUMAN Probable G-protein coupled receptor 19 OS=Homo sapiens GN=GPR19 PE=2 SV=2//0	0.953748	1.5422e-06	101111955	up
LNC_003851	XLOC_101651	--	Novel_lncRNA	XM_012106892.2	101123273	--	sp|P21675|TAF1_HUMAN Transcription initiation factor TFIID subunit 1 OS=Homo sapiens GN=TAF1 PE=1 SV=2//0	0.953683	1.55284e-06	101123273	up
LNC_013662	XLOC_360232	--	Novel_lncRNA	XM_015097045.1	105607297	--	sp|Q5R4D6|LEO1_PONAB RNA polymerase-associated protein LEO1 OS=Pongo abelii GN=LEO1 PE=2 SV=1//3.68981e-07	0.984398	7.09268e-09	105607297	up
LNC_013662	XLOC_360232	--	Novel_lncRNA	XM_012096856.1	101105601	--	sp|Q86T96|RN180_HUMAN E3 ubiquitin-protein ligase RNF180 OS=Homo sapiens GN=RNF180 PE=2 SV=2//0	0.981763	1.5408e-08	101105601	up
LNC_013662	XLOC_360232	--	Novel_lncRNA	XM_012177629.2	101122902	--	sp|Q1LZF8|CLCC1_BOVIN Chloride channel CLIC-like protein 1 OS=Bos taurus GN=CLCC1 PE=2 SV=1//0	0.980921	1.92815e-08	101122902	up
LNC_013662	XLOC_360232	--	Novel_lncRNA	XM_015104339.1	101115340	--	sp|Q9TTK4|LYST_BOVIN Lysosomal-trafficking regulator OS=Bos taurus GN=LYST PE=1 SV=1//0	0.978269	3.68026e-08	101115340	up
LNC_013662	XLOC_360232	--	Novel_lncRNA	XM_012096270.2	101110359	--	sp|Q32L00|ALKB3_BOVIN Alpha-ketoglutarate-dependent dioxygenase alkB homolog 3 OS=Bos taurus GN=ALKBH3 PE=2 SV=1//0	0.976991	4.88655e-08	101110359	up
LNC_013662	XLOC_360232	--	Novel_lncRNA	XM_012184600.1	101109980	--	sp|P51587|BRCA2_HUMAN Breast cancer type 2 susceptibility protein OS=Homo sapiens GN=BRCA2 PE=1 SV=2//0	0.976669	5.23577e-08	101109980	up
LNC_013662	XLOC_360232	--	Novel_lncRNA	XM_012095355.2	101123404	--	sp|A6QLT2|MTMR2_BOVIN Myotubularin-related protein 2 OS=Bos taurus GN=MTMR2 PE=2 SV=1//0	0.960418	7.15887e-07	101123404	up
LNC_016051	XLOC_427446	--	Novel_lncRNA	XM_012097741.2	101120018	--	sp|P50748|KNTC1_HUMAN Kinetochore-associated protein 1 OS=Homo sapiens GN=KNTC1 PE=1 SV=1//0	0.999875	2.39419e-19	101120018	up
LNC_016051	XLOC_427446	--	Novel_lncRNA	XM_004003314.3	101113034	--	sp|Q6UXL0|I20RB_HUMAN Interleukin-20 receptor subunit beta OS=Homo sapiens GN=IL20RB PE=1 SV=1//4.36848e-150	0.999847	6.52894e-19	101113034	up
LNC_016051	XLOC_427446	--	Novel_lncRNA	XM_004007264.3	101103712	--	sp|Q9XSM7|CD8B_SAISC T-cell surface glycoprotein CD8 beta chain OS=Saimiri sciureus GN=CD8B PE=2 SV=1//6.74931e-51	0.999822	1.39309e-18	101103712	up
LNC_016051	XLOC_427446	--	Novel_lncRNA	XM_012096241.2	101107628	--	sp|P34089|RAG2_RABIT V(D)J recombination-activating protein 2 OS=Oryctolagus cuniculus GN=RAG2 PE=2 SV=1//0	0.999792	3.09453e-18	101107628	up
LNC_016051	XLOC_427446	--	Novel_lncRNA	XM_012185653.2	101114403	--	sp|Q29076|PO2F1_PIG POU domain, class 2, transcription factor 1 OS=Sus scrofa GN=POU2F1 PE=2 SV=1//1.5596e-53	0.999779	4.1746e-18	101114403	up
LNC_016051	XLOC_427446	--	Novel_lncRNA	XM_012182944.2	101109886	--	sp|P46200|MYB_BOVIN Transcriptional activator Myb OS=Bos taurus GN=MYB PE=2 SV=1//2.40893e-123	0.999779	4.1746e-18	101109886	up
LNC_016051	XLOC_427446	--	Novel_lncRNA	XM_004008157.3	101120745	--	sp|Q15910|EZH2_HUMAN Histone-lysine N-methyltransferase EZH2 OS=Homo sapiens GN=EZH2 PE=1 SV=2//0	0.999779	4.1746e-18	101120745	up
LNC_016051	XLOC_427446	--	Novel_lncRNA	XM_012105224.2	101106567	--	sp|Q32KL8|TBATA_BOVIN Protein TBATA OS=Bos taurus GN=TBATA PE=2 SV=1//0	0.999779	4.1746e-18	101106567	up
LNC_016051	XLOC_427446	--	Novel_lncRNA	XM_015096265.1	101111884	--	sp|O97827|LPHN3_BOVIN Latrophilin-3 OS=Bos taurus GN=LPHN3 PE=2 SV=1//0	0.999779	4.1746e-18	101111884	up
LNC_016051	XLOC_427446	--	Novel_lncRNA	XM_012175211.2	101116387	--	sp|Q7TPS5|C2CD5_MOUSE C2 domain-containing protein 5 OS=Mus musculus GN=C2cd5 PE=1 SV=2//0	0.999779	4.1746e-18	101116387	up
LNC_016051	XLOC_427446	--	Novel_lncRNA	XM_004016411.3	101107384	--	sp|Q867B5|RAG1_PIG V(D)J recombination-activating protein 1 OS=Sus scrofa GN=RAG1 PE=3 SV=1//0	0.999779	4.19149e-18	101107384	up
LNC_016051	XLOC_427446	--	Novel_lncRNA	XM_004020071.3	101111504	--	sp|P06526|TDT_BOVIN DNA nucleotidylexotransferase OS=Bos taurus GN=DNTT PE=1 SV=2//0	0.999772	4.84419e-18	101111504	up
LNC_016051	XLOC_427446	--	Novel_lncRNA	XM_004011358.3	101109886	--	sp|P46200|MYB_BOVIN Transcriptional activator Myb OS=Bos taurus GN=MYB PE=2 SV=1//2.40893e-123	0.999771	4.91575e-18	101109886	up
LNC_016051	XLOC_427446	--	Novel_lncRNA	XM_004018913.3	101111058	--	sp|Q7TST0|BTNL1_MOUSE Butyrophilin-like protein 1 OS=Mus musculus GN=Btnl1 PE=2 SV=3//1.00278e-111	0.999769	5.14144e-18	101111058	up
LNC_016051	XLOC_427446	--	Novel_lncRNA	XM_004002637.3	443423	--	sp|Q29422|CD1B2_SHEEP T-cell surface glycoprotein CD1b-2 OS=Ovis aries PE=1 SV=1//2.89963e-177	0.999764	5.80235e-18	443423	up
LNC_016051	XLOC_427446	--	Novel_lncRNA	XM_012175799.2	101114186	--	sp|Q15049|MLC1_HUMAN Membrane protein MLC1 OS=Homo sapiens GN=MLC1 PE=1 SV=5//1.50654e-171	0.999764	5.80324e-18	101114186	up
LNC_016051	XLOC_427446	--	Novel_lncRNA	XM_015102550.1	101105537	--	sp|Q9NQE7|TSSP_HUMAN Thymus-specific serine protease OS=Homo sapiens GN=PRSS16 PE=2 SV=2//0	0.99976	6.25664e-18	101105537	up
LNC_016051	XLOC_427446	--	Novel_lncRNA	XM_012142659.2	101109592	--	sp|Q96Q42|ALS2_HUMAN Alsin OS=Homo sapiens GN=ALS2 PE=1 SV=2//0	0.99975	7.65664e-18	101109592	up
LNC_016051	XLOC_427446	--	Novel_lncRNA	XM_012099256.2	678667	--	sp|Q1WLP9|CCR9_SHEEP C-C chemokine receptor type 9 OS=Ovis aries GN=CCR9 PE=2 SV=1//0	0.999723	1.29383e-17	678667	up
LNC_016051	XLOC_427446	--	Novel_lncRNA	XM_015103354.1	101112777	--	sp|O75093|SLIT1_HUMAN Slit homolog 1 protein OS=Homo sapiens GN=SLIT1 PE=2 SV=4//0	0.999704	1.78473e-17	101112777	up
LNC_016051	XLOC_427446	--	Novel_lncRNA	NM_001009417.1	443436	--	sp|P29329|CD3Z_SHEEP T-cell surface glycoprotein CD3 zeta chain OS=Ovis aries GN=CD247 PE=2 SV=1//4.87238e-120	0.999649	4.19926e-17	443436	up
LNC_016051	XLOC_427446	--	Novel_lncRNA	XM_004004668.3	101109941	--	sp|O60449|LY75_HUMAN Lymphocyte antigen 75 OS=Homo sapiens GN=LY75 PE=1 SV=3//3.62545e-55	0.999606	7.45067e-17	101109941	up
LNC_016051	XLOC_427446	--	Novel_lncRNA	XM_012102882.2	101116007	--	sp|A6QPB3|COHA1_BOVIN Collagen alpha-1(XVII) chain OS=Bos taurus GN=COL17A1 PE=2 SV=1//0	0.999562	1.26778e-16	101116007	up
LNC_016051	XLOC_427446	--	Novel_lncRNA	XM_012100900.2	101122142	--	sp|Q7TST0|BTNL1_MOUSE Butyrophilin-like protein 1 OS=Mus musculus GN=Btnl1 PE=2 SV=3//8.74527e-83	0.999443	4.21657e-16	101122142	up
LNC_016051	XLOC_427446	--	Novel_lncRNA	XM_012108359.2	101117146	--	sp|A2I7N3|SPA37_BOVIN Serpin A3-7 OS=Bos taurus GN=SERPINA3-7 PE=3 SV=1//0	0.999426	4.92175e-16	101117146	up
LNC_016051	XLOC_427446	--	Novel_lncRNA	XM_004006509.3	101113575	--	sp|Q8N3H0|F19A2_HUMAN Protein FAM19A2 OS=Homo sapiens GN=FAM19A2 PE=2 SV=1//1.56664e-82	0.999409	5.66375e-16	101113575	up
LNC_016051	XLOC_427446	--	Novel_lncRNA	XM_015096343.1	101114957	--	sp|Q96KP6|TNIP3_HUMAN TNFAIP3-interacting protein 3 OS=Homo sapiens GN=TNIP3 PE=1 SV=2//1.22549e-139	0.999387	6.79352e-16	101114957	up
LNC_016051	XLOC_427446	--	Novel_lncRNA	XM_012106969.2	101119371	--	sp|Q9BXC1|GP174_HUMAN Probable G-protein coupled receptor 174 OS=Homo sapiens GN=GPR174 PE=2 SV=1//0	0.997014	1.85886e-12	101119371	up
LNC_016051	XLOC_427446	--	Novel_lncRNA	XM_015102653.1	101113367	--	sp|Q9BW19|KIFC1_HUMAN Kinesin-like protein KIFC1 OS=Homo sapiens GN=KIFC1 PE=1 SV=2//0	0.996278	5.59101e-12	101113367	up
LNC_016051	XLOC_427446	--	Novel_lncRNA	XM_012097073.2	101111126	--	sp|A0MSX9|IL7RA_HORSE Interleukin-7 receptor subunit alpha OS=Equus caballus GN=IL7R PE=2 SV=1//0	0.996057	7.45329e-12	101111126	up
LNC_016051	XLOC_427446	--	Novel_lncRNA	XM_015092726.1	101115254	--	sp|Q60611|SATB1_MOUSE DNA-binding protein SATB1 OS=Mus musculus GN=Satb1 PE=1 SV=2//0	0.994577	3.65954e-11	101115254	up
LNC_016051	XLOC_427446	--	Novel_lncRNA	XM_012183554.2	101121432	--	sp|Q14156|EFR3A_HUMAN Protein EFR3 homolog A OS=Homo sapiens GN=EFR3A PE=1 SV=2//0	0.990545	5.85718e-10	101121432	up
LNC_016051	XLOC_427446	--	Novel_lncRNA	XM_012106966.2	101119371	--	sp|Q9BXC1|GP174_HUMAN Probable G-protein coupled receptor 174 OS=Homo sapiens GN=GPR174 PE=2 SV=1//0	0.986895	2.97777e-09	101119371	up
LNC_016051	XLOC_427446	--	Novel_lncRNA	XM_012101182.2	101117024	--	sp|Q3B7M3|FA65B_BOVIN Protein FAM65B OS=Bos taurus GN=FAM65B PE=2 SV=1//0	0.983846	8.43078e-09	101117024	up
LNC_016051	XLOC_427446	--	Novel_lncRNA	XM_012187362.2	101117602	--	sp|Q5E9X6|SPSB1_BOVIN SPRY domain-containing SOCS box protein 1 OS=Bos taurus GN=SPSB1 PE=2 SV=1//0	0.980401	2.20366e-08	101117602	up
LNC_016051	XLOC_427446	--	Novel_lncRNA	XM_012097817.1	101107309	--	sp|O14578|CTRO_HUMAN Citron Rho-interacting kinase OS=Homo sapiens GN=CIT PE=1 SV=2//0	0.969479	1.98158e-07	101107309	up
LNC_016051	XLOC_427446	--	Novel_lncRNA	XM_004011230.3	101118704	--	sp|Q8N228|SCML4_HUMAN Sex comb on midleg-like protein 4 OS=Homo sapiens GN=SCML4 PE=1 SV=2//4.50423e-101	0.966906	2.95711e-07	101118704	up
LNC_016051	XLOC_427446	--	Novel_lncRNA	XM_015099621.1	101115891	--	sp|P37275|ZEB1_HUMAN Zinc finger E-box-binding homeobox 1 OS=Homo sapiens GN=ZEB1 PE=1 SV=2//0	0.965893	3.43277e-07	101115891	up
LNC_016051	XLOC_427446	--	Novel_lncRNA	XM_012175333.2	101111955	--	sp|Q15760|GPR19_HUMAN Probable G-protein coupled receptor 19 OS=Homo sapiens GN=GPR19 PE=2 SV=2//0	0.956887	1.09104e-06	101111955	up
XR_001435524.1	106991527	--	Annotated_lncRNA	XM_004003186.3	101122566	--	sp|Q99574|NEUS_HUMAN Neuroserpin OS=Homo sapiens GN=SERPINI1 PE=1 SV=1//0	0.998552	5.00098e-14	101122566	down
XR_001435524.1	106991527	--	Annotated_lncRNA	XM_015100998.1	101116598	--	sp|Q1MX18|INSC_HUMAN Protein inscuteable homolog OS=Homo sapiens GN=INSC PE=1 SV=1//0	0.996513	4.03906e-12	101116598	down
XR_001435524.1	106991527	--	Annotated_lncRNA	XM_004008704.3	101118946	--	sp|Q6ZN44|UNC5A_HUMAN Netrin receptor UNC5A OS=Homo sapiens GN=UNC5A PE=1 SV=3//0	0.995042	2.34081e-11	101118946	down
XR_001435524.1	106991527	--	Annotated_lncRNA	XM_015102145.1	101115165	--	sp|Q9NY47|CA2D2_HUMAN Voltage-dependent calcium channel subunit alpha-2/delta-2 OS=Homo sapiens GN=CACNA2D2 PE=1 SV=2//0	0.994306	4.67063e-11	101115165	down
XR_001435524.1	106991527	--	Annotated_lncRNA	XM_004008973.3	443453	--	sp|Q5RCC4|KCC2A_PONAB Calcium/calmodulin-dependent protein kinase type II subunit alpha OS=Pongo abelii GN=CAMK2A PE=2 SV=2//0	0.988258	1.7234e-09	443453	down
XR_001435524.1	106991527	--	Annotated_lncRNA	XR_001434593.1	101117327	--	sp|P19754|ADCY1_BOVIN Adenylate cyclase type 1 OS=Bos taurus GN=ADCY1 PE=1 SV=1//3.20727e-08	0.987924	1.98184e-09	101117327	down
XR_001435524.1	106991527	--	Annotated_lncRNA	XM_012098963.2	101116179	--	sp|Q9P2D8|UNC79_HUMAN Protein unc-79 homolog OS=Homo sapiens GN=UNC79 PE=2 SV=4//0	0.987842	2.05031e-09	101116179	down
XR_001435524.1	106991527	--	Annotated_lncRNA	XM_004022347.2	101112455	--	sp|Q5JRV8|T255A_HUMAN Transmembrane protein 255A OS=Homo sapiens GN=TMEM255A PE=2 SV=1//3.5725e-179	0.986181	3.87796e-09	101112455	down
XR_001435524.1	106991527	--	Annotated_lncRNA	XM_004010611.3	101105079	--	sp|Q8TDJ6|DMXL2_HUMAN DmX-like protein 2 OS=Homo sapiens GN=DMXL2 PE=1 SV=2//0	0.984494	6.878e-09	101105079	down
XR_001435524.1	106991527	--	Annotated_lncRNA	XM_004020409.3	101104950	--	sp|Q9H2B2|SYT4_HUMAN Synaptotagmin-4 OS=Homo sapiens GN=SYT4 PE=1 SV=1//0	0.984046	7.92413e-09	101104950	down
XR_001435524.1	106991527	--	Annotated_lncRNA	XM_012183907.2	101112068	--	sp|P55327|TPD52_HUMAN Tumor protein D52 OS=Homo sapiens GN=TPD52 PE=1 SV=2//3.37609e-92	0.980048	2.40791e-08	101112068	down
XR_001435524.1	106991527	--	Annotated_lncRNA	XM_004010423.3	101102647	--	sp|P05408|7B2_HUMAN Neuroendocrine protein 7B2 OS=Homo sapiens GN=SCG5 PE=1 SV=2//9.77555e-143	0.975819	6.25263e-08	101102647	down
XR_001435524.1	106991527	--	Annotated_lncRNA	XM_012096303.2	101116677	--	sp|Q7L8C5|SYT13_HUMAN Synaptotagmin-13 OS=Homo sapiens GN=SYT13 PE=1 SV=1//0	0.974193	8.63342e-08	101116677	down
XR_001435524.1	106991527	--	Annotated_lncRNA	XM_004002971.3	101112527	--	sp|P35384|CASR_BOVIN Extracellular calcium-sensing receptor OS=Bos taurus GN=CASR PE=2 SV=1//8.79023e-56	0.97397	9.00957e-08	101112527	down
XR_001435524.1	106991527	--	Annotated_lncRNA	XM_004007692.3	101106765	--	sp|P27718|DDC_BOVIN Aromatic-L-amino-acid decarboxylase OS=Bos taurus GN=DDC PE=2 SV=2//0	0.973923	9.08992e-08	101106765	down
XR_001435524.1	106991527	--	Annotated_lncRNA	XM_004017794.2	101116178	--	sp|Q8WUJ3|CEMIP_HUMAN Cell migration-inducing and hyaluronan-binding protein OS=Homo sapiens GN=CEMIP PE=1 SV=2//0	0.973181	1.04459e-07	101116178	down
XR_001435524.1	106991527	--	Annotated_lncRNA	XM_012135365.2	101103874	--	sp|Q9NY46|SCN3A_HUMAN Sodium channel protein type 3 subunit alpha OS=Homo sapiens GN=SCN3A PE=1 SV=2//0	0.966577	3.10569e-07	101103874	down
XR_001435524.1	106991527	--	Annotated_lncRNA	XM_004010597.3	101123470	--	sp|Q8NB66|UN13C_HUMAN Protein unc-13 homolog C OS=Homo sapiens GN=UNC13C PE=2 SV=3//0	0.96586	3.44906e-07	101123470	down
XR_001435524.1	106991527	--	Annotated_lncRNA	XM_012190214.2	101118837	--	sp|Q8K1N2|PHLB2_MOUSE Pleckstrin homology-like domain family B member 2 OS=Mus musculus GN=Phldb2 PE=1 SV=2//0	0.960121	7.42824e-07	101118837	down
XR_001435524.1	106991527	--	Annotated_lncRNA	XM_004014283.3	443027	--	sp|Q9GLR0|NEC2_BOVIN Neuroendocrine convertase 2 OS=Bos taurus GN=PCSK2 PE=2 SV=1//0	0.957633	1.00106e-06	443027	down
XR_001435524.1	106991527	--	Annotated_lncRNA	XM_015103364.1	101110105	--	sp|Q8R555|CRAC1_MOUSE Cartilage acidic protein 1 OS=Mus musculus GN=Crtac1 PE=2 SV=1//0	0.956119	1.19014e-06	101110105	down
XR_001435524.1	106991527	--	Annotated_lncRNA	XM_004003331.2	101117129	--	sp|Q29545|ICA_PIG Inhibitor of carbonic anhydrase OS=Sus scrofa GN=ICA PE=1 SV=1//0	0.95454	1.41647e-06	101117129	down
LNC_000568	XLOC_014695	--	Novel_lncRNA	XM_015104458.1	101123266	--	sp|Q8WYB5|KAT6B_HUMAN Histone acetyltransferase KAT6B OS=Homo sapiens GN=KAT6B PE=1 SV=3//0	0.983319	9.88999e-09	101123266	down
LNC_000568	XLOC_014695	--	Novel_lncRNA	XM_012136129.2	101111257	--	sp|Q9UIF8|BAZ2B_HUMAN Bromodomain adjacent to zinc finger domain protein 2B OS=Homo sapiens GN=BAZ2B PE=1 SV=3//0	0.983046	1.07236e-08	101111257	down
LNC_000568	XLOC_014695	--	Novel_lncRNA	XM_015093442.1	101105474	--	sp|Q15042|RB3GP_HUMAN Rab3 GTPase-activating protein catalytic subunit OS=Homo sapiens GN=RAB3GAP1 PE=1 SV=3//3.80524e-18	0.979383	2.83409e-08	101105474	down
LNC_000568	XLOC_014695	--	Novel_lncRNA	XM_012136025.2	101111257	--	sp|Q9UIF8|BAZ2B_HUMAN Bromodomain adjacent to zinc finger domain protein 2B OS=Homo sapiens GN=BAZ2B PE=1 SV=3//0	0.978542	3.45628e-08	101111257	down
LNC_000568	XLOC_014695	--	Novel_lncRNA	XM_015096182.1	100294605	--	sp|P81282|CSPG2_BOVIN Versican core protein OS=Bos taurus GN=VCAN PE=1 SV=2//0	0.9608	6.82496e-07	100294605	down
LNC_010851	XLOC_287775	--	Novel_lncRNA	XM_004022360.3	443273	--	sp|P42263|GRIA3_HUMAN Glutamate receptor 3 OS=Homo sapiens GN=GRIA3 PE=1 SV=2//7.19807e-10	0.9987	2.9158e-14	443273	down
LNC_010851	XLOC_287775	--	Novel_lncRNA	XM_004004966.2	101121240	--	sp|P20616|SCG2_BOVIN Secretogranin-2 OS=Bos taurus GN=SCG2 PE=2 SV=2//0	0.997128	1.53138e-12	101121240	down
LNC_010851	XLOC_287775	--	Novel_lncRNA	XM_012182465.1	101122115	--	sp|Q6ZU52|K0408_HUMAN Uncharacterized protein KIAA0408 OS=Homo sapiens GN=KIAA0408 PE=1 SV=1//0	0.993454	9.36582e-11	101122115	down
LNC_010851	XLOC_287775	--	Novel_lncRNA	XM_004013823.3	101118205	--	sp|Q9BXP8|PAPP2_HUMAN Pappalysin-2 OS=Homo sapiens GN=PAPPA2 PE=1 SV=4//0	0.992446	1.9127e-10	101118205	down
LNC_010851	XLOC_287775	--	Novel_lncRNA	XM_004022501.3	101109336	--	sp|Q2TBV0|BEX2_BOVIN Protein BEX2 OS=Bos taurus GN=BEX2 PE=2 SV=1//2.01315e-60	0.988889	1.30877e-09	101109336	down
LNC_010851	XLOC_287775	--	Novel_lncRNA	XM_004016962.3	101110089	--	sp|P10949|RAB3C_BOVIN Ras-related protein Rab-3C OS=Bos taurus GN=RAB3C PE=2 SV=3//8.91416e-146	0.984319	7.27268e-09	101110089	down
LNC_010851	XLOC_287775	--	Novel_lncRNA	NM_001130155.1	100170328	--	sp|B3IWF9|CRSP1_SHEEP Calcitonin receptor-stimulating peptide 1 OS=Ovis aries GN=CRSP1 PE=2 SV=1//3.68019e-77	0.983118	1.04982e-08	100170328	down
LNC_010851	XLOC_287775	--	Novel_lncRNA	XM_004004950.3	101116806	--	sp|A0JNL8|RES18_BOVIN Regulated endocrine-specific protein 18 OS=Bos taurus GN=RESP18 PE=2 SV=1//4.61306e-94	0.982738	1.17279e-08	101116806	down
LNC_010851	XLOC_287775	--	Novel_lncRNA	XM_012105001.2	101114927	--	sp|Q5R639|GBG4_PONAB Guanine nucleotide-binding protein G(I)/G(S)/G(O) subunit gamma-4 OS=Pongo abelii GN=GNG4 PE=3 SV=1//1.9064e-40	0.978497	3.49203e-08	101114927	down
LNC_010851	XLOC_287775	--	Novel_lncRNA	XM_004016130.3	100294596	--	sp|P01261|CALC_SHEEP Calcitonin OS=Ovis aries GN=CALCA PE=1 SV=2//2.53411e-81	0.9757	6.40619e-08	100294596	down
LNC_010851	XLOC_287775	--	Novel_lncRNA	XM_012099341.2	101106631	--	sp|O75122|CLAP2_HUMAN CLIP-associating protein 2 OS=Homo sapiens GN=CLASP2 PE=1 SV=2//0	0.975344	6.88538e-08	101106631	down
LNC_010851	XLOC_287775	--	Novel_lncRNA	XM_004009088.3	443029	--	sp|Q9GLR1|NEC1_BOVIN Neuroendocrine convertase 1 OS=Bos taurus GN=PCSK1 PE=2 SV=1//0	0.969979	1.82611e-07	443029	down
LNC_010851	XLOC_287775	--	Novel_lncRNA	XM_004014283.3	443027	--	sp|Q9GLR0|NEC2_BOVIN Neuroendocrine convertase 2 OS=Bos taurus GN=PCSK2 PE=2 SV=1//0	0.966653	3.07079e-07	443027	down
LNC_010851	XLOC_287775	--	Novel_lncRNA	XM_015103364.1	101110105	--	sp|Q8R555|CRAC1_MOUSE Cartilage acidic protein 1 OS=Mus musculus GN=Crtac1 PE=2 SV=1//0	0.965338	3.71779e-07	101110105	down
LNC_010851	XLOC_287775	--	Novel_lncRNA	XM_004003331.2	101117129	--	sp|Q29545|ICA_PIG Inhibitor of carbonic anhydrase OS=Sus scrofa GN=ICA PE=1 SV=1//0	0.96444	4.21817e-07	101117129	down
LNC_010851	XLOC_287775	--	Novel_lncRNA	XM_004004646.3	101103874	--	sp|Q9NY46|SCN3A_HUMAN Sodium channel protein type 3 subunit alpha OS=Homo sapiens GN=SCN3A PE=1 SV=2//0	0.96311	5.05687e-07	101103874	down
LNC_010851	XLOC_287775	--	Novel_lncRNA	XM_015103883.1	101104548	--	sp|Q3UST5|CP089_MOUSE UPF0764 protein C16orf89 homolog OS=Mus musculus PE=2 SV=2//6.50836e-163	0.951795	1.89011e-06	101104548	down
LNC_011585	XLOC_310489	--	Novel_lncRNA	XM_012175737.2	101115867	--	sp|Q9WVE8|PACN2_MOUSE Protein kinase C and casein kinase substrate in neurons protein 2 OS=Mus musculus GN=Pacsin2 PE=1 SV=1//0	0.995376	1.65113e-11	101115867	down
LNC_011585	XLOC_310489	--	Novel_lncRNA	XM_012172469.1	101111355	--	sp|Q5RAK4|PPCEL_PONAB Prolyl endopeptidase-like OS=Pongo abelii GN=PREPL PE=2 SV=2//0	0.954326	1.44953e-06	101111355	down
