# Supplementary material for: Thyroid Transcriptomic Profiling Reveals the Follicular Phase Differential Regulation of lncRNA and mRNA Related to Prolificacy in Small Tail Han Sheep with Two FecB Genotypes
Source: Genes (Basel). 2022 May 10;13(5):849. doi: 10.3390/genes13050849 (PMC9141851; doi:10.3390/genes13050849)
Supplement: Supplementary file 1 [file genes-13-00849-s001.zip › Table S9.xlsx]

## Sheet: CASR
	CASR		cp值	内参				样品编号	cp值（平均值）	内参	△cp1	△cp2	△△cp	2-△△cp	平均值	标准误
MM_FT	1		25.67	20.52			高	1	25.6067	20.55	5.05667	6.18	-1.12333	2.1785	1.08773	0.557668
			25.56	20.49				2	25.8633	18.13	7.73333		1.55333	0.340722
			25.59	20.64				3	25.5733	18.9667	6.60667		0.426667	0.743979
	2		25.8	18.04			低	4	31.0633	19.4667	11.5967		5.41667	0.023411	1.38237	0.793067
			25.95	18.1				5	24.29	19.58	4.71		-1.47	2.77022
			25.84	18.25				6	24.58	18.8367	5.74333		-0.436667	1.35347
	3		25.65	19.02			对照	MIX	25.1933	19.0133	6.18
			25.55	18.98			P		0.776356
			25.52	18.9
ww_FT	4		31.13	19.22
			31.04	19.44
			31.02	19.74
	5		24.33	19.47
			24.28	19.59
			24.26	19.68
	6		24.56	18.87
			24.57	18.92
			24.61	18.72
	MIX		25.2	19.01
			25.17	18.99
			25.21	19.04

## Sheet: BRCA2
	LNC_002767		cp值	内参				样品编号	cp值（平均值）	内参	△cp1	△cp2	△△cp	2-△△cp	平均值	标准误
MM_FT	1		27.08	20.58			高	1	27.0267	20.63	6.39667	7.28	-0.883333	1.84463	1.03505	0.43104
			27.07	20.66				2	27.0567	18.3567	8.7		1.42	0.373712
			26.93	20.65				3	26.5467	19.0933	7.45333		0.173333	0.886791
	2		27.12	18.27			低	4	33.32	19.57	13.75		6.47	0.0112807	1.70349	1.05409
			27.04	18.3				5	25.1033	19.6867	5.41667		-1.86333	3.63847
			27.01	18.5				6	25.7233	18.99	6.73333		-0.546667	1.46071
	3		26.64	19.35			对照	MIX	26.2767	18.9967	7.28
			26.48	19.08			P		0.588761
			26.52	18.85
ww_FT	4		33.48	19.46
			33.45	19.67
			33.03	19.58
	5		24.96	19.61
			25.18	19.58
			25.17	19.87
	6		25.74	19.08
			25.74	19.02
			25.69	18.87
	MIX		26.34	18.97
			26.32	19.04
			26.17	18.98

## Sheet: ICA
	ICA		cp值	内参				样品编号	cp值（平均值）	内参	△cp1	△cp2	△△cp	2-△△cp	平均值	标准误
MM_FT	1		29.14	20.58			高	1	29.2133	20.63	8.58333	8.92	-0.336667	1.26284	1.38609	0.103191
			29.25	20.66				2	26.6067	18.3567	8.25		-0.67	1.59107
			29.25	20.65				3	27.63	19.0933	8.53667		-0.383333	1.30435
	2		26.59	18.27			低	4	28.9633	19.57	9.39333		0.473333	0.720298	0.784682	0.183781
			26.63	18.3				5	28.43	19.6867	8.74333		-0.176667	1.13027
			26.6	18.5				6	28.9	18.99	9.91		0.99	0.503478
	3		27.55	19.35			对照	MIX	27.9167	18.9967	8.92
			27.67	19.08			P		0.0462376
			27.67	18.85
ww_FT	4		28.93	19.46
			29.12	19.67
			28.84	19.58
	5		28.63	19.61
			28.34	19.58
			28.32	19.87
	6		29.06	19.08
			28.78	19.02
			28.86	18.87
	MIX		27.98	18.97
			27.9	19.04
			27.87	18.98

## Sheet: LNC_002767
	LNC_002767		cp值	内参				样品编号	cp值（平均值）	内参	△cp1	△cp2	△△cp	2-△△cp	平均值	标准误
MM_FT	1		32.69	26.02			高	1	32.45	25.9667	6.48333	4.12	2.36333	0.194342	2.6924	1.53162
			33.92	25.86				2	27.36	25.6933	1.66667		-2.45333	5.4768
			30.74	26.02				3	27.13	24.2767	2.85333		-1.26667	2.40605
	2		27	25.32			低	4	32.8333	25.2667	7.56667		3.44667	0.091717	0.0892944	0.00122407
			27.65	26				5	32.46	24.83	7.63		3.51	0.0877778
			27.43	25.76				6	32.7167	25.0967	7.62		3.5	0.0883883
	3		27.25	24.63			对照	MIX	28.9267	24.8067	4.12
			26.07	24.23			P		0.164437
			28.07	23.97
ww_FT	4		32.62	25.14
			33.05	25.33
			32.83	25.33
	5		32.74	24.82
			31.99	24.86
			32.65	24.81
	6		32.44	25.08
			32.85	25.12
			32.86	25.09
	MIX		29.05	24.93
			28.96	24.76
			28.77	24.73

## Sheet: XR_001435534.1
	XR_001435534.1		cp值	内参				样品编号	cp值（平均值）	内参	△cp1	△cp2	△△cp	2-△△cp	平均值	标准误
MM_FT	1		26.94	20.16			高	1	27.67	20.13	7.54	7.92	-0.38	1.30134	0.812424	0.267099
			28.17	20.09				2	27.16	17.85	9.31		1.39	0.381565
			27.9	20.14				3	26.9633	18.6367	8.32667		0.406667	0.754364
	2		27.06	17.9			低	4	31.4667	19.3267	12.14		4.22	0.0536603	2.50837	1.231
			27.21	17.9				5	25.37	19.2867	6.08333		-1.83667	3.57184
			27.21	17.75				6	24.9467	18.99	5.95667		-1.96333	3.89962
	3		26.94	18.55			对照	MIX	26.7533	18.8333	7.92
			27.08	18.75			P		0.249417
			26.87	18.61
ww_FT	4		31.69	19.24
			31.09	19.29
			31.62	19.45
	5		25.16	19.27
			25.45	19.29
			25.5	19.3
	6		24.9	19.46
			24.94	18.89
			25	18.62
	MIX		26.89	18.84
			26.06	18.85
			27.31	18.81

## Sheet: LNC_010851
	LNC_002767		cp值	内参				样品编号	cp值（平均值）	内参	△cp1	△cp2	△△cp	2-△△cp	平均值	标准误
MM_FT	1		16.64	15.19			高	1	16.7167	15.1367	1.58	0.0966667	1.48333	0.357661	1.13646	0.589355
			16.79	15.14				2	15.8367	15.3433	0.493333		0.396667	0.759611
			16.72	15.08				3	15.7767	16.8767	-1.1		-1.19667	2.29209
	2		15.69	15.24			低	4	23.2067	15.69	7.51667		7.42	0.00583925	1.20785	0.601104
			15.91	15.3				5	14.2933	15.0667	-0.773333		-0.87	1.82766
			15.91	15.49				6	14.3467	15.09	-0.743333		-0.84	1.79005
	3		15.78	16.8			对照	MIX	15.4033	15.3067	0.0966667
			15.77	16.91			P		0.936488
			15.78	16.92
ww_FT	4		23.19	15.55
			23.23	15.79
			23.2	15.73
	5		14.26	15.09
			14.31	15.08
			14.31	15.03
	6		14.3	15.09
			14.28	15.12
			14.46	15.06
	MIX		15.43	15.33
			15.34	15.31
			15.44	15.28
